# Supplementary material for: Integrated weighted gene coexpression network analysis identifies Frizzled 2 (FZD2) as a key gene in invasive malignant pleomorphic adenoma
Source: J Transl Med. 2022 Jan 5;20:15. doi: 10.1186/s12967-021-03204-7 (PMC8734245; doi:10.1186/s12967-021-03204-7)
Supplement: Supplementary file 1 — Additional file 1: Table S1. The 1970 DEGs in IMPA and adjacent normal controls. [file 12967_2021_3204_MOESM1_ESM.xlsx]

## Sheet: Table S DEGs
Gene_symbol	Log2 FC	adjusted p.value
MAGEA2	23.7177	1.48249e-12
SULT1C3	23.2797	9.83035e-20
ARL2-SNX15	22.8938	8.54188e-12
CSAG3	8.15106	0.000359128
CASP14	7.90569	0.000307196
SCGB2A2	7.86521	5.69453e-10
SPINK8	7.38173	0.00426021
FGG	7.10061	0.00486595
CA9	7.07206	2.35907e-06
ACTL8	7.06271	0.00901751
MAGEA12	7.03378	0.0245424
OBP2B	7.00915	0.00823378
ABCA12	7.00075	2.15952e-06
SCGB1D2	6.89434	2.26804e-07
MMP1	6.79158	5.36372e-06
MAGEA3	6.66056	0.00751737
HS3ST6	6.65098	0.000144437
PRAME	6.58045	0.000460774
UGT2B11	6.42935	0.0113489
HAPLN1	6.42774	8.68999e-07
SRD5A2	6.32034	0.0006101
HOXD13	6.3167	0.00244761
GP2	6.31639	0.0442863
PADI3	6.27985	0.000165554
P2RX2	6.24225	0.000339163
ALOX15B	6.22019	2.28575e-05
ANKRD30B	6.19431	0.00241991
SBSN	6.1289	9.76659e-09
A2ML1	6.12463	5.67714e-05
ARHGAP40	6.10935	5.32608e-07
GRP	6.03946	0.000677447
MS4A15	6.03288	0.00143753
TCERG1L	6.02738	0.000296226
MAGEA6	5.99	0.0109678
ABCC11	5.97591	1.35672e-05
LCT	5.85085	0.000174684
IVL	5.84767	0.00138294
TTC6	5.8342	0.000168906
UGT2B10	5.81421	0.00813042
HMGCS2	5.75424	0.000142831
KRT16	5.67409	4.99261e-06
CNTNAP2	5.66847	1.80674e-06
DCD	5.56501	0.013033
HOXC11	5.52794	5.61011e-09
GPR158	5.52563	0.00106546
HMGA2	5.49207	0.0289483
S100A7	5.43611	0.000123732
ZYG11A	5.42008	5.87346e-06
HOXD11	5.39868	0.0167004
SERHL2	5.37558	8.97598e-08
PNLDC1	5.36945	0.0012445
BPIFB3	5.359	0.0174586
MUCL1	5.35159	0.000100374
NKX6-1	5.33573	0.000181001
DDC	5.30282	0.0035993
SOX11	5.29979	1.30562e-07
WNT7B	5.26843	1.54474e-08
ORM2	5.25232	0.000185497
BRINP3	5.24398	0.00129023
KRT1	5.2093	0.00581994
CYP4Z1	5.20385	0.0011161
B4GALNT2	5.18917	0.000137449
SMC1B	5.18591	0.00371136
DLX3	5.18387	4.82228e-09
LRRC15	5.16868	6.81206e-08
ADGRF4	5.16499	0.0417763
LGALS7	5.15779	0.00105245
LBP	5.1526	0.000111927
PSORS1C2	5.1503	0.0120322
CXCL13	5.11727	1.82203e-05
DNAH11	5.11031	0.001574
C1QL4	5.08458	0.00103727
IGFL2	5.0681	0.00182899
SIGLEC15	5.06071	5.39845e-06
CACNA1B	5.0414	1.74262e-06
CACNG4	4.97702	8.47192e-06
STON1-GTF2A1L	4.92359	0.0242353
CREG2	4.90003	0.000537533
FAM83A	4.8936	8.50368e-06
CYP2W1	4.89284	0.000687422
NETO1	4.88347	0.0116075
SLURP1	4.87725	0.000586338
GABRG3	4.86622	0.00120581
SNORC	4.86349	2.3109e-05
NKAIN4	4.80591	0.000358475
POTEF	4.77634	0.0306886
DMRTC2	4.74415	0.0188186
NCCRP1	4.74186	2.28575e-05
FGL1	4.73966	0.009571
ZNF695	4.73939	0.000317208
SALL3	4.73534	0.0367537
KRT6C	4.71446	0.00189578
SCT	4.70496	0.0017365
HHIPL2	4.69735	0.000201491
SPDYE3	4.66887	0.00422695
TDRD1	4.65729	0.00428359
MEIKIN	4.6568	0.00605756
H2BC7	4.64159	0.0310094
ZNF492	4.63781	0.0036753
USH1G	4.62916	0.0040202
STRA6	4.62423	5.89251e-06
PCSK9	4.62068	0.00011801
BIRC7	4.59901	0.00141196
GLYATL2	4.58775	0.000346485
COL10A1	4.56857	0.000181116
TUNAR	4.56391	0.00339763
KCNJ3	4.53912	0.00397197
EDN2	4.53438	4.99261e-06
SULT1E1	4.53217	0.000644751
ACAN	4.52938	5.67714e-05
EPYC	4.49039	0.0194554
SP6	4.48768	4.6718e-10
COMP	4.47311	3.67772e-05
NPW	4.46542	0.00725271
SCGB1A1	4.45717	0.00889345
C1QL1	4.4274	0.00320716
TINCR	4.40825	1.65458e-06
CLCA2	4.40666	0.000817683
CPNE6	4.3831	0.00359748
COL2A1	4.36713	0.00523322
LDLRAD1	4.36434	0.048734
LGALS7B	4.36243	0.00359748
CHRDL2	4.3623	0.000428566
AARD	4.34917	3.55973e-05
NXPH4	4.34836	4.71189e-08
FSIP1	4.32898	0.0112616
HOXD10	4.31538	0.0014742
SLC15A1	4.31361	0.000262259
CCDC33	4.29861	0.000567602
CBX2	4.26516	5.04089e-09
PRR15	4.23496	0.000718114
KRT78	4.23115	0.0169349
KIRREL2	4.22921	0.00514234
APOF	4.22843	0.0351126
HOXC13	4.22594	4.97198e-05
CCK	4.2089	0.0339526
PKHD1	4.17716	0.00493718
KRT15	4.16702	0.000628597
F12	4.16338	0.000500676
RIMS2	4.15736	0.019535
GSTA2	4.14992	0.0455698
KRT81	4.14068	0.00060067
KRT9	4.13448	0.00247791
CAPN9	4.1342	0.00108205
UGT2B15	4.12798	0.0482717
AL031777.2	4.12351	0.00162322
PRSS33	4.12179	0.00203667
ASIC4	4.11682	0.00503372
TLX2	4.1165	0.0154039
KYNU	4.11176	5.36663e-06
MMP13	4.08929	0.000734125
HOXC10	4.07016	4.28692e-05
PLA2G4E	4.06896	0.0116397
GCGR	4.05007	0.00923389
DSG3	4.03076	0.000133357
UPK1A	4.02866	0.0394629
SLC6A11	4.00528	4.12921e-06
EN1	3.98888	0.0175537
BBOX1	3.97964	2.95875e-05
FOXA1	3.97355	0.000502396
TGFBR3L	3.96733	0.00125997
TRIM36	3.96661	5.85023e-05
GFAP	3.93377	0.00513973
CRHR1	3.92702	0.000514547
RPH3A	3.92158	0.0269966
CCN6	3.92018	0.0105859
MCHR1	3.91702	0.0117528
CAPN13	3.89257	0.000109462
DNAI1	3.87696	0.000470717
KRT75	3.83363	0.0141167
RALYL	3.8284	0.011577
COL7A1	3.82489	5.80354e-05
MMP11	3.82184	2.10938e-05
MELK	3.80306	0.000158586
CHI3L1	3.79927	0.00270367
MEX3A	3.7965	4.74364e-06
GJA3	3.77752	0.0334745
UNC5A	3.77733	0.00394011
HTR2A	3.77509	0.000363567
FTCD	3.76362	1.25764e-05
CENPA	3.75734	0.000370493
SLC24A2	3.75029	0.0201663
PPEF1	3.74096	0.00162002
RCOR2	3.74007	2.59565e-06
PCDHA6	3.73913	0.00272666
COL11A1	3.73578	8.05281e-07
TBX4	3.73297	0.00612728
SLC52A1	3.7318	0.000159859
UCN2	3.68926	0.000408793
TAT	3.68924	0.0438049
FAM83D	3.68085	0.00278539
GABRD	3.67439	0.000144437
HOXA7	3.66053	0.0482985
HOXA5	3.66043	0.0382733
DLX1	3.65781	4.13688e-05
HES2	3.65688	6.4107e-05
CUX2	3.65605	0.0102468
CLIC3	3.6532	0.000236326
LRRC19	3.64357	0.0221855
HMMR	3.6425	0.00185877
SERPINB7	3.64168	0.0138363
FASN	3.63881	4.51839e-05
RIPPLY3	3.6375	0.0250973
NPHS1	3.63483	0.0419908
SEPTIN3	3.61908	3.10167e-08
TRIM54	3.59988	0.00362401
GSDMC	3.59707	0.00830593
LINGO2	3.59222	0.0389774
FHAD1	3.5734	8.36186e-05
LY6D	3.57027	0.00223661
LINC00634	3.55873	0.0325107
SPP1	3.5552	1.62275e-05
TDO2	3.55405	0.00597996
TMEM63C	3.55153	0.000699578
EN2	3.53204	0.0275055
GREM1	3.53023	0.0108171
HOXC8	3.52311	0.0206286
EPGN	3.52036	0.019647
IYD	3.51335	0.012987
ARID3C	3.51281	0.035048
KIF4A	3.49065	0.000139463
FABP6	3.49044	0.0467296
ZNF556	3.48926	0.00905164
NEK2	3.48881	0.00391545
FER1L5	3.486	0.000377373
AMH	3.47681	0.00218682
NDP	3.47317	0.00736375
PRODH	3.46247	2.33628e-05
CD1A	3.45276	0.0105418
PCP4	3.45273	0.0298617
POSTN	3.45055	4.71023e-06
HOXC6	3.44684	8.7712e-06
ZNF98	3.44439	0.0344925
EDARADD	3.44394	0.000157684
SMIM24	3.44392	0.0250973
PSORS1C1	3.44169	0.000800544
HORMAD1	3.43796	0.0181967
DPP10	3.43357	0.010809
ITIH6	3.43072	0.00399069
GABRP	3.42635	0.00807691
EGLN3	3.41869	6.55201e-06
CPA4	3.41669	0.00025567
NDUFA4L2	3.41498	0.00260588
MAB21L4	3.39882	0.00886602
PTPRH	3.39466	0.0115313
FBXO2	3.39032	0.00156619
CKAP2L	3.38778	0.00115902
KIF14	3.3683	0.0297946
SDC1	3.36519	1.11338e-10
IGDCC3	3.36051	0.0470292
RSPO4	3.35148	0.000450828
SYCP2	3.35038	0.000827351
MSLN	3.34396	0.00343857
HPSE2	3.33378	0.00402065
VGF	3.32891	0.0491696
REEP6	3.32684	4.13688e-05
NUF2	3.32649	0.000880592
WFDC3	3.32337	0.00889345
CDHR1	3.31013	0.00369784
CFAP74	3.30371	0.00713611
DLX2	3.29831	0.0103808
C20orf144	3.29219	0.0154793
PPP2R2C	3.27871	0.0119286
SIM2	3.27427	0.0132478
DISP3	3.27277	0.0287167
CLDN18	3.27019	0.0385
ADAD2	3.26974	0.0325114
SKA1	3.255	0.00301114
COL8A1	3.25054	2.84663e-09
CDKN2A	3.24902	1.13843e-05
ABCA13	3.24392	0.0471229
DEPDC1	3.23328	0.00421153
ATG9B	3.23211	0.00070622
VSTM2L	3.23085	0.00470738
CYP4F8	3.22944	0.0362435
PENK	3.21768	0.00176528
MMP10	3.21762	0.00390115
ZFP57	3.21587	0.0179955
ONECUT2	3.21424	0.0320953
PTPRN	3.21012	0.0162127
FGFR3	3.20947	3.26372e-05
DLX6	3.20673	4.35263e-05
GGT1	3.19878	9.28322e-05
IQGAP3	3.1914	0.00331869
FAM72D	3.18833	0.013886
CENPF	3.17834	0.00337952
ABCA4	3.16707	0.00115072
GRM4	3.15729	0.00248214
GPR137C	3.1549	0.000566012
SLC44A5	3.15371	0.0171246
SCUBE3	3.14769	0.00923389
UHRF1	3.14116	0.00678193
CRYBG2	3.13615	0.0129429
TTK	3.13542	0.000749302
ZNF681	3.13525	0.000857979
MMP9	3.12509	0.000327957
MST1R	3.11684	1.87429e-09
UBE2C	3.11354	0.000737054
FGFR4	3.11076	0.00237608
HAPLN4	3.10539	0.0184025
KIAA1549L	3.10156	0.00220039
MYB	3.09761	0.00464831
CILP2	3.08968	0.000579353
KRT14	3.08941	0.0101162
DLGAP5	3.07377	0.00487487
RRM2	3.07037	0.000421397
C2orf72	3.06963	0.00193408
RAET1L	3.06894	0.0429957
RAB3B	3.06684	0.0443076
DQX1	3.06067	0.0020268
GLYATL1	3.04769	0.0271026
GTSE1	3.03672	0.000282378
GPRIN1	3.03468	0.00848023
MUC1	3.02998	0.00124353
TPX2	3.02827	0.000111902
NDST3	3.02216	0.0267582
COL11A2	3.01664	0.000589364
FNDC1	3.01093	0.000978799
ERCC6L	3.00752	0.00135477
CDC20	3.00509	2.85198e-05
NETO2	3.00453	0.000875874
KCNG1	3.00328	0.00187453
POLQ	3.00307	0.0390434
DNAJC22	3.00036	5.17356e-06
MYBL2	2.99947	0.00105856
FBN2	2.99821	0.00982296
LINGO1	2.99331	4.36001e-05
NDC80	2.98989	0.000213727
TMEM86A	2.9814	1.77175e-05
IRX4	2.9808	0.00911904
CENPE	2.97943	0.0254694
AGR2	2.97617	0.0254545
HAMP	2.97184	0.0326507
HPDL	2.96628	0.00887176
KIF26B	2.96548	0.023726
FUT3	2.96345	0.0119393
SFN	2.96091	0.000545391
EFNA3	2.95566	1.98695e-11
COL13A1	2.95341	3.16418e-09
CABP7	2.94847	0.0286469
BMP7	2.94062	0.00182381
APLN	2.93336	0.000244718
CST6	2.92569	0.0243701
CSPG5	2.91732	0.00573831
AUNIP	2.9159	0.000769103
FAM227A	2.91479	7.59369e-05
TFF3	2.9093	0.0131021
APOC2	2.90874	0.013033
RASL11B	2.90792	0.00595918
DIPK1C	2.90333	0.048734
CDCA2	2.90168	0.00543321
ZNF726	2.90059	0.000143938
FN1	2.89594	8.01559e-05
MAP7D2	2.89359	0.0424537
DHCR24	2.88887	4.49007e-06
BIRC5	2.88186	4.45874e-05
ELOVL6	2.87555	0.000115706
MSI1	2.8747	0.000773749
ASPM	2.87283	0.038703
PHF21B	2.87245	0.0191043
HJURP	2.86717	0.00278539
KIF18B	2.86561	0.00236046
B4GALNT4	2.85624	0.0107122
ACSL3	2.85455	0.000318323
RUNDC3A	2.85293	0.0264301
PROC	2.85218	0.00224053
SLC44A4	2.84537	0.00319794
EMILIN3	2.8341	0.00540856
HSD17B6	2.83212	0.0155028
MYOM3	2.83127	0.0107129
DLX5	2.82521	0.000121386
CSMD2	2.82132	0.0217143
STAC2	2.81117	0.00445169
ADAMDEC1	2.80645	0.0475149
KIF20A	2.80559	0.0107323
KRT6B	2.80436	0.0427102
TREX2	2.79814	0.0341544
IGSF9	2.79047	0.000345174
KIFC1	2.79018	1.49936e-05
PRLR	2.7854	0.00597456
WSCD2	2.77655	0.00304971
FABP7	2.767	0.0477163
GJB5	2.76235	0.0125932
ITGA10	2.76134	0.00386777
KLK5	2.75839	0.0213699
ESPN	2.75637	0.00348462
RAMP1	2.75441	0.0465461
KIF2C	2.75304	1.72564e-05
CEP55	2.74976	0.0144259
TTYH1	2.74534	0.00830593
GP1BB	2.74403	0.039497
TOP2A	2.7338	0.00409931
NDNF	2.73361	0.00214202
LILRA4	2.73253	0.0199823
HILPDA	2.73166	0.000529364
CD109	2.72693	1.45282e-05
CGB7	2.72409	0.0301652
F7	2.72398	0.0274019
PRR11	2.71941	0.000781447
HOXC9	2.71634	0.036489
B4GALNT3	2.71543	0.000108221
JPH4	2.70997	0.00869448
TICRR	2.70725	0.000571157
CYP2J2	2.70658	0.00761464
CABP1	2.68964	0.00620066
GOLT1A	2.6871	0.0110306
ALDH3B2	2.68162	0.0395887
CDC45	2.68144	0.000808016
UNC5B	2.67829	9.05949e-06
SRPX2	2.67636	0.00060067
COL17A1	2.67526	0.00562618
ANLN	2.66614	0.0207497
RIBC2	2.66209	0.0129113
ANXA8L1	2.66179	0.00539152
S1PR3	2.66133	0.00759011
MOV10L1	2.65756	0.0129429
PODNL1	2.65707	0.000492374
PCDH7	2.65342	0.00751034
CLDN9	2.64778	0.00993682
TONSL	2.64603	0.000146951
TNC	2.64542	0.00161202
SPARC	2.64371	0.00346752
PFKFB4	2.64267	4.17995e-12
TMC1	2.6421	0.00365682
NKPD1	2.6389	0.00761782
OTOF	2.63683	0.049156
HS6ST2	2.63574	0.0188818
MROH6	2.63299	0.0148345
FAM135B	2.62653	0.0249898
NRIP3	2.62492	0.000658304
PDGFRA	2.62249	0.00436257
RGS20	2.6155	0.00169179
NOTUM	2.613	0.0163966
THBS2	2.60993	0.0116847
TK1	2.60737	0.00025812
BRINP1	2.60484	0.0352413
SULF1	2.59805	0.00383602
SCN2A	2.59686	0.000713032
WNK4	2.59381	0.017316
MPV17L	2.59157	0.014938
RNF183	2.59131	0.021254
GRIP2	2.58392	0.0347724
CEMIP	2.58222	0.00372241
SUSD2	2.58064	0.00467694
MFAP2	2.58023	0.0181338
MISP	2.57879	0.0157626
MKI67	2.57664	0.00841825
HOXA3	2.57648	0.0311129
PLCH1	2.5609	0.0456624
NCAPG	2.55819	0.0122053
CDCA5	2.55322	0.00027937
OBSCN	2.55126	0.00557475
ARL9	2.55083	0.0442555
HS6ST3	2.53812	0.0227164
CDK1	2.53599	9.98482e-05
NEIL3	2.53556	0.0278943
NEFH	2.53492	0.00513973
TNFSF4	2.53203	0.00872949
ATP5MF-PTCD1	2.52876	0.0474864
PAQR6	2.52705	6.74789e-06
CERS6	2.52553	8.04163e-05
PRPH	2.52059	0.0305924
GPR19	2.5138	0.0206671
CCNB2	2.51299	0.00137959
HMGB3	2.5101	9.05949e-06
DLX4	2.50557	0.00497538
SCG2	2.50159	0.0120811
FADS2	2.4994	0.000514909
CRTAC1	2.48848	0.0154786
FOXD4	2.47618	0.000207198
CHRNA5	2.47563	0.019336
IL11	2.47253	0.0339259
SLC2A1	2.46989	0.000849803
MCMDC2	2.46438	0.00615119
KIF18A	2.46397	0.0380716
IQANK1	2.4626	0.0173329
BGN	2.46177	0.00877704
PCYT1B	2.46133	0.0274908
CCNA2	2.45559	4.60496e-05
ETV4	2.45128	0.00173786
KRT19	2.45126	0.00974821
CELSR3	2.45121	0.000930456
PAPSS2	2.44869	0.000930456
ADGRV1	2.44854	0.0253722
PPFIA4	2.44774	0.00847222
AC055839.2	2.44723	0.00481628
VAV3	2.44519	0.000812104
ORC6	2.44277	3.22619e-05
RGS4	2.44214	0.0139072
AR	2.4382	0.00451192
ANGPT2	2.4381	0.00927259
TAFA3	2.43498	0.0499313
TEDC2	2.43269	4.28692e-05
XRCC2	2.42884	0.0385203
CDH2	2.42804	0.0225041
MAD2L1	2.42499	0.00199781
FOXM1	2.42265	0.000251953
SPOCD1	2.4223	0.00766702
PCDHGB2	2.42182	0.0443132
CCDC3	2.42059	0.00305278
B3GAT1	2.42029	0.038703
AC068946.1	2.41776	0.000359964
PLEKHN1	2.41233	0.00104081
AC233992.2	2.41163	0.0372777
APBA2	2.4108	0.00982296
TUBB8	2.40708	0.0275055
DNASE1L2	2.40622	0.000873714
HOXD9	2.40434	0.0279343
LEF1	2.39012	0.032843
GPR3	2.38799	0.00676006
SEMA3E	2.38677	0.0375343
CLSPN	2.38596	0.0180863
KIF11	2.3796	0.000827892
CARD9	2.37807	0.00539963
SKA3	2.37515	0.0323286
ERP27	2.37501	0.00486595
CLU	2.37454	0.0445029
SERPINE2	2.37203	0.000500676
BST2	2.36943	0.0138097
ASF1B	2.36282	0.0004819
SULT2B1	2.3545	0.0444012
ZNF737	2.35303	0.0347784
CDKN3	2.34654	0.00155156
COL12A1	2.33877	0.0012445
TREM2	2.33549	0.00362082
SGO1	2.33548	0.0469983
AURKA	2.3354	0.00109658
SEPTIN5	2.33411	0.000540697
MTCL1	2.33176	7.19902e-05
TRIP13	2.32849	0.0117889
SERPINA1	2.32804	0.00761464
EZH2	2.32748	0.00034997
BUB1B	2.32523	0.038703
SCX	2.32512	0.0183152
LEFTY2	2.32503	0.0194833
FAM111B	2.31863	0.032695
AHNAK2	2.31756	3.91236e-06
COX6B2	2.31741	0.0119716
RAB3IP	2.31178	0.0253003
UBE2T	2.31112	0.0181338
KMO	2.30854	0.033046
LGR6	2.30624	0.0324707
P4HA1	2.30536	2.76427e-08
E2F2	2.30405	0.0214894
BRIP1	2.30283	0.0261454
TBX1	2.29952	0.0232284
LAMC2	2.29852	0.000456187
SPC24	2.29805	0.0119671
TMEM132A	2.29661	0.000231996
COL1A1	2.29493	0.0156296
SYT12	2.2936	0.00562208
KIF23	2.29279	0.0246611
ENHO	2.29204	0.0388167
HOXC4	2.29025	2.20592e-05
UNC13A	2.28986	0.0071072
E2F1	2.28946	0.000417045
PIMREG	2.28478	0.014083
MATN3	2.28337	0.0304756
TROAP	2.28258	0.00544593
SNAI2	2.27654	0.00220177
KRT86	2.27572	0.0244768
ENOX1	2.27556	0.0179042
SDK2	2.27255	0.00358939
EMILIN1	2.2722	0.00507169
DEGS2	2.26947	0.00635148
FAM183A	2.26752	0.0253722
COL27A1	2.26409	0.000339425
BARX1	2.26278	0.0206434
GAP43	2.26269	0.0331556
EFHD1	2.25729	7.80549e-05
ITGA11	2.25365	0.0219396
PRR19	2.24691	0.00469094
ATP8A2	2.24556	0.0374449
IDI1	2.24541	0.0154039
GRAMD2A	2.24529	0.00476908
PTPRZ1	2.2436	0.0288037
DOC2A	2.24066	0.020396
BAMBI	2.23905	0.000204999
MDFI	2.23528	0.0224448
NGEF	2.23466	0.0105656
ADAMTS16	2.2334	0.0490588
AURKB	2.23263	0.00612791
TFAP2B	2.2295	0.0299864
COL5A1	2.22905	0.00107078
ENC1	2.22709	0.000339425
COL5A2	2.22406	0.00330866
BNC1	2.22384	0.0399959
CDH11	2.2162	0.0205681
HRK	2.2138	0.0351361
CCL22	2.21277	0.0334745
HSF2BP	2.2124	0.0059511
RHPN1	2.21018	0.0243017
HRH2	2.2061	0.0388349
ESPL1	2.20351	0.00635148
LGR5	2.20233	0.0306634
COL16A1	2.1969	0.0102343
CNNM1	2.19395	0.0366318
TYMS	2.19119	0.00358939
COL23A1	2.18897	0.0345058
MRGPRE	2.18675	0.0277545
CAPN8	2.17844	0.0325114
CCDC169	2.17737	0.0491577
ABCC3	2.17597	0.00286554
SQLE	2.17414	0.00698457
KLHL35	2.17304	0.00044891
SPEF1	2.17254	0.036305
CDCA8	2.17072	0.00359748
CLEC5A	2.16313	0.00228904
GINS4	2.16011	0.0371378
CDC25C	2.15633	0.00816596
CCNB1	2.15257	0.000119505
ENO2	2.15084	0.000200959
CYP27B1	2.14812	0.00425382
LRP8	2.14757	0.00018634
SIGLEC12	2.14509	0.0172101
RTN4R	2.14203	0.0311129
EFR3B	2.13638	0.00763064
HPX	2.13572	0.00521271
ORC1	2.13553	0.0163627
DPYSL4	2.13528	0.0292102
BUB1	2.13522	0.0302843
PKIB	2.13462	0.0195974
TEX22	2.13391	0.0366013
GDF15	2.13222	0.00245431
REEP2	2.13166	0.0472829
STC2	2.13108	0.012392
GRIN2D	2.13052	0.00906838
CDH13	2.12521	0.00148532
CRABP2	2.12441	0.00485502
TPBGL	2.12244	0.0264931
VTCN1	2.11854	0.038703
DHCR7	2.118	0.00292565
JPT1	2.11503	0.00430956
PKP1	2.1122	0.0281579
GJB3	2.10398	0.0206434
P2RY2	2.09937	0.0114879
PRELID3A	2.09797	0.00065559
FCGR1A	2.09519	0.0296423
FAR2	2.09406	0.0275923
SYNDIG1	2.08779	0.0427102
NUDT1	2.08566	0.00571846
LPAR3	2.07702	0.0461024
EFNA4	2.07303	5.61277e-06
CSPG4	2.0727	0.0311129
C3orf14	2.07135	0.00011801
PXDN	2.07046	0.000343568
PAFAH1B3	2.06713	0.001442
STMN1	2.06459	0.000171335
TRIM46	2.0642	0.000417045
OXER1	2.06317	0.0109613
YJEFN3	2.06244	0.0253371
MMP14	2.06237	0.000544397
INAVA	2.06185	0.0201663
GPC2	2.06051	0.000102296
HHIPL1	2.0603	0.0311129
CKS2	2.05949	0.0111812
MXRA5	2.0583	0.00352463
NUSAP1	2.05806	0.0173845
PIK3R2	2.05793	1.43693e-05
ANKRD13B	2.05701	0.00145837
NCAPH	2.05361	0.0428729
GPC1	2.0519	0.00270367
IL22RA1	2.0501	0.0253722
SOX6	2.0489	0.0296243
PIF1	2.04465	0.0165534
CCN4	2.04323	0.00844673
SMAD6	2.03607	0.00599858
B3GNT8	2.03351	0.0303771
FXYD6	2.03348	0.0464464
CCNE1	2.0271	0.00514328
CPSF6	2.02427	0.0347825
GINS1	2.02315	0.00852457
IGDCC4	2.01805	0.0326364
GPR173	2.0121	0.0346335
MFSD2A	2.00402	0.0326507
EBF4	2.00343	0.00358939
RAD51AP1	2.00112	0.0376732
SLC38A1	1.99747	0.0253003
SEC14L2	1.99123	0.000941465
ZNF675	1.99118	0.00642868
SCRG1	1.98916	0.0134814
SPRY4	1.98615	0.00168308
ZNF90	1.98216	0.0027189
FSCN1	1.98052	0.000599262
ADGRB1	1.97848	0.0310094
KIF5C	1.97646	0.0048971
MTHFD1L	1.97621	0.0229608
RHOV	1.97028	0.0334745
P2RY6	1.96853	0.0320953
BMPR1B	1.96803	0.0362435
GINS2	1.96491	0.00114606
CCNF	1.9626	0.000566012
AHRR	1.95859	0.0143645
GUCY1A1	1.95828	0.00113753
RND2	1.95338	0.0436349
CDC6	1.95254	0.00353709
FCN3	1.95051	0.0355007
CDC25B	1.94074	0.000168716
PACC1	1.93877	0.00013733
TRAIP	1.93686	0.000345174
NLN	1.9319	0.00244611
APOC1	1.9312	0.0237386
ARHGEF33	1.93098	0.0357114
F2R	1.92951	0.0201663
MTBP	1.9294	0.0282543
GLI2	1.92104	0.00460088
LOXL2	1.9209	0.00897046
CCDC150	1.9188	0.0161395
EPS8L1	1.91845	0.0120322
MCM4	1.91694	0.00284
SLC6A17	1.91576	0.0344456
MPP3	1.91281	2.58451e-05
MYO3B	1.90936	0.0142216
LTBP2	1.90673	6.46796e-05
CARD14	1.90655	0.0124344
SRD5A3	1.90491	0.0154468
PYCR3	1.90416	0.0013281
FZD2	1.89967	0.0236671
LOX	1.89732	0.044874
PPFIA3	1.88768	0.0174195
HAAO	1.88768	0.026737
KCTD15	1.88566	1.43633e-05
MBOAT2	1.87979	0.00292565
PRR36	1.87593	0.0381117
CDT1	1.87055	0.0076295
SLC5A6	1.86954	0.000652353
MANEAL	1.8692	0.000898583
CCDC78	1.8674	0.00512406
LRRC75B	1.86258	0.00282465
ZNF233	1.85885	0.00104229
ESYT3	1.858	0.011785
ADORA1	1.8573	0.0221855
EEF1AKMT4	1.85717	0.00437602
LCAT	1.85394	0.0380663
PMEPA1	1.85011	0.00379276
LYPD3	1.84794	0.0117972
FST	1.84742	0.00354908
ADCK5	1.83804	0.0127906
MND1	1.83766	0.0362978
TMEM97	1.83694	2.61698e-06
FKBP10	1.83318	0.0444012
KPNA2	1.83094	0.00824635
TNFAIP8L2	1.8293	0.0455698
CENPL	1.82925	0.00171842
SLC39A4	1.82829	0.00950955
EFS	1.82646	0.000121495
OLFML3	1.82236	0.0387486
FZD8	1.81725	0.0199151
CSTA	1.81545	0.0218078
IGSF21	1.81034	0.0181338
G6PD	1.80904	0.00785415
DENND6B	1.80587	0.0101364
ADORA2B	1.79944	0.033257
CDC7	1.79871	0.00553468
NAGS	1.79792	0.0179282
SLC45A3	1.79479	0.0150782
TOP1MT	1.79448	0.0043581
COL8A2	1.78953	0.0155028
CENPU	1.78882	0.0139652
CERS1	1.78603	0.0393395
PRSS27	1.78587	0.0300565
SMPD3	1.77414	0.00751737
KCNS3	1.77161	0.000950121
DUSP4	1.76952	0.0356199
SLC16A1	1.76887	0.00677247
PSD3	1.76611	0.0409349
BOP1	1.76247	0.00292711
ELFN1	1.75392	0.0296583
LY6E	1.75114	0.0256316
RRP1	1.75035	0.006582
ARHGAP39	1.75007	0.00579846
NAB2	1.74964	0.000263411
GLB1L2	1.74468	0.0216723
CCDC8	1.74359	0.0175566
AADAT	1.74295	0.00115072
WDR12	1.73886	8.89333e-05
ZNF365	1.73789	0.0412723
TMEM79	1.73129	0.000304798
SRC	1.73105	6.98788e-05
FGF11	1.72072	0.0152037
BRICD5	1.7205	0.0285502
KIF3C	1.71977	0.00281138
ADAMTS14	1.71953	0.0424537
INTS7	1.71897	4.76389e-05
ALDH4A1	1.71894	0.0137339
RNF112	1.71585	0.0474165
FKBP7	1.71145	0.0259204
FAM171A2	1.70854	0.0331912
ISM1	1.70549	0.0499277
VDR	1.7016	0.0171838
PKMYT1	1.70116	0.023726
TSNAXIP1	1.70032	0.049228
PLK1	1.69964	0.0174828
SRD5A1	1.69957	0.000266942
EDIL3	1.69794	0.00470738
ARL11	1.69774	0.0331556
BEND6	1.69158	0.00450681
LRP4	1.68422	0.0163617
POC1A	1.68369	0.00260568
LRRC56	1.68025	0.00385519
ADAMTS7	1.67885	0.0299345
HAGHL	1.67609	0.0146789
POP1	1.67242	0.00573871
PLXNB1	1.67115	0.00235944
KATNAL2	1.66421	0.0216723
CDCA3	1.66366	0.000353098
ETNK2	1.66364	0.0172595
MS4A14	1.66327	0.0199155
IQCD	1.65827	0.0310556
BRSK1	1.6562	0.0280457
NES	1.65598	0.0479775
NKD1	1.65318	0.0301353
PARD6G	1.65084	0.00959136
OPLAH	1.64882	0.0150987
PTTG1	1.63923	0.0134814
GAREM2	1.63584	0.0476888
C1orf216	1.63451	0.00794938
C1QTNF6	1.63449	0.0200878
NQO1	1.6342	0.017475
FANCA	1.62826	0.0245424
ADAMTSL5	1.62524	0.0409349
KIF24	1.62321	0.0241792
ABHD11	1.61716	0.0173823
EXT1	1.61614	0.00906887
FIBIN	1.6077	0.00423275
GPNMB	1.60603	0.00207207
SPOCK1	1.60554	0.0322115
RMI2	1.60232	0.000518433
RAC3	1.60104	0.0357114
RPGRIP1L	1.60052	2.85217e-05
FBXL2	1.59492	0.00140697
ARHGEF39	1.58814	0.0249204
DNASE1	1.58242	0.000523328
VCAN	1.58001	0.0350946
LOXL3	1.57956	0.0181338
C4orf47	1.57814	0.0199823
SLC9A5	1.57794	0.00573871
SLC26A6	1.57733	0.000795977
GALNT14	1.57717	0.0242814
FXYD5	1.57369	0.0387002
SLC52A2	1.57011	0.0183057
CCDC34	1.57	0.00277023
PCLAF	1.56894	0.0254248
INHBB	1.56186	0.00195922
DDIT4	1.56135	0.0348374
CSTB	1.55903	0.000695514
GPATCH2	1.5557	0.0409349
ADARB1	1.55011	0.000263303
SPIRE2	1.54962	0.000292618
EFNB3	1.54569	0.0256228
TMSB15B	1.54468	0.0125572
TP53I11	1.54435	0.00254098
CCDC136	1.53795	0.0322225
CDC25A	1.53769	0.0309583
AK4	1.53298	0.0254594
ENTPD2	1.52536	0.0186802
CBX8	1.52526	0.000904373
ZNF623	1.52484	0.0234886
STX1A	1.5245	0.000367293
SCRIB	1.52334	0.0185751
TTLL4	1.52077	0.00708531
CHKB-CPT1B	1.516	0.0116248
EPOP	1.51569	0.0385
ANTXR1	1.51567	4.01136e-05
MEAK7	1.50721	0.0122768
SLC4A3	1.50633	0.0272086
PCDH12	1.50598	0.00303196
WDHD1	1.50386	0.023124
BFSP1	1.49911	0.00521895
CNIH3	1.49656	0.0325107
SAPCD2	1.4949	0.01525
MTMR11	1.49108	0.00754719
PCSK4	1.49048	0.030064
SERPINH1	1.4874	0.0207497
HGH1	1.48728	0.00560491
NECTIN1	1.48565	0.000773749
PSRC1	1.48261	0.00147307
TNFRSF12A	1.48215	0.0233638
PCGF2	1.48089	0.0032194
EPHB3	1.47846	0.0352111
XXYLT1	1.47729	0.00326718
GPR68	1.47592	0.0214362
RAB36	1.47558	0.0289483
SPAG5	1.47294	0.0407201
HENMT1	1.47089	0.0012445
CCDC30	1.46729	0.0457602
IL17RE	1.46019	0.00560491
APP	1.46014	0.0208271
WDR4	1.45583	0.029905
GFUS	1.45328	0.0455698
DYNLT2B	1.45196	0.0495114
CDK19	1.44802	0.0189138
KCNAB3	1.44783	0.0346502
PLXDC1	1.44759	0.0444777
GOLM1	1.43637	0.000872927
ABRACL	1.42709	0.0302055
ZFP69B	1.42437	0.0380553
IGFBP3	1.42178	0.0381117
RPP25	1.41941	0.0233201
CHD1L	1.4194	0.00306777
ZNF793	1.41869	0.0168872
BRI3BP	1.41849	0.0401055
CCDC113	1.41738	0.000761164
AJUBA	1.41525	0.0259204
KCND1	1.4132	0.0037398
ZNF57	1.41254	0.0239191
DACT3	1.41143	0.0473155
KIAA1841	1.40946	0.0114772
ZNF497	1.39725	0.0179282
CCND1	1.39141	0.00497585
ZNF250	1.39034	0.0245456
PRRT3	1.385	0.0356596
KIFC2	1.37781	0.0033009
BZW2	1.37737	0.00808748
MSMO1	1.37645	0.0329169
ZNF544	1.37234	0.00121356
ZBTB7C	1.37144	0.000378067
ACOT7	1.37098	0.00201505
LTBP1	1.36996	0.00728569
SLC1A4	1.36623	0.000498723
LIG1	1.36613	0.00592746
ZNF135	1.36609	0.038867
FBXL6	1.36564	0.0426225
SPINDOC	1.3623	3.51219e-06
TUSC3	1.36116	0.0366092
ZWINT	1.35833	0.0107206
LRRC37A3	1.35302	0.00176093
ANXA4	1.34023	0.0016513
RUNX3	1.33548	0.026445
EPHB4	1.3332	2.40743e-05
PTGS1	1.33228	0.0137376
CFAP251	1.33122	0.0465578
BAX	1.32984	0.0171985
CHST3	1.32662	0.021254
PGK1	1.32547	0.00911904
LPAR2	1.32228	0.00113061
CCDC152	1.32133	0.0476888
CACNB3	1.32068	0.00121261
RCC1	1.31687	0.0191861
CDR2L	1.30837	0.0115135
GTPBP4	1.30761	0.0178177
SMO	1.30325	0.0468471
NDRG1	1.30037	0.00151557
LRRC6	1.29641	0.0236671
ARVCF	1.29594	0.00626218
FAM83F	1.29524	0.0455698
CACNA1C	1.2913	0.0244837
OLFM2	1.29055	0.0294732
FGD1	1.28848	0.0399959
TP53	1.28794	0.00185877
FBXO32	1.28647	0.0203244
ARHGEF19	1.28627	0.0116248
TSEN54	1.28593	0.015762
CDCA4	1.28259	0.00146711
MCM2	1.28072	0.0148336
MR1	1.2806	0.0310094
MARCKSL1	1.27787	2.94426e-05
FAAP24	1.27437	0.0249784
FAXC	1.27342	0.0264861
YWHAZ	1.27233	0.0322115
TIMM8A	1.26796	0.0375511
CEP85	1.26475	0.000819035
FADS1	1.26134	0.0294325
GATA2	1.26062	0.0199823
ERBB2	1.25983	0.0174586
GABBR1	1.25932	0.0237728
CKAP2	1.25897	0.0346957
IQCG	1.25807	0.0246208
TSPAN18	1.25551	0.01175
SOX12	1.25136	0.00739984
MIS18A	1.25092	0.0325749
PFKP	1.24675	0.0244768
ZNF69	1.24634	0.0459148
TRIB3	1.246	0.0321384
FAM110A	1.24141	0.0225562
CUL7	1.23852	0.000199554
ANO8	1.23286	0.0181338
SLC2A10	1.2301	0.0188245
SAMD1	1.22057	7.59369e-05
MTHFD2	1.2188	0.0356758
HR	1.21041	0.0217417
SYDE1	1.20903	0.0154062
NDE1	1.20762	0.0312762
TUBA1C	1.20571	0.0334675
PITPNM3	1.20532	0.00573871
PLP2	1.20465	0.0461024
GPSM2	1.20073	0.0312406
RRP15	1.19993	0.0378457
DONSON	1.19746	0.00173786
NCS1	1.19551	0.00625022
ARHGEF2	1.1931	0.0175283
CDC42EP3	1.19306	0.0426174
ERF	1.19113	0.0383384
C21orf58	1.1862	0.0340752
CCDC137	1.17985	0.0470292
EHMT2	1.17871	0.044874
RARG	1.17787	0.0138097
HMGCS1	1.16932	0.0320953
STX6	1.16237	0.00359521
PON2	1.16235	0.0145593
FANCE	1.16086	0.0306037
IL13RA1	1.15657	0.0267123
COLGALT1	1.15642	0.0100454
NDC1	1.15561	0.031633
PUF60	1.153	0.0201663
CBWD3	1.15169	0.0367366
GNB4	1.15164	0.035585
SEMA3F	1.1508	0.0136331
SLC7A8	1.15033	0.0112613
GSDME	1.14866	0.00520714
PLOD3	1.1477	0.0397218
GLRX2	1.14382	0.0433474
AP4M1	1.14076	0.0233389
PANK1	1.13772	0.0442555
BYSL	1.12717	0.00797421
AP1S1	1.11275	0.00115072
BBOF1	1.11162	0.00698457
UBQLN4	1.10849	0.0432136
APEX2	1.10614	0.00835167
RTEL1	1.10145	0.0458653
USP5	1.099	0.0367537
KNOP1	1.09752	0.030271
CAD	1.09694	0.00146354
TTL	1.09309	0.031388
ELF4	1.08588	0.019336
ARAP3	1.08551	0.0445029
LMNB2	1.0801	0.0254729
GLMP	1.07927	0.0289229
MACROH2A2	1.0775	0.0243529
SLC44A2	1.07326	0.0128038
TARBP2	1.06769	0.0258033
ARPC5	1.06466	0.0232291
CCT3	1.06307	0.000316639
EMP2	1.05943	0.00358939
ATAT1	1.05918	0.0467253
CABYR	1.0579	0.0436745
PLXNB2	1.0555	0.0186398
PLXDC2	1.05526	0.0427782
PTMA	1.04577	0.00476908
SHC1	1.04465	0.0482815
PKM	1.04411	0.0283071
MTCH2	1.04019	0.0357794
CBWD5	1.03732	0.0097086
PRXL2B	1.03714	0.0200626
SMG9	1.03656	0.0291299
MPZL1	1.03647	0.0178648
SHMT2	1.03552	0.0336591
GM2A	1.03106	0.0322115
ITGA3	1.02726	0.0230573
CHAF1B	1.02502	0.0481802
DDA1	1.01759	0.0348674
SPTLC2	1.01524	0.0199724
PIR	1.01284	0.042309
XPO5	1.01265	0.0113562
ZNF707	1.01066	0.0401316
RNASEH2A	1.00338	0.00253722
BCKDK	-1.00142	0.0127163
DNAJC3	-1.00198	0.0333895
APBB3	-1.00349	0.00437602
TXNIP	-1.00783	0.0476888
SP100	-1.01563	0.0134814
CTDSPL	-1.01765	0.0213124
EIF2B3	-1.02289	0.00426411
SLC25A23	-1.02801	0.0219289
HECTD3	-1.03123	0.0174172
MKNK2	-1.03523	0.0487272
PKN3	-1.03707	0.0107531
EIF2A	-1.03849	0.0264324
RNF130	-1.04064	0.000218662
SMIM10L1	-1.0444	0.00108205
ABHD10	-1.0489	0.0059664
RALGDS	-1.04894	0.0114772
DYM	-1.05617	0.0181665
IGBP1	-1.05931	0.0232428
ZNF396	-1.06283	0.0361301
MSRA	-1.06861	0.0265331
NIPSNAP2	-1.06992	0.020597
ANAPC16	-1.06995	0.0109853
RAB4A	-1.07062	0.00347447
CCNG1	-1.07307	0.0372959
ANTXR2	-1.07397	0.00967183
OTUD7A	-1.07406	0.0460431
TTC7B	-1.07529	0.0383384
ST7	-1.0805	0.0303871
SLC25A37	-1.08205	0.00226918
COG3	-1.0888	0.00507169
TNS1	-1.09367	0.0191643
EPRS1	-1.09474	0.0177029
PDHA1	-1.09579	0.0138097
GPN3	-1.10319	0.00625022
DCAF11	-1.10566	0.00947039
ATF4	-1.10922	0.0018053
MMRN2	-1.11774	0.00365732
MACO1	-1.11939	0.0144164
FGL2	-1.12105	0.00993448
RILPL2	-1.12253	0.00386777
ITPKB	-1.12479	0.0389073
ADGRE5	-1.1338	0.0214362
ALDH9A1	-1.13394	0.028012
NDFIP1	-1.14284	0.00209362
NR3C1	-1.14796	0.001574
SEC23B	-1.14823	0.019042
TMX4	-1.15531	0.0407875
FBXO9	-1.15784	0.038909
CREBL2	-1.15851	0.00991552
REPS2	-1.16048	0.0087968
PGPEP1	-1.16227	0.0233201
FAHD2A	-1.17499	0.044349
RTN3	-1.18407	0.000552281
UBE2J1	-1.18719	0.0353739
TMEM245	-1.19061	0.0290153
ALDH6A1	-1.19168	0.0104216
SVEP1	-1.19232	0.0455698
HERPUD1	-1.19308	0.0192973
TLN2	-1.19566	0.0400094
RERG	-1.20438	0.0334745
SEC14L1	-1.20506	0.00105856
FOCAD	-1.21404	0.0253003
CTNNAL1	-1.2152	0.0188593
TXNDC5	-1.2177	0.0141357
KCNQ1	-1.21823	0.00592147
ATG4A	-1.22162	0.0192764
NRIP2	-1.22253	0.00332534
PCGF5	-1.22658	0.001574
PINK1	-1.22713	0.00824976
ZNF655	-1.22873	0.00573871
EIF4B	-1.23711	0.00198528
RAB15	-1.23713	0.0461024
DIAPH2	-1.23964	0.0350611
ALDH3A2	-1.2439	0.0106678
SEL1L3	-1.24583	0.0241792
MLKL	-1.24858	0.00187952
SLC35G1	-1.24908	0.0470292
FAM136A	-1.25107	0.00725277
RWDD4	-1.2531	0.00126463
NT5C2	-1.25597	0.0417988
EPHX2	-1.25759	0.0277545
TSPAN6	-1.26156	0.0479139
ZC3H7A	-1.26406	0.0303871
STIM1	-1.26419	0.029814
CYSTM1	-1.26789	0.0116075
LPAR1	-1.26796	0.00395344
EIF4E3	-1.27359	0.00453098
MTIF3	-1.27376	0.0117528
TRAK1	-1.27415	0.0101265
GPRC5B	-1.27479	0.0111211
LMOD1	-1.27738	0.0303871
ST3GAL6	-1.28165	0.0450845
ZNF106	-1.28581	0.0470699
COQ8A	-1.28716	0.0180717
YBX3	-1.29675	0.00458196
WDR31	-1.29796	0.012717
CHCHD10	-1.29949	0.0245753
TMCO6	-1.2998	0.00506711
SEC63	-1.30116	0.0201792
BIRC3	-1.30185	0.0499313
GLRX	-1.30481	0.013033
EPB41L1	-1.30493	0.0129113
PDCD4	-1.30878	0.00473519
ETFDH	-1.31083	0.000127287
DHDDS	-1.31314	0.00543321
PLPBP	-1.31365	0.0088096
F3	-1.31572	0.037484
CAT	-1.32118	0.0125493
C2CD2	-1.32281	0.00928035
SIX2	-1.32525	0.0009728
TNFAIP2	-1.32555	0.00852457
PDE2A	-1.33207	0.0305969
AMIGO1	-1.33426	0.0344006
ALAS1	-1.33656	0.00320959
ZNF330	-1.33828	0.00393942
DMD	-1.34075	0.0352413
NR1D2	-1.34592	0.0409089
SFXN2	-1.34866	0.0152011
IL15RA	-1.35647	0.00116998
EEF1AKMT3	-1.35728	0.00645601
TEF	-1.35791	0.0102998
PER1	-1.36112	0.0316315
KIF13B	-1.36173	0.0253579
UBA5	-1.36275	0.00678834
MLYCD	-1.36362	0.000681285
TPT1	-1.37022	0.00614382
NDST2	-1.3747	0.00395344
JAM2	-1.37649	0.0446485
SOBP	-1.38068	0.0213956
CANX	-1.3819	0.0329524
CCL3	-1.38901	0.0214216
PLAAT3	-1.39856	0.0329216
SPARCL1	-1.39941	0.0442555
MIA2	-1.4	0.00381682
MTMR10	-1.40471	0.00493556
DENND3	-1.40579	0.00774323
METTL7A	-1.40682	2.95545e-06
PDE4B	-1.40689	0.00579846
ACSS2	-1.40828	0.000836474
ANK2	-1.40866	0.0357114
RAVER2	-1.40921	0.0183413
ABI3BP	-1.41242	0.000594456
NUDT12	-1.41608	0.00644091
RNF180	-1.41687	0.0338566
CCNDBP1	-1.4203	7.14844e-06
COMMD10	-1.42059	0.0469754
JUN	-1.42968	0.012717
FOS	-1.43017	0.0468869
ECHDC3	-1.43097	0.00149399
PITX1	-1.43151	0.0341128
MINDY1	-1.43457	0.000518433
CFI	-1.43595	0.0429726
MAN2A2	-1.43776	0.0114127
PACS1	-1.43789	0.000765416
PLPP5	-1.4388	0.019647
ALDH2	-1.4397	0.0199823
PRKCH	-1.44212	0.0261454
SERP1	-1.44581	0.00215912
TSLP	-1.4488	0.0460795
SLIT2	-1.45199	0.0129167
CALCOCO1	-1.45539	0.00250803
GNG7	-1.45575	0.0136475
ACVRL1	-1.46117	0.0218078
PDE4A	-1.46336	0.00286876
ATP1A1	-1.46475	0.00968064
CPT1A	-1.46525	0.0211395
ARL4D	-1.47101	0.00105245
CD83	-1.47876	0.00044891
BEND7	-1.48467	0.0417988
SHISA4	-1.48629	0.0305924
TSPAN2	-1.49944	0.0429192
UNC13B	-1.50024	0.00140697
SIX1	-1.5016	0.00785609
SLCO4A1	-1.50162	0.0341729
FAXDC2	-1.51151	0.0206188
BCL2L2	-1.51297	0.00212222
ARG2	-1.51519	0.0135344
ME3	-1.51559	0.000116051
GABARAPL1	-1.51826	0.00025812
MAML3	-1.51965	0.0223997
GKAP1	-1.51994	0.00867085
TRIM35	-1.52275	0.0143999
PGM5	-1.52362	0.00305278
SH3BP5	-1.53191	0.0347724
ATP1B1	-1.53302	0.0325897
GNPTAB	-1.5349	0.0366092
SPATS2L	-1.53718	0.0181663
CD55	-1.5372	4.8969e-06
MXI1	-1.54387	0.0303871
CTSC	-1.5461	0.00212706
TGFBR3	-1.54726	0.039497
EDRF1	-1.54754	0.00196278
SRPRA	-1.55691	0.000880171
DOCK9	-1.56103	0.0381117
NUDT4	-1.5654	0.0131853
AASS	-1.56618	0.000364598
ADGRL2	-1.56696	0.00866657
RBP5	-1.56705	0.0379984
AMPH	-1.56885	0.00861399
CRYAB	-1.56914	0.0277151
MTARC2	-1.57149	0.00171064
KLF9	-1.57266	0.00247665
SPCS3	-1.57316	0.000967501
TAB2	-1.57698	0.036873
DPYD	-1.57959	0.015762
SACS	-1.58008	0.023512
RNF13	-1.58026	0.00152718
PDZD8	-1.58033	0.0251219
ACVR1B	-1.58275	0.0116108
ABLIM1	-1.58464	0.0011161
MANSC1	-1.58607	0.0196979
GPX3	-1.58984	0.00627537
ADCY9	-1.59165	0.00268084
SECISBP2L	-1.59394	0.0296423
AATK	-1.59966	3.32914e-05
GMDS	-1.60083	0.00130539
IL1B	-1.60341	0.0433474
EPDR1	-1.60742	0.00486595
DMTN	-1.60787	0.00486595
ATL1	-1.60926	0.0480707
KCNAB1	-1.61253	0.0352842
SIK2	-1.61777	2.55586e-06
ASB2	-1.61781	0.0123648
APIP	-1.61831	0.0263342
FRMD4B	-1.62081	0.00557475
CD44	-1.62093	0.00075188
VPS54	-1.62134	2.71769e-05
CTTNBP2	-1.63304	0.0283071
PRKN	-1.63478	0.0119393
DUSP6	-1.63487	0.0409936
TMED3	-1.63965	0.00108205
CLCN3	-1.64537	0.031852
SNX24	-1.64601	0.00599247
RBP4	-1.64625	0.0439686
WSCD1	-1.64668	0.0376732
OGFRL1	-1.65199	0.00536509
TSHZ2	-1.65232	0.01175
ACAT1	-1.65678	0.00123832
PHLDA1	-1.65706	0.00296189
ZCCHC2	-1.65829	0.00951711
CFAP91	-1.66376	0.0433316
FMO5	-1.66831	0.0455488
DAGLA	-1.67061	0.0201663
NUBPL	-1.67117	0.000513234
CXCL12	-1.67164	0.00737631
RSRP1	-1.67256	0.00192917
NFKBIZ	-1.67466	0.019647
ZNF395	-1.67519	0.00244611
MAST4	-1.68102	0.0137135
SH3BP4	-1.68241	0.0210082
MCTP2	-1.68431	0.0130091
PHLPP1	-1.68467	0.0316768
TACC2	-1.685	0.000689686
SNTB1	-1.68502	0.00226918
C1QTNF1	-1.68729	0.00886673
KLF4	-1.69097	0.0438049
RGS2	-1.69166	0.00671411
ADIRF	-1.69407	0.0357114
CLIC5	-1.69589	0.00153867
CBX7	-1.70103	3.11744e-07
CBLN1	-1.70133	0.0413033
IL6ST	-1.70357	0.000941465
TM7SF2	-1.70796	0.0190277
FBXO10	-1.70948	5.76165e-05
CES1	-1.71512	0.0244768
COBLL1	-1.71842	0.0201663
ACSM5	-1.7195	0.0234905
MBNL3	-1.71977	0.0148038
MICU3	-1.72545	0.0378422
NUDT7	-1.72621	0.0120322
VWF	-1.73356	0.00409448
CCDC28A	-1.73364	7.80549e-05
FOXO4	-1.7369	0.000322694
CLDN11	-1.74084	0.00449782
RCBTB2	-1.74169	0.00109658
ITPRID2	-1.74241	0.0101665
FAM149A	-1.74253	0.0104216
GDPD5	-1.74606	0.000161423
CEP85L	-1.75572	0.0231278
LNX1	-1.75785	0.0169349
CCPG1	-1.75925	0.00250033
ARHGEF28	-1.75982	0.00830593
TFPI2	-1.76189	0.0357114
H6PD	-1.76323	3.67772e-05
TCEAL7	-1.76598	0.00708531
FUT4	-1.76646	0.000213727
RIPOR2	-1.76839	0.00331853
SLCO2A1	-1.77946	0.0428729
PHLDB2	-1.78564	0.000107021
RNLS	-1.78888	0.00583463
USP6	-1.79054	0.0223337
FAM13A	-1.79069	0.0012445
DEPDC7	-1.7935	0.0472829
RORC	-1.79598	0.0445029
C17orf107	-1.80835	0.00972634
RALGPS1	-1.80977	5.76941e-06
C9orf50	-1.81076	0.0254048
RAPGEF3	-1.81185	0.00594542
CCDC68	-1.81314	0.0259204
ERN1	-1.81367	0.000894167
FNDC3A	-1.8151	0.00597456
AQP7	-1.81579	0.00599378
FAM241A	-1.81602	0.0264761
MLLT3	-1.8165	0.000152642
TNFSF13	-1.81683	0.000531089
RCAN2	-1.81994	1.00521e-06
SLC7A10	-1.82446	0.0408066
GPR146	-1.83175	0.00597996
GIPR	-1.83189	0.0244768
MPZ	-1.83246	0.015762
PDE7B	-1.83357	0.00807102
SHMT1	-1.8354	9.50558e-07
SERPINB1	-1.83638	9.05837e-11
SYTL3	-1.84009	1.59077e-05
PABPC1	-1.8423	0.0018166
TMEM71	-1.84763	0.0168818
FAM107A	-1.84932	0.0453071
SLC2A4	-1.84958	0.0389774
ABCA6	-1.85313	0.00705817
FIGN	-1.85348	0.00360312
PIWIL4	-1.85793	0.00935282
TNNI1	-1.86026	0.0461024
DNAH7	-1.86179	0.0494651
CARD10	-1.86218	0.000375857
MGLL	-1.8631	1.15623e-05
SOAT1	-1.86312	0.00441286
CLCN4	-1.86768	0.0148049
RASD1	-1.86923	0.00470859
MMRN1	-1.87087	0.00390115
STX11	-1.88272	0.00693519
SEMA3G	-1.88338	0.0018363
HOMER2	-1.88629	0.0288282
ADGRD1	-1.88987	0.00908525
TMEM150C	-1.8904	0.00424901
SLC31A1	-1.89532	0.00736375
TXK	-1.89792	0.0368397
KCTD14	-1.89863	0.0172101
GPRASP1	-1.90175	0.000124032
INPP5D	-1.90214	2.36934e-05
NMNAT3	-1.90502	0.00941185
CELF5	-1.90554	0.0320953
APOLD1	-1.90574	0.0207091
TNFSF14	-1.90581	0.0174586
SCARA5	-1.9084	0.0394009
BMX	-1.91088	0.0100161
ANKRD33B	-1.91309	0.0276096
CAMP	-1.91429	0.030823
EBF3	-1.9159	0.00208197
LGALS12	-1.91744	0.0244837
ARHGAP20	-1.9177	0.0166874
CCDC69	-1.92225	0.00687667
C15orf65	-1.92226	0.02897
MROH8	-1.92299	0.0444777
CADPS2	-1.93226	0.0105418
BHLHE22	-1.93375	0.0191643
NUAK2	-1.93913	0.00383816
FAM47E	-1.93987	0.00845514
ITIH5	-1.94244	0.0147047
CHPT1	-1.94474	5.36232e-05
CTH	-1.94927	4.28692e-05
ANKRD53	-1.95144	0.00668829
SORL1	-1.95336	0.0108472
SCN9A	-1.96231	0.0346335
INPP5J	-1.96552	0.0472829
ENPP6	-1.97456	0.0426225
COBL	-1.97461	0.0093459
PCDHGB6	-1.98106	0.0111211
PLN	-1.98342	0.0303142
LY9	-1.9855	0.00082474
PPM1L	-1.99902	0.00962933
CSRNP3	-1.99945	0.0442863
C16orf54	-2.00024	0.0161313
FLVCR2	-2.00506	0.0150782
CEACAM1	-2.00793	0.0114955
CD5	-2.00967	0.0103917
PREX2	-2.01005	0.0396307
HBEGF	-2.01051	0.000990366
PPARGC1A	-2.01093	0.02897
LXN	-2.01323	0.001641
SLC4A4	-2.01943	0.0176221
CXCL1	-2.02041	0.0469994
SLC15A2	-2.02365	0.00486595
ANGPT1	-2.02725	0.0412723
ITGA7	-2.03215	0.0143999
ZDHHC11B	-2.0332	0.0276236
NECAB1	-2.03617	0.0348703
CSRNP1	-2.03969	0.000644751
RAB9B	-2.04301	0.0116248
ALDH18A1	-2.0436	0.000130793
JUNB	-2.04663	0.00668829
RASSF5	-2.04703	6.33214e-06
DUSP1	-2.05872	0.00042031
MCFD2	-2.05974	6.4107e-05
PDE1A	-2.06109	0.00444339
TENT5A	-2.06375	0.00107783
TLR6	-2.07468	0.0158817
SULT1A2	-2.07815	0.0113261
CEP41	-2.07882	0.000142831
RSPO3	-2.07965	0.000711008
CHRDL1	-2.08072	0.0374123
MEDAG	-2.08382	0.0306886
CYTIP	-2.08616	0.00337952
TNNT3	-2.0865	0.0341369
PALMD	-2.08822	4.28059e-05
ZFP36	-2.09468	0.000296144
DDIT4L	-2.09623	0.00959161
BEX5	-2.09763	0.0389774
DHRS7	-2.10129	4.59939e-05
ANKRD44	-2.10239	0.0259084
DEPTOR	-2.10297	0.00372484
NRG4	-2.11248	0.000956982
BTG2	-2.11767	4.72231e-05
COCH	-2.12218	0.00597456
GFRA3	-2.12294	0.034171
EGR1	-2.12364	0.000331591
CASQ2	-2.12524	0.0174195
FIGNL2	-2.13239	0.00577121
ARHGEF37	-2.13938	0.000486233
AMACR	-2.14753	0.0230619
TENM3	-2.14969	0.00129998
MCOLN3	-2.15245	0.0403974
KREMEN1	-2.15368	9.65763e-05
XDH	-2.15694	0.0213699
KIF19	-2.15856	0.0178692
CRYBG3	-2.15903	0.0401055
RHCG	-2.16033	0.0104109
SLC2A9	-2.16038	0.000383996
GPAM	-2.17064	6.33214e-06
PTGDR2	-2.17644	0.0201663
FAM110D	-2.17725	0.0301945
HDAC9	-2.17853	0.00301779
IGSF10	-2.18113	0.0252757
FES	-2.18754	6.00004e-07
OAF	-2.1891	3.27527e-06
PLCD4	-2.18938	0.0203712
SPX	-2.19093	0.0173845
ACADS	-2.19619	0.000278259
ALDH1L2	-2.1964	0.0116248
SLC25A34	-2.20021	0.00011801
SLC16A14	-2.21054	0.00245932
TLCD4	-2.21501	0.00866657
PRKACB	-2.22134	0.00359748
SOCS3	-2.22529	0.00678333
TNFRSF17	-2.22996	0.0356758
AGMAT	-2.23668	0.000282378
TECPR1	-2.24146	1.28492e-05
ADHFE1	-2.24324	8.83378e-05
FCN1	-2.24466	0.00875394
SSC4D	-2.24622	0.000359373
RBM24	-2.24757	0.0103649
SARDH	-2.2481	0.000171335
LRRC2	-2.24923	0.000988579
CNKSR2	-2.25475	0.0254729
PLEKHS1	-2.25776	0.0213451
LONRF3	-2.25791	0.00918607
IRF4	-2.26184	0.011882
MYOT	-2.26532	0.0242741
CHST9	-2.26532	0.00996789
CLIC6	-2.27154	0.00258127
COL21A1	-2.27375	1.79105e-05
SCN4A	-2.27524	0.00972634
PER3	-2.27778	1.33999e-05
MYOM1	-2.28221	0.0154786
KIAA0040	-2.28485	0.00245056
CFAP73	-2.28531	0.000689686
SLITRK6	-2.28591	0.0278117
GLRB	-2.28948	0.000108928
GRAMD1C	-2.29133	0.00203974
LYPD6B	-2.29421	0.0186641
BHMT2	-2.29962	0.00025812
CH25H	-2.30222	0.00676378
SORCS1	-2.30415	0.0462325
ZNF750	-2.30573	0.0336391
RORB	-2.31084	0.0325749
KL	-2.33063	0.00278539
ATRNL1	-2.33298	0.0149865
ABCA10	-2.33542	0.00612791
CTPS1	-2.33581	0.000383173
ENTPD3	-2.33648	0.0127451
AQP5	-2.34483	0.0410331
TMPRSS2	-2.35082	0.0412723
POU2AF1	-2.35186	0.00390115
PLCB1	-2.3545	0.0114772
MTUS2	-2.35462	0.0480707
KCNIP2	-2.35645	0.0011268
ZNF827	-2.357	0.00224843
KLK11	-2.35889	0.0346957
ALDH1A1	-2.36527	0.000266942
SLC9A1	-2.3657	2.25888e-06
RRAGD	-2.36889	7.05479e-05
ESR2	-2.36971	0.000438668
NEURL3	-2.3754	0.00409448
DACH1	-2.38682	0.00256861
VSIG10L	-2.39183	0.00195003
SSTR1	-2.3941	0.0429726
EYA4	-2.4015	0.0043333
INTS6L	-2.40477	0.00133613
GATM	-2.40649	0.00494034
ZDHHC2	-2.41152	0.00241991
NOS1	-2.41416	0.0442797
SMCO4	-2.4195	0.000273281
CPEB3	-2.4227	0.000216157
RIMBP2	-2.42544	0.0343765
LONRF2	-2.42638	0.0184959
PC	-2.4282	4.17659e-09
ATP6V1C2	-2.43202	0.00677677
MYO16	-2.43455	0.0456971
NKAPL	-2.43702	0.00500256
ASPG	-2.43803	0.0177319
NR4A1	-2.43804	0.000950121
DACT2	-2.44245	0.00209767
AC025165.6	-2.44382	0.0193264
SYBU	-2.44485	0.000993411
TRIM7	-2.44503	4.59433e-05
KBTBD11	-2.44505	0.00573871
KLHL14	-2.4479	0.00843867
TENT5C	-2.45296	0.000925385
AOC3	-2.45302	0.00166975
CADM2	-2.45558	0.0369795
AL928654.3	-2.46229	0.0271296
TNXB	-2.46735	0.00212706
EHF	-2.47032	0.0215684
LVRN	-2.47642	0.00152718
FHL1	-2.48114	0.00993742
CD36	-2.48951	0.000107021
TNFRSF19	-2.49429	0.0128219
PRUNE2	-2.49845	0.00597456
PAK3	-2.50067	0.00603421
BSPRY	-2.50539	0.0194833
SEC11C	-2.50723	0.000171335
NR3C2	-2.51731	1.74262e-06
STK39	-2.52619	9.67671e-06
NXF3	-2.52788	0.00110188
C1QTNF9	-2.54656	0.00728569
GNE	-2.54697	0.00526273
SLC12A2	-2.55581	0.0024793
DUSP26	-2.55659	0.0104216
SEMA6A	-2.561	0.00011801
SLC37A2	-2.56276	0.0116957
ZDHHC15	-2.56307	0.000213314
CCDC110	-2.56318	0.00431122
CXXC4	-2.56613	0.01592
LYVE1	-2.57334	0.00629055
ACBD7	-2.57429	0.000626369
CACNB2	-2.58284	0.00119229
SATB1	-2.58419	0.00291872
EPHA2	-2.58612	2.08743e-08
PTGDS	-2.58834	0.00543321
LZTS3	-2.60213	9.19147e-06
LRP1B	-2.60337	0.0152696
LIFR	-2.60359	0.000153084
SLC35F2	-2.61379	0.000171335
C1orf115	-2.62507	9.46707e-06
CCL4	-2.63113	0.000379569
RYR2	-2.63383	0.0391132
CCL21	-2.64012	0.0136291
RGN	-2.6406	0.00296398
FURIN	-2.64409	8.30599e-10
KLHL33	-2.64867	0.00439186
PLA2R1	-2.65744	3.76557e-06
CD300LG	-2.65773	0.013153
CALML3	-2.66998	0.00481422
PDE3A	-2.67096	0.0012445
MINAR1	-2.67625	0.0123714
PMP2	-2.68464	0.0404035
CHRM3	-2.68561	0.00889345
TFCP2L1	-2.68759	0.00115902
WWC1	-2.69111	0.0019613
MKX	-2.69597	0.00367398
GALNT16	-2.7048	5.13532e-06
LRG1	-2.70651	0.000484547
LEP	-2.71163	0.0134719
BARX2	-2.71235	0.00926037
FAM124A	-2.71382	1.27904e-08
PDE8B	-2.726	0.000107021
ENPP4	-2.72717	1.141e-05
FOXC1	-2.72814	0.000171335
FUT8	-2.7344	9.65763e-05
SLC20A2	-2.73748	5.7243e-07
HSD11B2	-2.73964	0.00142705
C11orf16	-2.74577	0.0327597
XKR4	-2.74745	0.00830821
FCGR3B	-2.74816	0.00632277
CLCNKA	-2.74826	7.23539e-05
NR4A3	-2.74866	0.0230615
KAT2B	-2.75579	3.6201e-05
ELL2	-2.75731	7.34493e-07
ABCC6	-2.75966	0.000941465
ACACB	-2.76353	2.91189e-10
FAM240C	-2.7692	0.00399069
LMX1B	-2.77386	0.00142439
RAP1GAP	-2.77389	0.000236326
TIMP4	-2.77413	0.00556885
PLLP	-2.77865	7.52182e-08
SLC19A3	-2.78025	1.22742e-05
TNFRSF11A	-2.78111	0.00510636
TMEM88	-2.78879	0.00129272
PABPC4L	-2.79421	0.0132478
SV2B	-2.81486	4.33827e-05
ABCA8	-2.81547	0.000666066
AOX1	-2.82833	0.000181001
ADAMTS18	-2.82859	0.00455256
OGDHL	-2.8288	0.00685214
RBM20	-2.83249	0.00391545
ACKR1	-2.83524	0.00268084
CCL28	-2.83532	0.00014267
FAM162B	-2.83987	0.0011161
VWA5B2	-2.84024	0.0146529
ACKR4	-2.84147	0.000224754
BCHE	-2.85251	0.00530655
SAMD13	-2.85788	0.00228894
GNA14	-2.85907	7.73749e-06
RGCC	-2.86791	1.98695e-11
ABCA9	-2.87786	5.49922e-07
KCNJ15	-2.87988	0.000124032
TLL2	-2.89276	2.16416e-05
FOSB	-2.8963	0.0011161
ADRA1A	-2.89905	0.00304369
SCML2	-2.90482	0.00421271
XK	-2.90601	0.00372241
GIPC2	-2.92466	6.5374e-07
MAN1A1	-2.92527	0.000677447
LPL	-2.93073	3.32914e-05
C5orf46	-2.93759	0.000911288
KANK4	-2.93867	6.24745e-05
PGAP4	-2.94093	2.58451e-05
SLC23A1	-2.94593	0.00439186
MFSD6L	-2.94972	0.00305637
FOLR1	-2.95333	0.000359373
KCNA3	-2.96276	0.0261454
CXCL3	-2.96299	7.30483e-06
NLGN1	-2.96706	0.0070247
SLC7A4	-2.97814	0.0380716
JCHAIN	-2.98281	0.00300668
FDCSP	-2.99037	0.00664543
NOSTRIN	-2.99214	4.0817e-07
NR4A2	-2.99751	1.78382e-05
TCEAL6	-3.00382	0.0336487
SYPL2	-3.01629	0.00125254
LRFN5	-3.02087	0.021692
NUCB2	-3.0214	3.11294e-06
SOX17	-3.02581	0.00184424
CAVIN2	-3.02601	4.21712e-07
C4orf19	-3.02714	6.4107e-05
ACADL	-3.02998	4.33827e-05
ANO5	-3.03996	0.0019347
C11orf96	-3.04139	0.00564839
TPD52L1	-3.04156	3.6201e-05
SLC39A8	-3.04652	5.7243e-07
KLK4	-3.09715	0.0142872
PDK4	-3.09919	2.45317e-05
CXCR2	-3.10223	0.000566012
MAB21L1	-3.1024	6.9638e-05
SLFN13	-3.10805	1.59044e-09
STOX2	-3.11299	0.00144445
FOXP2	-3.12452	0.000243115
PKDCC	-3.1246	1.23097e-06
ZNF536	-3.13952	0.022184
HS3ST3B1	-3.14121	0.000723257
FABP4	-3.15284	0.000158586
PLCB4	-3.15306	5.65816e-07
SYT9	-3.15955	0.00284
EGF	-3.16907	0.00192917
TRIM6	-3.17284	8.80004e-08
MYH11	-3.1753	2.57918e-07
NDRG2	-3.17964	4.276e-06
MTARC1	-3.18578	3.91236e-06
EDN3	-3.19604	0.0382539
C2CD4B	-3.20158	0.00583888
WNT5A	-3.20777	0.0014742
RXRG	-3.21169	0.00375191
RERGL	-3.21767	0.000514909
CGNL1	-3.23127	1.54474e-08
MLIP	-3.23264	6.78625e-05
BPIFB2	-3.24022	0.00584976
FOLH1	-3.24223	2.58451e-05
PLEKHH1	-3.24417	7.72757e-05
CXCL2	-3.24794	0.000169933
ACVR1C	-3.24996	2.20768e-05
PIK3C2G	-3.25404	0.00680262
STK33	-3.28174	0.00433251
MRAP	-3.29029	0.000483881
SLC25A48	-3.29218	7.14361e-05
EDNRB	-3.2941	1.84235e-06
GPX2	-3.29767	0.0120322
MYZAP	-3.30198	3.35909e-08
HAS1	-3.30782	0.0429957
HFM1	-3.30889	0.00497585
TMEM132B	-3.3091	0.00152582
PKHD1L1	-3.33421	0.01283
VEGFD	-3.3514	1.49423e-05
TMCO5A	-3.3535	0.0299864
PGR	-3.36111	0.00020264
HMCN2	-3.36748	0.000749379
RAB26	-3.36892	7.33417e-06
MEIS2	-3.37683	5.49922e-07
PDE11A	-3.38302	0.000273809
TMEM52B	-3.38536	0.000218662
NIBAN1	-3.40872	1.51046e-07
EYA1	-3.40886	0.000123352
ETV1	-3.41705	3.46863e-05
CA3	-3.42077	2.85198e-05
CYP39A1	-3.43477	8.49233e-05
FNDC5	-3.44284	3.80151e-07
MLXIPL	-3.44564	5.18122e-05
AMY2B	-3.44576	1.64353e-08
NKAIN3	-3.45121	0.000232495
VWDE	-3.46038	0.00429686
CFD	-3.46495	0.000584354
GRIN2C	-3.47342	6.08319e-05
GPR15	-3.47384	0.00512092
TMEM132C	-3.48196	9.581e-05
CORO7-PAM16	-3.48287	0.0477163
C4BPB	-3.49047	0.00623264
CSN1S1	-3.49207	0.0262009
TMEM52	-3.49221	1.43958e-05
KLK12	-3.50074	0.0341729
ATP1A2	-3.50904	3.40201e-05
FXYD4	-3.5212	0.00943798
BSND	-3.52339	0.00198219
MAOA	-3.54065	1.54523e-08
DAB1	-3.54609	0.000733404
SLC5A7	-3.55086	0.0295087
IGSF1	-3.55961	8.57023e-05
PAX9	-3.56774	1.28492e-05
ELANE	-3.57698	0.0385
FAM3B	-3.57846	0.00109241
SLC9A4	-3.57923	0.0163969
EPHA6	-3.58421	0.00148917
PPP1R36	-3.5911	2.56431e-06
SLC10A4	-3.6204	1.10597e-05
ATP2A3	-3.62309	5.04262e-13
ELF5	-3.62385	0.000426982
FGF10	-3.64087	1.02135e-09
ATP6V0A4	-3.66353	0.000208504
ANO1	-3.6674	1.00345e-06
DSG1	-3.67083	0.000449246
LYPD1	-3.67197	3.58715e-05
KLK3	-3.67887	0.00108205
PIK3AP1	-3.68113	6.18535e-06
LIPE	-3.68597	1.20833e-10
CLDN10	-3.7134	0.0016085
COX6A2	-3.74117	0.00432049
USP44	-3.75106	5.82108e-07
HEPACAM2	-3.77675	0.00305278
GREM2	-3.80474	1.08303e-05
ADARB2	-3.81533	0.000345174
C14orf180	-3.81567	6.45225e-06
AMPD1	-3.8404	0.000988579
FAM171B	-3.84261	1.72564e-05
PTGER3	-3.86784	3.41961e-11
ADGRG2	-3.87183	2.28575e-05
ADGRG3	-3.87377	0.000528468
MAOB	-3.87699	2.0255e-08
WDR72	-3.88343	1.48847e-05
SLC13A2	-3.90111	0.000403641
ITLN1	-3.90414	0.0106678
CHGB	-3.90963	5.68373e-05
DPP4	-3.92282	0.000417926
CKMT2	-3.93215	1.45099e-08
CIDEC	-3.93332	0.000110447
ERBB4	-3.93426	1.6271e-05
MUC15	-3.9833	0.000402135
SLITRK5	-3.98819	0.000123108
PGA4	-3.99881	0.00332534
AQP12B	-4.01215	0.00044891
CIDEA	-4.01583	1.41111e-05
DNER	-4.02686	0.00111883
AL049629.2	-4.02904	0.00558716
ASCL3	-4.0444	0.00332534
CRACR2A	-4.04742	7.6725e-08
PRRG3	-4.04891	3.2271e-08
PLIN1	-4.05053	7.65441e-06
SLCO4C1	-4.05442	3.92671e-05
CCDC60	-4.0653	0.01175
SLC1A2	-4.07979	6.08787e-05
TAC1	-4.12815	9.28322e-05
BPIFA1	-4.13025	0.0152037
SLITRK3	-4.13049	0.042303
TRARG1	-4.16077	0.000181001
LRP2	-4.16181	0.00481628
ANO4	-4.16401	1.59077e-05
FOXQ1	-4.17935	3.19336e-05
COL28A1	-4.18227	1.77175e-05
FAM3D	-4.19302	7.23994e-06
RXFP3	-4.19677	0.0489602
PLIN4	-4.2061	2.07696e-07
C1QTNF3	-4.2064	3.98475e-08
C10orf90	-4.2213	0.000272199
CRISP2	-4.2261	0.0075746
ODAM	-4.23614	0.000231899
SLC22A10	-4.24183	0.0179042
TSPAN12	-4.24589	2.81988e-11
RNF128	-4.25185	1.84235e-06
TBX22	-4.25232	0.044349
KCTD8	-4.25343	0.000744035
AC018630.2	-4.25822	2.84663e-09
PCK1	-4.28502	0.000171335
ANGPTL1	-4.28521	1.1854e-06
CDH18	-4.30685	0.00763064
ABCD2	-4.31161	7.27782e-09
PI16	-4.31698	0.000143446
ERICH3	-4.32723	0.00053949
PDE3B	-4.33419	7.3485e-09
SCN7A	-4.35181	7.14844e-06
TMEM213	-4.35239	2.95875e-05
KBTBD12	-4.35435	1.63606e-06
STXBP6	-4.3563	1.67333e-08
PAIP2B	-4.35707	8.54453e-13
RNF150	-4.36367	2.77163e-15
IL6	-4.37592	0.000853093
PLCXD2	-4.37773	1.6851e-06
ADH1B	-4.40184	3.87993e-05
RFX6	-4.41812	0.00620066
KLF15	-4.44722	2.04919e-10
ADIPOQ	-4.44921	0.00055544
FCAMR	-4.48122	7.78994e-05
H4C5	-4.48317	0.00223929
C6	-4.51317	4.40305e-06
ALDH1L1	-4.53179	1.66149e-16
LYZ	-4.53984	1.6725e-06
SERPINA5	-4.56383	3.08861e-09
PTCH2	-4.56831	1.36001e-10
SGCG	-4.56953	0.000452973
PLIN5	-4.57566	1.29622e-14
TMEM72	-4.60085	8.26059e-05
KLK15	-4.61435	9.28322e-05
CFTR	-4.616	3.09603e-07
CA4	-4.62817	3.49003e-11
G0S2	-4.67532	1.67272e-12
LIPJ	-4.68599	0.00014267
IL19	-4.68746	0.00302646
GCNT3	-4.7414	1.4682e-08
AGFG2	-4.75943	1.11898e-13
PRSS1	-4.75965	0.0156296
VWA5B1	-4.78391	0.000267666
HBB	-4.83314	4.81111e-07
ZG16B	-4.83692	4.86438e-05
GLYAT	-4.88023	0.000762735
HBA1	-4.94118	1.63262e-05
DMRTA1	-4.94669	7.36637e-10
BPIFB1	-4.9522	3.09149e-06
TCN1	-5.02075	4.81153e-06
GPD1	-5.03412	2.00536e-12
HBA2	-5.0364	1.78229e-06
TESC	-5.04091	1.56206e-09
SIX6	-5.07387	0.00399069
FXYD2	-5.10167	7.6725e-08
CST1	-5.10676	0.000463607
C11orf53	-5.11138	3.27527e-06
FUT6	-5.11148	1.67204e-09
MYRIP	-5.12342	3.70846e-14
FRMPD1	-5.12693	6.18161e-10
BLM	-5.1327	2.42157e-07
SH3BGRL2	-5.17917	3.99152e-12
LPA	-5.20837	0.0105418
ADRB1	-5.23873	1.67272e-12
PVALB	-5.24356	0.000232405
AC011498.4	-5.26322	2.01236e-07
CLCNKB	-5.2938	7.27782e-09
UGT3A1	-5.29593	0.000103905
DNASE2B	-5.30343	0.000361722
FRMD1	-5.42124	2.17303e-06
SLC22A3	-5.48226	8.42734e-15
ZAR1	-5.4924	0.00302465
PRR4	-5.52589	5.05361e-05
MT1A	-5.53519	0.00016145
PASD1	-5.54591	0.00152119
MUC7	-5.60416	6.00004e-07
KLK1	-5.60994	9.35349e-06
MT3	-5.63666	0.00013565
SLC31A2	-5.68263	8.80004e-08
LMOD3	-5.68402	5.1291e-14
NWD2	-5.68958	8.16819e-05
NXPE1	-5.72947	3.89954e-05
AC078815.1	-5.73952	0.0325114
SLCO1A2	-6.1136	1.27904e-08
SLC5A5	-6.16308	1.62815e-08
BHLHA15	-6.19711	1.45099e-08
LRRTM1	-6.19735	2.37904e-08
CNTN5	-6.20995	3.49331e-06
ADGRA1	-6.25671	1.12811e-07
PRR27	-6.37223	8.60833e-07
DMBT1	-6.39294	4.60874e-08
SLC26A9	-6.46364	1.1536e-12
ATP2B2	-6.51971	5.72286e-17
PIGR	-6.5943	2.22099e-11
MPO	-6.6339	1.11898e-13
NXPE2	-6.65469	1.27904e-08
AC090227.2	-6.73042	0.0328814
ASB5	-6.82939	6.95669e-14
LPO	-7.07465	1.83484e-09
SMR3B	-7.214	1.13776e-08
BPIFA2	-7.23149	1.89829e-05
PRH2	-7.24489	6.91208e-07
NXPE4	-7.34395	2.61144e-09
RNASE8	-7.34791	0.000167339
HTN3	-7.44915	8.17951e-08
PRH1	-7.47818	7.3485e-09
CA6	-7.5399	1.90095e-08
HTN1	-7.61592	7.13675e-11
SMR3A	-7.67809	2.22583e-07
STATH	-7.74344	2.05441e-09
AMY1C	-7.78903	1.10632e-05
AMY1B	-8.01788	6.75602e-09
ETNPPL	-8.14628	1.11115e-09
PRB1	-8.59607	4.87131e-08
CST2	-8.7598	1.72579e-11
PRB4	-9.02271	2.7508e-09
AMY1A	-9.06804	1.56832e-06
SLC13A5	-9.58612	6.86634e-17
PRB2	-9.78791	4.00737e-12
PRB3	-10.2982	7.13675e-11
CST5	-10.4666	9.83035e-20
