# Supplementary material for: Integrated weighted gene coexpression network analysis identifies Frizzled 2 (FZD2) as a key gene in invasive malignant pleomorphic adenoma
Source: J Transl Med. 2022 Jan 5;20:15. doi: 10.1186/s12967-021-03204-7 (PMC8734245; doi:10.1186/s12967-021-03204-7)
Supplement: Supplementary file 2 — Additional file 2: Table S2. Table S2. GO and KEGG pathway analyses of 11 gene modules. [file 12967_2021_3204_MOESM2_ESM.xlsx]

## Sheet: blue_GO
ID	Category	Description	GeneRatio	BgRatio	pvalue	p.adjust	qvalue	geneID	Count
GO:0008202	biological process	GO:0008202	steroid metabolic process	17/206	331/18670	1.67676e-07	0.000392873	0.000352455	PRLR/SORL1/DISP3/UGT2B11/SRD5A1/HSD17B6/IDI1/DHCR7/AMACR/SEC14L2/FASN/CES1/DHCR24/SULT2B1/HSD11B2/MSMO1/SRD5A3	17
GO:0006694	biological process	GO:0006694	steroid biosynthetic process	13/206	196/18670	2.82439e-07	0.000392873	0.000352455	PRLR/SRD5A1/HSD17B6/IDI1/DHCR7/AMACR/SEC14L2/FASN/CES1/DHCR24/HSD11B2/MSMO1/SRD5A3	13
GO:0008203	biological process	GO:0008203	cholesterol metabolic process	10/206	150/18670	6.57783e-06	0.00479644	0.00430299	SORL1/DISP3/IDI1/DHCR7/SEC14L2/FASN/CES1/DHCR24/SULT2B1/MSMO1	10
GO:1901605	biological process	GO:1901605	alpha-amino acid metabolic process	12/206	222/18670	6.89639e-06	0.00479644	0.00430299	GATM/ALDH4A1/EGLN3/AADAT/BHMT2/P4HA1/GGT1/GLYATL1/FTCD/MSRA/PRODH/KYNU	12
GO:1902652	biological process	GO:1902652	secondary alcohol metabolic process	10/206	155/18670	8.79346e-06	0.00489268	0.00438933	SORL1/DISP3/IDI1/DHCR7/SEC14L2/FASN/CES1/DHCR24/SULT2B1/MSMO1	10
GO:0006575	biological process	GO:0006575	cellular modified amino acid metabolic process	11/206	202/18670	1.56329e-05	0.00574103	0.0051504	ALDH1L1/GATM/ALDH4A1/EGLN3/OPLAH/PLA2G4E/BHMT2/P4HA1/GGT1/FTCD/PRODH	11
GO:0016125	biological process	GO:0016125	sterol metabolic process	10/206	166/18670	1.60352e-05	0.00574103	0.0051504	SORL1/DISP3/IDI1/DHCR7/SEC14L2/FASN/CES1/DHCR24/SULT2B1/MSMO1	10
GO:0019471	biological process	GO:0019471	4-hydroxyproline metabolic process	4/206	15/18670	1.78637e-05	0.00574103	0.0051504	ALDH4A1/EGLN3/P4HA1/PRODH	4
GO:0006695	biological process	GO:0006695	cholesterol biosynthetic process	7/206	75/18670	1.89107e-05	0.00574103	0.0051504	IDI1/DHCR7/SEC14L2/FASN/CES1/DHCR24/MSMO1	7
GO:1902653	biological process	GO:1902653	secondary alcohol biosynthetic process	7/206	76/18670	2.06363e-05	0.00574103	0.0051504	IDI1/DHCR7/SEC14L2/FASN/CES1/DHCR24/MSMO1	7
GO:0046165	biological process	GO:0046165	alcohol biosynthetic process	10/206	175/18670	2.53172e-05	0.00640294	0.00574421	PLCH1/P2RY6/IDI1/DHCR7/SEC14L2/FASN/CES1/DHCR24/MSMO1/SRD5A3	10
GO:0016126	biological process	GO:0016126	sterol biosynthetic process	7/206	81/18670	3.13317e-05	0.0071496	0.00641405	IDI1/DHCR7/SEC14L2/FASN/CES1/DHCR24/MSMO1	7
GO:0006536	biological process	GO:0006536	glutamate metabolic process	5/206	34/18670	3.34093e-05	0.0071496	0.00641405	ALDH4A1/AADAT/GGT1/FTCD/PRODH	5
GO:0006066	biological process	GO:0006066	alcohol metabolic process	14/206	364/18670	5.52171e-05	0.0109724	0.00984359	PLCH1/SORL1/DISP3/P2RY6/IDI1/DHCR7/SEC14L2/FASN/CES1/ALDH3B2/DHCR24/SULT2B1/MSMO1/SRD5A3	14
GO:0050995	biological process	GO:0050995	negative regulation of lipid catabolic process	4/206	23/18670	0.000108133	0.0197338	0.0177036	PDE3B/SORL1/PLIN5/ADORA1	4
GO:0043648	biological process	GO:0043648	dicarboxylic acid metabolic process	7/206	99/18670	0.000113494	0.0197338	0.0177036	ALDH1L1/ALDH4A1/AADAT/GGT1/FTCD/PRODH/KYNU	7
GO:0009064	biological process	GO:0009064	glutamine family amino acid metabolic process	6/206	74/18670	0.000166515	0.0272497	0.0244462	ALDH4A1/AADAT/GGT1/GLYATL1/FTCD/PRODH	6
GO:0006702	biological process	GO:0006702	androgen biosynthetic process	3/206	11/18670	0.00020463	0.0299621	0.0268797	SRD5A1/HSD17B6/SRD5A3	3
GO:0070254	biological process	GO:0070254	mucus secretion	3/206	11/18670	0.00020463	0.0299621	0.0268797	AGR2/P2RY2/ADORA1	3
GO:1901617	biological process	GO:1901617	organic hydroxy compound biosynthetic process	11/206	271/18670	0.000220017	0.0306044	0.0274558	PLCH1/P2RY6/IDI1/DHCR7/AMACR/SEC14L2/FASN/CES1/DHCR24/MSMO1/SRD5A3	11
GO:0006790	biological process	GO:0006790	sulfur compound metabolic process	13/206	372/18670	0.000261525	0.0319228	0.0286386	FAR2/CSPG5/OPLAH/SULT1C3/ACSL3/AADAT/BHMT2/FASN/GGT1/SULT2B1/MSRA/KYNU/PAPSS2	13
GO:0042445	biological process	GO:0042445	hormone metabolic process	10/206	232/18670	0.000263515	0.0319228	0.0286386	FOXA1/UGT2B11/SRD5A1/HSD17B6/DHCR7/CES1/HSD11B2/PCSK4/SLC44A4/SRD5A3	10
GO:0055078	biological process	GO:0055078	sodium ion homeostasis	5/206	52/18670	0.000265672	0.0319228	0.0286386	SLC12A2/SCN7A/ATP1A2/TFAP2B/ADORA1	5
GO:0042219	biological process	GO:0042219	cellular modified amino acid catabolic process	4/206	29/18670	0.000275394	0.0319228	0.0286386	ALDH1L1/ALDH4A1/GGT1/PRODH	4
GO:0050994	biological process	GO:0050994	regulation of lipid catabolic process	5/206	54/18670	0.000317565	0.0353386	0.031703	PDE3B/SORL1/ABCD2/PLIN5/ADORA1	5
GO:0016042	biological process	GO:0016042	lipid catabolic process	12/206	333/18670	0.000341713	0.0365633	0.0328017	PLCH1/PDE3B/SORL1/ABCD2/SRD5A1/PLA2G4E/HSD17B6/AMACR/PLIN5/CES1/SRD5A3/ADORA1	12
GO:0090075	biological process	GO:0090075	relaxation of muscle	4/206	31/18670	0.000358601	0.0369492	0.0331479	GUCY1A1/PLN/ATP1A2/ADORA1	4
GO:0042446	biological process	GO:0042446	hormone biosynthetic process	6/206	86/18670	0.000378805	0.0376369	0.0337649	SRD5A1/HSD17B6/DHCR7/HSD11B2/SLC44A4/SRD5A3	6
GO:0015671	biological process	GO:0015671	oxygen transport	3/206	15/18670	0.000546185	0.0510942	0.0458376	HBA1/HBA2/HBB	3
GO:0051282	biological process	GO:0051282	regulation of sequestering of calcium ion	7/206	128/18670	0.00055098	0.0510942	0.0458376	PLCH1/PLN/SLC25A23/P2RY6/RYR2/ATP1A2/CCL21	7
GO:0051208	biological process	GO:0051208	sequestering of calcium ion	7/206	131/18670	0.000632732	0.0553104	0.0496201	PLCH1/PLN/SLC25A23/P2RY6/RYR2/ATP1A2/CCL21	7
GO:0015893	biological process	GO:0015893	drug transport	9/206	214/18670	0.000636209	0.0553104	0.0496201	SLC25A23/SLC26A6/RAB3B/HBA1/HBA2/HBB/ATP1A2/SLC44A4/SYT9	9
GO:0001977	biological process	GO:0001977	renal system process involved in regulation of blood volume	3/206	16/18670	0.000666778	0.0562114	0.0504284	EMP2/HSD11B2/ADORA1	3
GO:0051346	biological process	GO:0051346	negative regulation of hydrolase activity	14/206	466/18670	0.000694937	0.0568622	0.0510123	PI16/GPATCH2/CSTA/SH3BP4/SORL1/TFPI2/PLN/CST1/PLIN5/HERPUD1/PPP1R36/DHCR24/TFAP2B/CST5	14
GO:0051187	biological process	GO:0051187	cofactor catabolic process	5/206	65/18670	0.000752039	0.0597764	0.0536266	ALDH1L1/HBA1/GGT1/HBA2/HBB	5
GO:0006520	biological process	GO:0006520	cellular amino acid metabolic process	12/206	366/18670	0.000788794	0.0609563	0.0546851	GATM/ALDH4A1/EGLN3/AADAT/BHMT2/P4HA1/GGT1/GLYATL1/FTCD/MSRA/PRODH/KYNU	12
GO:0033865	biological process	GO:0033865	nucleoside bisphosphate metabolic process	7/206	140/18670	0.00093707	0.0648624	0.0581894	FAR2/ACSL3/AADAT/FASN/SULT2B1/KYNU/PAPSS2	7
GO:0033875	biological process	GO:0033875	ribonucleoside bisphosphate metabolic process	7/206	140/18670	0.00093707	0.0648624	0.0581894	FAR2/ACSL3/AADAT/FASN/SULT2B1/KYNU/PAPSS2	7
GO:0034032	biological process	GO:0034032	purine nucleoside bisphosphate metabolic process	7/206	140/18670	0.00093707	0.0648624	0.0581894	FAR2/ACSL3/AADAT/FASN/SULT2B1/KYNU/PAPSS2	7
GO:0008217	biological process	GO:0008217	regulation of blood pressure	8/206	182/18670	0.000953088	0.0648624	0.0581894	GUCY1A1/AR/EMP2/CES1/HSD11B2/HBB/ATP1A2/ADORA1	8
GO:0070633	biological process	GO:0070633	transepithelial transport	3/206	18/18670	0.000955915	0.0648624	0.0581894	SLC12A2/SLC26A6/P2RY6	3
GO:0015669	biological process	GO:0015669	gas transport	3/206	19/18670	0.00112596	0.0733734	0.0658248	HBA1/HBA2/HBB	3
GO:0051235	biological process	GO:0051235	maintenance of location	11/206	330/18670	0.00113623	0.0733734	0.0658248	PLCH1/SORL1/PLN/SLC25A23/HILPDA/P2RY6/PLIN5/RYR2/ATP1A2/CCL21/FBN2	11
GO:0015701	biological process	GO:0015701	bicarbonate transport	4/206	42/18670	0.00116047	0.0733734	0.0658248	SLC26A6/HBA1/HBA2/HBB	4
GO:0086004	biological process	GO:0086004	regulation of cardiac muscle cell contraction	4/206	43/18670	0.00126856	0.078425	0.0703567	PLN/RYR2/ATP1A2/ADORA1	4
GO:1901654	biological process	GO:1901654	response to ketone	8/206	193/18670	0.00138807	0.0839479	0.0753113	AR/SRD5A1/PLN/P2RY6/DDIT4/CCL21/KLF9/CSN1S1	8
GO:1901264	biological process	GO:1901264	carbohydrate derivative transport	5/206	76/18670	0.00152556	0.0903004	0.0810103	AGR2/LBP/SLC25A23/P2RY2/ADORA1	5
GO:0055067	biological process	GO:0055067	monovalent inorganic cation homeostasis	7/206	154/18670	0.00162784	0.0943467	0.0846404	SLC12A2/ATP6V1C2/SCN7A/SLC26A6/ATP1A2/TFAP2B/ADORA1	7
GO:1903115	biological process	GO:1903115	regulation of actin filament-based movement	4/206	47/18670	0.00177162	0.100584	0.0902364	PLN/RYR2/ATP1A2/ADORA1	4
GO:0030539	biological process	GO:0030539	male genitalia development	3/206	23/18670	0.00199214	0.105516	0.0946609	AR/SRD5A1/DHCR24	3
GO:1902930	biological process	GO:1902930	regulation of alcohol biosynthetic process	5/206	81/18670	0.00202402	0.105516	0.0946609	P2RY6/IDI1/DHCR7/SEC14L2/FASN	5
GO:0019216	biological process	GO:0019216	regulation of lipid metabolic process	12/206	410/18670	0.00206415	0.105516	0.0946609	PDE3B/SORL1/ABCD2/DISP3/ACSL3/IDI1/DHCR7/SEC14L2/PLIN5/FASN/CCL21/ADORA1	12
GO:0045540	biological process	GO:0045540	regulation of cholesterol biosynthetic process	4/206	50/18670	0.00222943	0.105516	0.0946609	IDI1/DHCR7/SEC14L2/FASN	4
GO:0106118	biological process	GO:0106118	regulation of sterol biosynthetic process	4/206	50/18670	0.00222943	0.105516	0.0946609	IDI1/DHCR7/SEC14L2/FASN	4
GO:0010881	biological process	GO:0010881	regulation of cardiac muscle contraction by regulation of the release of sequestered calcium ion	3/206	24/18670	0.00225836	0.105516	0.0946609	PLN/RYR2/ATP1A2	3
GO:0035588	biological process	GO:0035588	G protein-coupled purinergic receptor signaling pathway	3/206	24/18670	0.00225836	0.105516	0.0946609	P2RY6/P2RY2/ADORA1	3
GO:0042430	biological process	GO:0042430	indole-containing compound metabolic process	3/206	24/18670	0.00225836	0.105516	0.0946609	SRD5A1/AADAT/KYNU	3
GO:0050996	biological process	GO:0050996	positive regulation of lipid catabolic process	3/206	24/18670	0.00225836	0.105516	0.0946609	ABCD2/PLIN5/ADORA1	3
GO:0090023	biological process	GO:0090023	positive regulation of neutrophil chemotaxis	3/206	24/18670	0.00225836	0.105516	0.0946609	RIPOR2/LBP/CCL21	3
GO:0055074	biological process	GO:0055074	calcium ion homeostasis	13/206	471/18670	0.0022757	0.105516	0.0946609	PLCH1/CXCL13/PLN/SLC25A23/P2RY6/SYPL2/HERPUD1/RYR2/ATP1A2/TFAP2B/LPAR2/CCL21/ADORA1	13
GO:0003071	biological process	GO:0003071	renal system process involved in regulation of systemic arterial blood pressure	3/206	25/18670	0.00254561	0.112366	0.100806	EMP2/HSD11B2/ADORA1	3
GO:0051209	biological process	GO:0051209	release of sequestered calcium ion into cytosol	6/206	124/18670	0.00254836	0.112366	0.100806	PLCH1/PLN/P2RY6/RYR2/ATP1A2/CCL21	6
GO:1901568	biological process	GO:1901568	fatty acid derivative metabolic process	7/206	167/18670	0.00257522	0.112366	0.100806	FAR2/ACSL3/FASN/GGT1/CYP2J2/PON2/ALOX15B	7
GO:0010466	biological process	GO:0010466	negative regulation of peptidase activity	9/206	262/18670	0.00258499	0.112366	0.100806	PI16/CSTA/SORL1/TFPI2/CST1/HERPUD1/DHCR24/TFAP2B/CST5	9
GO:0051283	biological process	GO:0051283	negative regulation of sequestering of calcium ion	6/206	126/18670	0.00276033	0.117017	0.104978	PLCH1/PLN/P2RY6/RYR2/ATP1A2/CCL21	6
GO:0015711	biological process	GO:0015711	organic anion transport	13/206	482/18670	0.0027761	0.117017	0.104978	SLC25A23/SLC38A1/ACSL3/SLC26A6/ABCA12/HBA1/HBA2/HBB/ATP1A2/SLC16A14/SLC44A4/ADORA1/SLCO2A1	13
GO:0071624	biological process	GO:0071624	positive regulation of granulocyte chemotaxis	3/206	26/18670	0.00285444	0.118523	0.10633	RIPOR2/LBP/CCL21	3
GO:0060401	biological process	GO:0060401	cytosolic calcium ion transport	7/206	171/18670	0.00293855	0.120221	0.107853	PLCH1/PLN/SLC25A23/P2RY6/RYR2/ATP1A2/CCL21	7
GO:0006836	biological process	GO:0006836	neurotransmitter transport	9/206	269/18670	0.0030805	0.124202	0.111424	CADPS2/CSPG5/SLC38A1/RAB3B/SV2B/HBB/ATP1A2/SLC44A4/SYT9	9
GO:0002026	biological process	GO:0002026	regulation of the force of heart contraction	3/206	27/18670	0.00318537	0.124813	0.111972	PLN/RYR2/ATP1A2	3
GO:0045932	biological process	GO:0045932	negative regulation of muscle contraction	3/206	27/18670	0.00318537	0.124813	0.111972	GUCY1A1/ATP1A2/ADORA1	3
GO:0008209	biological process	GO:0008209	androgen metabolic process	3/206	28/18670	0.00353888	0.126568	0.113547	SRD5A1/HSD17B6/SRD5A3	3
GO:0009074	biological process	GO:0009074	aromatic amino acid family catabolic process	3/206	28/18670	0.00353888	0.126568	0.113547	AADAT/FTCD/KYNU	3
GO:0010818	biological process	GO:0010818	T cell chemotaxis	3/206	28/18670	0.00353888	0.126568	0.113547	CXCL13/SLC12A2/CCL21	3
GO:0016054	biological process	GO:0016054	organic acid catabolic process	9/206	275/18670	0.00356239	0.126568	0.113547	ALDH1L1/ALDH4A1/ABCD2/AADAT/AMACR/PLIN5/FTCD/PRODH/KYNU	9
GO:0046395	biological process	GO:0046395	carboxylic acid catabolic process	9/206	275/18670	0.00356239	0.126568	0.113547	ALDH1L1/ALDH4A1/ABCD2/AADAT/AMACR/PLIN5/FTCD/PRODH/KYNU	9
GO:0042743	biological process	GO:0042743	hydrogen peroxide metabolic process	4/206	57/18670	0.00360175	0.126568	0.113547	MPV17L/HBA1/HBA2/HBB	4
GO:0006631	biological process	GO:0006631	fatty acid metabolic process	11/206	383/18670	0.00361972	0.126568	0.113547	ABCD2/ACSL3/AMACR/PLIN5/FASN/CES1/GGT1/MSMO1/CYP2J2/PON2/ALOX15B	11
GO:0003073	biological process	GO:0003073	regulation of systemic arterial blood pressure	5/206	93/18670	0.0036923	0.126568	0.113547	AR/EMP2/CES1/HSD11B2/ADORA1	5
GO:1901655	biological process	GO:1901655	cellular response to ketone	5/206	93/18670	0.0036923	0.126568	0.113547	AR/SRD5A1/P2RY6/DDIT4/KLF9	5
GO:0017001	biological process	GO:0017001	antibiotic catabolic process	4/206	58/18670	0.00383566	0.126568	0.113547	HBA1/ALDH3B2/HBA2/HBB	4
GO:0071466	biological process	GO:0071466	cellular response to xenobiotic stimulus	7/206	180/18670	0.00389898	0.126568	0.113547	UGT2B11/SRD5A1/CES1/GGT1/DDIT4/CYP2J2/RYR2	7
GO:0010882	biological process	GO:0010882	regulation of cardiac muscle contraction by calcium ion signaling	3/206	29/18670	0.00391544	0.126568	0.113547	PLN/RYR2/ATP1A2	3
GO:0045822	biological process	GO:0045822	negative regulation of heart contraction	3/206	29/18670	0.00391544	0.126568	0.113547	PLN/ATP1A2/ADORA1	3
GO:0055075	biological process	GO:0055075	potassium ion homeostasis	3/206	29/18670	0.00391544	0.126568	0.113547	SLC12A2/ATP1A2/TFAP2B	3
GO:1902624	biological process	GO:1902624	positive regulation of neutrophil migration	3/206	29/18670	0.00391544	0.126568	0.113547	RIPOR2/LBP/CCL21	3
GO:0032147	biological process	GO:0032147	activation of protein kinase activity	10/206	333/18670	0.00399575	0.126568	0.113547	WNT7B/PRLR/GPRC5B/GDF15/EMP2/CARD14/EGF/ERN1/DUSP6/ADORA1	10
GO:0044282	biological process	GO:0044282	small molecule catabolic process	12/206	445/18670	0.00400359	0.126568	0.113547	ALDH1L1/ALDH4A1/ABCD2/AADAT/AMACR/PLIN5/ALDH3B2/FTCD/FUT6/PRODH/KYNU/SRD5A3	12
GO:0090022	biological process	GO:0090022	regulation of neutrophil chemotaxis	3/206	30/18670	0.00431548	0.131201	0.117703	RIPOR2/LBP/CCL21	3
GO:0043405	biological process	GO:0043405	regulation of MAP kinase activity	10/206	337/18670	0.00434312	0.131201	0.117703	WNT7B/ZNF675/SORL1/MST1R/GDF15/EGF/DUSP4/ERN1/DUSP6/ADORA1	10
GO:0042737	biological process	GO:0042737	drug catabolic process	6/206	140/18670	0.00463387	0.131201	0.117703	AADAT/HBA1/ALDH3B2/HBA2/CYP2J2/HBB	6
GO:0097553	biological process	GO:0097553	calcium ion transmembrane import into cytosol	6/206	140/18670	0.00463387	0.131201	0.117703	PLCH1/PLN/P2RY6/RYR2/ATP1A2/CCL21	6
GO:0045742	biological process	GO:0045742	positive regulation of epidermal growth factor receptor signaling pathway	3/206	31/18670	0.00473943	0.131201	0.117703	AGR2/EGF/ADORA1	3
GO:0010876	biological process	GO:0010876	lipid localization	11/206	400/18670	0.0049994	0.131201	0.117703	MYB/SORL1/DISP3/LBP/HILPDA/ACSL3/ABCA12/PLIN5/CES1/EGF/SLCO2A1	11
GO:0006874	biological process	GO:0006874	cellular calcium ion homeostasis	12/206	458/18670	0.00501958	0.131201	0.117703	PLCH1/CXCL13/PLN/SLC25A23/P2RY6/SYPL2/HERPUD1/RYR2/ATP1A2/LPAR2/CCL21/ADORA1	12
GO:0062012	biological process	GO:0062012	regulation of small molecule metabolic process	12/206	459/18670	0.00510555	0.131201	0.117703	AK4/TFF3/ABCD2/SLC25A23/P2RY6/IDI1/DHCR7/SEC14L2/PLIN5/FASN/EGF/DDIT4	12
GO:0001768	biological process	GO:0001768	establishment of T cell polarity	2/206	10/18670	0.00514331	0.131201	0.117703	RIPOR2/CCL21	2
GO:0006560	biological process	GO:0006560	proline metabolic process	2/206	10/18670	0.00514331	0.131201	0.117703	ALDH4A1/PRODH	2
GO:0006569	biological process	GO:0006569	tryptophan catabolic process	2/206	10/18670	0.00514331	0.131201	0.117703	AADAT/KYNU	2
GO:0032000	biological process	GO:0032000	positive regulation of fatty acid beta-oxidation	2/206	10/18670	0.00514331	0.131201	0.117703	ABCD2/PLIN5	2
GO:0035672	biological process	GO:0035672	oligopeptide transmembrane transport	2/206	10/18670	0.00514331	0.131201	0.117703	SLC15A1/SLC26A6	2
GO:0042436	biological process	GO:0042436	indole-containing compound catabolic process	2/206	10/18670	0.00514331	0.131201	0.117703	AADAT/KYNU	2
GO:0044557	biological process	GO:0044557	relaxation of smooth muscle	2/206	10/18670	0.00514331	0.131201	0.117703	GUCY1A1/ADORA1	2
GO:0045741	biological process	GO:0045741	positive regulation of epidermal growth factor-activated receptor activity	2/206	10/18670	0.00514331	0.131201	0.117703	EGF/ADORA1	2
GO:0046218	biological process	GO:0046218	indolalkylamine catabolic process	2/206	10/18670	0.00514331	0.131201	0.117703	AADAT/KYNU	2
GO:0046485	biological process	GO:0046485	ether lipid metabolic process	2/206	10/18670	0.00514331	0.131201	0.117703	TMEM86A/FASN	2
GO:0090181	biological process	GO:0090181	regulation of cholesterol metabolic process	4/206	63/18670	0.00516036	0.131201	0.117703	IDI1/DHCR7/SEC14L2/FASN	4
GO:0010880	biological process	GO:0010880	regulation of release of sequestered calcium ion into cytosol by sarcoplasmic reticulum	3/206	32/18670	0.00518768	0.131201	0.117703	PLN/RYR2/ATP1A2	3
GO:0035587	biological process	GO:0035587	purinergic receptor signaling pathway	3/206	32/18670	0.00518768	0.131201	0.117703	P2RY6/P2RY2/ADORA1	3
GO:0042744	biological process	GO:0042744	hydrogen peroxide catabolic process	3/206	32/18670	0.00518768	0.131201	0.117703	HBA1/HBA2/HBB	3
GO:0046394	biological process	GO:0046394	carboxylic acid biosynthetic process	12/206	462/18670	0.00537056	0.131529	0.117998	GATM/CSPG5/ABCD2/ACSL3/AMACR/BHMT2/FASN/GGT1/EGF/DDIT4/ALOX15B/KYNU	12
GO:0009101	biological process	GO:0009101	glycoprotein biosynthetic process	10/206	348/18670	0.00542243	0.131529	0.117998	CSPG5/MAN1A1/FUT3/UBE2J1/B3GAT1/FUT6/CCL21/SRD5A3/SERP1/GCNT3	10
GO:0016053	biological process	GO:0016053	organic acid biosynthetic process	12/206	463/18670	0.00546129	0.131529	0.117998	GATM/CSPG5/ABCD2/ACSL3/AMACR/BHMT2/FASN/GGT1/EGF/DDIT4/ALOX15B/KYNU	12
GO:0044272	biological process	GO:0044272	sulfur compound biosynthetic process	7/206	192/18670	0.00552937	0.131529	0.117998	CSPG5/OPLAH/ACSL3/BHMT2/FASN/GGT1/PAPSS2	7
GO:1901186	biological process	GO:1901186	positive regulation of ERBB signaling pathway	3/206	33/18670	0.00566061	0.131529	0.117998	AGR2/EGF/ADORA1	3
GO:0045834	biological process	GO:0045834	positive regulation of lipid metabolic process	6/206	146/18670	0.00567263	0.131529	0.117998	ABCD2/DISP3/ACSL3/PLIN5/CCL21/ADORA1	6
GO:0072678	biological process	GO:0072678	T cell migration	4/206	65/18670	0.00576626	0.131529	0.117998	CXCL13/SLC12A2/RIPOR2/CCL21	4
GO:0006637	biological process	GO:0006637	acyl-CoA metabolic process	5/206	105/18670	0.00617172	0.131529	0.117998	FAR2/ACSL3/AADAT/FASN/KYNU	5
GO:0035383	biological process	GO:0035383	thioester metabolic process	5/206	105/18670	0.00617172	0.131529	0.117998	FAR2/ACSL3/AADAT/FASN/KYNU	5
GO:0001767	biological process	GO:0001767	establishment of lymphocyte polarity	2/206	11/18670	0.0062408	0.131529	0.117998	RIPOR2/CCL21	2
GO:0003093	biological process	GO:0003093	regulation of glomerular filtration	2/206	11/18670	0.0062408	0.131529	0.117998	EMP2/ADORA1	2
GO:0006857	biological process	GO:0006857	oligopeptide transport	2/206	11/18670	0.0062408	0.131529	0.117998	SLC15A1/SLC26A6	2
GO:0033148	biological process	GO:0033148	positive regulation of intracellular estrogen receptor signaling pathway	2/206	11/18670	0.0062408	0.131529	0.117998	FOXA1/AR	2
GO:0051574	biological process	GO:0051574	positive regulation of histone H3-K9 methylation	2/206	11/18670	0.0062408	0.131529	0.117998	MYB/DMRTC2	2
GO:0060433	biological process	GO:0060433	bronchus development	2/206	11/18670	0.0062408	0.131529	0.117998	WNT7B/AGR2	2
GO:0070189	biological process	GO:0070189	kynurenine metabolic process	2/206	11/18670	0.0062408	0.131529	0.117998	AADAT/KYNU	2
GO:1900115	biological process	GO:1900115	extracellular regulation of signal transduction	2/206	11/18670	0.0062408	0.131529	0.117998	GREM2/FBN2	2
GO:1900116	biological process	GO:1900116	extracellular negative regulation of signal transduction	2/206	11/18670	0.0062408	0.131529	0.117998	GREM2/FBN2	2
GO:1901894	biological process	GO:1901894	regulation of calcium-transporting ATPase activity	2/206	11/18670	0.0062408	0.131529	0.117998	PLN/RYR2	2
GO:1902946	biological process	GO:1902946	protein localization to early endosome	2/206	11/18670	0.0062408	0.131529	0.117998	SORL1/EGF	2
GO:1905245	biological process	GO:1905245	regulation of aspartic-type peptidase activity	2/206	11/18670	0.0062408	0.131529	0.117998	SORL1/EFNA3	2
GO:1905668	biological process	GO:1905668	positive regulation of protein localization to endosome	2/206	11/18670	0.0062408	0.131529	0.117998	SORL1/EGF	2
GO:1901606	biological process	GO:1901606	alpha-amino acid catabolic process	5/206	106/18670	0.00642052	0.1343	0.120483	ALDH4A1/AADAT/FTCD/PRODH/KYNU	5
GO:0046890	biological process	GO:0046890	regulation of lipid biosynthetic process	7/206	198/18670	0.00651436	0.135246	0.121332	ABCD2/ACSL3/IDI1/DHCR7/SEC14L2/PLIN5/FASN	7
GO:0016999	biological process	GO:0016999	antibiotic metabolic process	6/206	151/18670	0.00666052	0.136167	0.122158	MPV17L/HBA1/ALDH3B2/HBA2/HBB/FTCD	6
GO:0001666	biological process	GO:0001666	response to hypoxia	10/206	359/18670	0.00670152	0.136167	0.122158	AK4/MYB/EGLN3/ANGPT2/HILPDA/B3GAT1/HSD11B2/DDIT4/RYR2/ADORA1	10
GO:0010951	biological process	GO:0010951	negative regulation of endopeptidase activity	8/206	250/18670	0.00670556	0.136167	0.122158	CSTA/SORL1/TFPI2/CST1/HERPUD1/DHCR24/TFAP2B/CST5	8
GO:0086003	biological process	GO:0086003	cardiac muscle cell contraction	4/206	69/18670	0.00711649	0.136978	0.122886	PLN/RYR2/ATP1A2/ADORA1	4
GO:0045861	biological process	GO:0045861	negative regulation of proteolysis	10/206	363/18670	0.00722073	0.136978	0.122886	PI16/CSTA/SORL1/TFPI2/CST1/UBE2J1/HERPUD1/DHCR24/TFAP2B/CST5	10
GO:0014808	biological process	GO:0014808	release of sequestered calcium ion into cytosol by sarcoplasmic reticulum	3/206	36/18670	0.00723087	0.136978	0.122886	PLN/RYR2/ATP1A2	3
GO:0060428	biological process	GO:0060428	lung epithelium development	3/206	36/18670	0.00723087	0.136978	0.122886	WNT7B/FOXA1/AGR2	3
GO:1902622	biological process	GO:1902622	regulation of neutrophil migration	3/206	36/18670	0.00723087	0.136978	0.122886	RIPOR2/LBP/CCL21	3
GO:0006568	biological process	GO:0006568	tryptophan metabolic process	2/206	12/18670	0.00743483	0.136978	0.122886	AADAT/KYNU	2
GO:0006662	biological process	GO:0006662	glycerol ether metabolic process	2/206	12/18670	0.00743483	0.136978	0.122886	TMEM86A/FASN	2
GO:0010896	biological process	GO:0010896	regulation of triglyceride catabolic process	2/206	12/18670	0.00743483	0.136978	0.122886	SORL1/PLIN5	2
GO:0048934	biological process	GO:0048934	peripheral nervous system neuron differentiation	2/206	12/18670	0.00743483	0.136978	0.122886	ONECUT2/ETV1	2
GO:0048935	biological process	GO:0048935	peripheral nervous system neuron development	2/206	12/18670	0.00743483	0.136978	0.122886	ONECUT2/ETV1	2
GO:0060742	biological process	GO:0060742	epithelial cell differentiation involved in prostate gland development	2/206	12/18670	0.00743483	0.136978	0.122886	FOXA1/AR	2
GO:0090209	biological process	GO:0090209	negative regulation of triglyceride metabolic process	2/206	12/18670	0.00743483	0.136978	0.122886	SORL1/PLIN5	2
GO:0099550	biological process	GO:0099550	trans-synaptic signaling, modulating synaptic transmission	2/206	12/18670	0.00743483	0.136978	0.122886	CSPG5/GUCY1A1	2
GO:1905666	biological process	GO:1905666	regulation of protein localization to endosome	2/206	12/18670	0.00743483	0.136978	0.122886	SORL1/EGF	2
GO:0032941	biological process	GO:0032941	secretion by tissue	3/206	37/18670	0.00780582	0.13947	0.125122	AGR2/P2RY2/ADORA1	3
GO:1903514	biological process	GO:1903514	release of sequestered calcium ion into cytosol by endoplasmic reticulum	3/206	37/18670	0.00780582	0.13947	0.125122	PLN/RYR2/ATP1A2	3
GO:1905952	biological process	GO:1905952	regulation of lipid localization	6/206	157/18670	0.00800418	0.13947	0.125122	MYB/DISP3/HILPDA/ABCA12/PLIN5/EGF	6
GO:0006486	biological process	GO:0006486	protein glycosylation	8/206	258/18670	0.00804091	0.13947	0.125122	MAN1A1/FUT3/UBE2J1/B3GAT1/FUT6/SRD5A3/SERP1/GCNT3	8
GO:0043413	biological process	GO:0043413	macromolecule glycosylation	8/206	258/18670	0.00804091	0.13947	0.125122	MAN1A1/FUT3/UBE2J1/B3GAT1/FUT6/SRD5A3/SERP1/GCNT3	8
GO:1901214	biological process	GO:1901214	regulation of neuron death	9/206	313/18670	0.00813823	0.13947	0.125122	VSTM2L/MYB/EGLN3/SORL1/DHCR24/DDIT4/EN2/TFAP2B/ADORA1	9
GO:0036293	biological process	GO:0036293	response to decreased oxygen levels	10/206	370/18670	0.00820381	0.13947	0.125122	AK4/MYB/EGLN3/ANGPT2/HILPDA/B3GAT1/HSD11B2/DDIT4/RYR2/ADORA1	10
GO:0060402	biological process	GO:0060402	calcium ion transport into cytosol	6/206	158/18670	0.00824576	0.13947	0.125122	PLCH1/PLN/P2RY6/RYR2/ATP1A2/CCL21	6
GO:0006084	biological process	GO:0006084	acetyl-CoA metabolic process	3/206	38/18670	0.008407	0.13947	0.125122	AADAT/FASN/KYNU	3
GO:0010831	biological process	GO:0010831	positive regulation of myotube differentiation	3/206	38/18670	0.008407	0.13947	0.125122	RIPOR2/RBM24/GDF15	3
GO:0060416	biological process	GO:0060416	response to growth hormone	3/206	38/18670	0.008407	0.13947	0.125122	PRLR/SRD5A1/GDF15	3
GO:1903523	biological process	GO:1903523	negative regulation of blood circulation	3/206	38/18670	0.008407	0.13947	0.125122	PLN/ATP1A2/ADORA1	3
GO:1905898	biological process	GO:1905898	positive regulation of response to endoplasmic reticulum stress	3/206	38/18670	0.008407	0.13947	0.125122	AGR2/HERPUD1/ERN1	3
GO:0002087	biological process	GO:0002087	regulation of respiratory gaseous exchange by neurological system process	2/206	13/18670	0.00872317	0.13947	0.125122	ATP1A2/ADORA1	2
GO:0003084	biological process	GO:0003084	positive regulation of systemic arterial blood pressure	2/206	13/18670	0.00872317	0.13947	0.125122	HSD11B2/ADORA1	2
GO:0007171	biological process	GO:0007171	activation of transmembrane receptor protein tyrosine kinase activity	2/206	13/18670	0.00872317	0.13947	0.125122	PRLR/EGF	2
GO:0019511	biological process	GO:0019511	peptidyl-proline hydroxylation	2/206	13/18670	0.00872317	0.13947	0.125122	EGLN3/P4HA1	2
GO:0021794	biological process	GO:0021794	thalamus development	2/206	13/18670	0.00872317	0.13947	0.125122	CNTNAP2/SRD5A1	2
GO:0035589	biological process	GO:0035589	G protein-coupled purinergic nucleotide receptor signaling pathway	2/206	13/18670	0.00872317	0.13947	0.125122	P2RY6/P2RY2	2
GO:0071415	biological process	GO:0071415	cellular response to purine-containing compound	2/206	13/18670	0.00872317	0.13947	0.125122	P2RY6/RYR2	2
GO:0071872	biological process	GO:0071872	cellular response to epinephrine stimulus	2/206	13/18670	0.00872317	0.13947	0.125122	SRD5A1/RYR2	2
GO:0072044	biological process	GO:0072044	collecting duct development	2/206	13/18670	0.00872317	0.13947	0.125122	WNT7B/TFAP2B	2
GO:1900103	biological process	GO:1900103	positive regulation of endoplasmic reticulum unfolded protein response	2/206	13/18670	0.00872317	0.13947	0.125122	AGR2/ERN1	2
GO:0072503	biological process	GO:0072503	cellular divalent inorganic cation homeostasis	12/206	493/18670	0.00880203	0.139927	0.125532	PLCH1/CXCL13/PLN/SLC25A23/P2RY6/SYPL2/HERPUD1/RYR2/ATP1A2/LPAR2/CCL21/ADORA1	12
GO:0009072	biological process	GO:0009072	aromatic amino acid family metabolic process	3/206	39/18670	0.00903467	0.142002	0.127393	AADAT/FTCD/KYNU	3
GO:0033574	biological process	GO:0033574	response to testosterone	3/206	39/18670	0.00903467	0.142002	0.127393	AR/SRD5A1/PLN	3
GO:0031960	biological process	GO:0031960	response to corticosteroid	6/206	162/18670	0.00926467	0.144651	0.129769	WNT7B/SRD5A1/HSD11B2/DDIT4/KLF9/CSN1S1	6
GO:0070252	biological process	GO:0070252	actin-mediated cell contraction	5/206	116/18670	0.00930714	0.144651	0.129769	PLN/EMP2/RYR2/ATP1A2/ADORA1	5
GO:0008037	biological process	GO:0008037	cell recognition	7/206	215/18670	0.0100147	0.154782	0.138858	CNTNAP2/CELSR3/VSTM2L/CD5/FUT3/PCSK4/CCL21	7
GO:0035358	biological process	GO:0035358	regulation of peroxisome proliferator activated receptor signaling pathway	2/206	14/18670	0.0101036	0.155294	0.139318	PLIN5/ALOX15B	2
GO:0070085	biological process	GO:0070085	glycosylation	8/206	269/18670	0.0101916	0.155786	0.139759	MAN1A1/FUT3/UBE2J1/B3GAT1/FUT6/SRD5A3/SERP1/GCNT3	8
GO:0035337	biological process	GO:0035337	fatty-acyl-CoA metabolic process	3/206	41/18670	0.0103704	0.157652	0.141433	FAR2/ACSL3/FASN	3
GO:0003014	biological process	GO:0003014	renal system process	5/206	120/18670	0.0106779	0.161445	0.144836	EMP2/HSD11B2/HBB/TFAP2B/ADORA1	5
GO:0043407	biological process	GO:0043407	negative regulation of MAP kinase activity	4/206	78/18670	0.0108787	0.163592	0.146762	ZNF675/SORL1/DUSP4/DUSP6	4
GO:0001655	biological process	GO:0001655	urogenital system development	9/206	330/18670	0.0112493	0.168256	0.150946	WNT7B/HOXC11/FOXA1/ANGPT2/AR/SRD5A1/ALOX15B/TFAP2B/GCNT3	9
GO:0007638	biological process	GO:0007638	mechanosensory behavior	2/206	15/18670	0.011574	0.17127	0.15365	CNTNAP2/ETV1	2
GO:0046321	biological process	GO:0046321	positive regulation of fatty acid oxidation	2/206	15/18670	0.011574	0.17127	0.15365	ABCD2/PLIN5	2
GO:0000096	biological process	GO:0000096	sulfur amino acid metabolic process	3/206	43/18670	0.0118146	0.17299	0.155193	BHMT2/GGT1/MSRA	3
GO:0070296	biological process	GO:0070296	sarcoplasmic reticulum calcium ion transport	3/206	43/18670	0.0118146	0.17299	0.155193	PLN/RYR2/ATP1A2	3
GO:0052547	biological process	GO:0052547	regulation of peptidase activity	11/206	452/18670	0.0119244	0.173684	0.155816	PI16/CSTA/EGLN3/SORL1/TFPI2/CST1/HERPUD1/DHCR24/TFAP2B/EFNA3/CST5	11
GO:0070482	biological process	GO:0070482	response to oxygen levels	10/206	394/18670	0.0123733	0.175643	0.157573	AK4/MYB/EGLN3/ANGPT2/HILPDA/B3GAT1/HSD11B2/DDIT4/RYR2/ADORA1	10
GO:0003018	biological process	GO:0003018	vascular process in circulatory system	6/206	173/18670	0.0125265	0.175643	0.157573	GUCY1A1/P2RY2/HBB/ATP1A2/C2CD4B/ADORA1	6
GO:0009063	biological process	GO:0009063	cellular amino acid catabolic process	5/206	125/18670	0.0125777	0.175643	0.157573	ALDH4A1/AADAT/FTCD/PRODH/KYNU	5
GO:0042987	biological process	GO:0042987	amyloid precursor protein catabolic process	3/206	44/18670	0.0125778	0.175643	0.157573	SORL1/DHCR24/EFNA3	3
GO:0071622	biological process	GO:0071622	regulation of granulocyte chemotaxis	3/206	44/18670	0.0125778	0.175643	0.157573	RIPOR2/LBP/CCL21	3
GO:2000404	biological process	GO:2000404	regulation of T cell migration	3/206	44/18670	0.0125778	0.175643	0.157573	CXCL13/RIPOR2/CCL21	3
GO:0051279	biological process	GO:0051279	regulation of release of sequestered calcium ion into cytosol	4/206	82/18670	0.0128952	0.175643	0.157573	PLN/P2RY6/RYR2/ATP1A2	4
GO:0055117	biological process	GO:0055117	regulation of cardiac muscle contraction	4/206	82/18670	0.0128952	0.175643	0.157573	PLN/RYR2/ATP1A2/ADORA1	4
GO:1905954	biological process	GO:1905954	positive regulation of lipid localization	4/206	82/18670	0.0128952	0.175643	0.157573	MYB/HILPDA/ABCA12/PLIN5	4
GO:0010820	biological process	GO:0010820	positive regulation of T cell chemotaxis	2/206	16/18670	0.0131322	0.175643	0.157573	CXCL13/CCL21	2
GO:0019372	biological process	GO:0019372	lipoxygenase pathway	2/206	16/18670	0.0131322	0.175643	0.157573	PON2/ALOX15B	2
GO:0042447	biological process	GO:0042447	hormone catabolic process	2/206	16/18670	0.0131322	0.175643	0.157573	SRD5A1/HSD17B6	2
GO:0044065	biological process	GO:0044065	regulation of respiratory system process	2/206	16/18670	0.0131322	0.175643	0.157573	ATP1A2/ADORA1	2
GO:0045986	biological process	GO:0045986	negative regulation of smooth muscle contraction	2/206	16/18670	0.0131322	0.175643	0.157573	GUCY1A1/ADORA1	2
GO:0055119	biological process	GO:0055119	relaxation of cardiac muscle	2/206	16/18670	0.0131322	0.175643	0.157573	PLN/ATP1A2	2
GO:0061158	biological process	GO:0061158	3'-UTR-mediated mRNA destabilization	2/206	16/18670	0.0131322	0.175643	0.157573	CPEB3/RBM24	2
GO:0071871	biological process	GO:0071871	response to epinephrine	2/206	16/18670	0.0131322	0.175643	0.157573	SRD5A1/RYR2	2
GO:0046470	biological process	GO:0046470	phosphatidylcholine metabolic process	4/206	83/18670	0.013434	0.17882	0.160423	MBOAT2/PLA2G4E/ACSL3/SLC44A4	4
GO:1905897	biological process	GO:1905897	regulation of response to endoplasmic reticulum stress	4/206	84/18670	0.013987	0.185294	0.166231	AGR2/UBE2J1/HERPUD1/ERN1	4
GO:0001504	biological process	GO:0001504	neurotransmitter uptake	3/206	46/18670	0.0141874	0.185302	0.166238	SLC38A1/RAB3B/ATP1A2	3
GO:0032527	biological process	GO:0032527	protein exit from endoplasmic reticulum	3/206	46/18670	0.0141874	0.185302	0.166238	SORL1/UBE2J1/HERPUD1	3
GO:0033628	biological process	GO:0033628	regulation of cell adhesion mediated by integrin	3/206	46/18670	0.0141874	0.185302	0.166238	CXCL13/PDE3B/CCL21	3
GO:0000097	biological process	GO:0000097	sulfur amino acid biosynthetic process	2/206	17/18670	0.014776	0.18685	0.167627	BHMT2/GGT1	2
GO:0006586	biological process	GO:0006586	indolalkylamine metabolic process	2/206	17/18670	0.014776	0.18685	0.167627	AADAT/KYNU	2
GO:0006750	biological process	GO:0006750	glutathione biosynthetic process	2/206	17/18670	0.014776	0.18685	0.167627	OPLAH/GGT1	2
GO:0010819	biological process	GO:0010819	regulation of T cell chemotaxis	2/206	17/18670	0.014776	0.18685	0.167627	CXCL13/CCL21	2
GO:0018904	biological process	GO:0018904	ether metabolic process	2/206	17/18670	0.014776	0.18685	0.167627	TMEM86A/FASN	2
GO:0033145	biological process	GO:0033145	positive regulation of intracellular steroid hormone receptor signaling pathway	2/206	17/18670	0.014776	0.18685	0.167627	FOXA1/AR	2
GO:0043651	biological process	GO:0043651	linoleic acid metabolic process	2/206	17/18670	0.014776	0.18685	0.167627	CYP2J2/ALOX15B	2
GO:0048806	biological process	GO:0048806	genitalia development	3/206	47/18670	0.0150339	0.18925	0.16978	AR/SRD5A1/DHCR24	3
GO:0070997	biological process	GO:0070997	neuron death	9/206	348/18670	0.0154372	0.193452	0.17355	VSTM2L/MYB/EGLN3/SORL1/DHCR24/DDIT4/EN2/TFAP2B/ADORA1	9
GO:0002690	biological process	GO:0002690	positive regulation of leukocyte chemotaxis	4/206	87/18670	0.0157318	0.196259	0.176068	CXCL13/RIPOR2/LBP/CCL21	4
GO:0008038	biological process	GO:0008038	neuron recognition	3/206	48/18670	0.0159084	0.196699	0.176462	CNTNAP2/CELSR3/VSTM2L	3
GO:0030850	biological process	GO:0030850	prostate gland development	3/206	48/18670	0.0159084	0.196699	0.176462	FOXA1/AR/ALOX15B	3
GO:0031998	biological process	GO:0031998	regulation of fatty acid beta-oxidation	2/206	18/18670	0.0165035	0.201372	0.180655	ABCD2/PLIN5	2
GO:0060749	biological process	GO:0060749	mammary gland alveolus development	2/206	18/18670	0.0165035	0.201372	0.180655	AR/EGF	2
GO:0061377	biological process	GO:0061377	mammary gland lobule development	2/206	18/18670	0.0165035	0.201372	0.180655	AR/EGF	2
GO:0002686	biological process	GO:0002686	negative regulation of leukocyte migration	3/206	49/18670	0.016811	0.204228	0.183217	RIPOR2/CCL21/ADORA1	3
GO:1901019	biological process	GO:1901019	regulation of calcium ion transmembrane transporter activity	4/206	89/18670	0.0169677	0.205235	0.184121	PLN/P2RY6/RYR2/ATP1A2	4
GO:0001505	biological process	GO:0001505	regulation of neurotransmitter levels	9/206	354/18670	0.0170601	0.20546	0.184322	CADPS2/CSPG5/SRD5A1/SLC38A1/RAB3B/HBB/ATP1A2/SLC44A4/SYT9	9
GO:0042398	biological process	GO:0042398	cellular modified amino acid biosynthetic process	3/206	50/18670	0.0177417	0.212184	0.190355	GATM/OPLAH/GGT1	3
GO:0090092	biological process	GO:0090092	regulation of transmembrane receptor protein serine/threonine kinase signaling pathway	7/206	241/18670	0.017771	0.212184	0.190355	ONECUT2/SORL1/GREM2/GDF15/LRG1/TFAP2B/FBN2	7
GO:0051480	biological process	GO:0051480	regulation of cytosolic calcium ion concentration	9/206	357/18670	0.0179169	0.213012	0.191097	PLCH1/CXCL13/PLN/P2RY6/RYR2/ATP1A2/LPAR2/CCL21/ADORA1	9
GO:0009100	biological process	GO:0009100	glycoprotein metabolic process	10/206	419/18670	0.0182433	0.213163	0.191233	CSPG5/MAN1A1/FUT3/UBE2J1/B3GAT1/FUT6/CCL21/SRD5A3/SERP1/GCNT3	10
GO:0006555	biological process	GO:0006555	methionine metabolic process	2/206	19/18670	0.0183127	0.213163	0.191233	BHMT2/MSRA	2
GO:0019184	biological process	GO:0019184	nonribosomal peptide biosynthetic process	2/206	19/18670	0.0183127	0.213163	0.191233	OPLAH/GGT1	2
GO:0046653	biological process	GO:0046653	tetrahydrofolate metabolic process	2/206	19/18670	0.0183127	0.213163	0.191233	ALDH1L1/FTCD	2
GO:1901741	biological process	GO:1901741	positive regulation of myoblast fusion	2/206	19/18670	0.0183127	0.213163	0.191233	RIPOR2/GDF15	2
GO:0030048	biological process	GO:0030048	actin filament-based movement	5/206	138/18670	0.0185567	0.215103	0.192974	PLN/EMP2/RYR2/ATP1A2/ADORA1	5
GO:0045833	biological process	GO:0045833	negative regulation of lipid metabolic process	4/206	92/18670	0.0189326	0.21855	0.196065	PDE3B/SORL1/PLIN5/ADORA1	4
GO:0007586	biological process	GO:0007586	digestion	5/206	139/18670	0.0190821	0.219366	0.196798	TFF3/SLC26A6/CAPN8/PGA4/GCNT3	5
GO:0007589	biological process	GO:0007589	body fluid secretion	4/206	93/18670	0.0196175	0.224593	0.201487	PRLR/AGR2/P2RY2/ADORA1	4
GO:0052548	biological process	GO:0052548	regulation of endopeptidase activity	10/206	425/18670	0.0199153	0.225605	0.202395	CSTA/EGLN3/SORL1/TFPI2/CST1/HERPUD1/DHCR24/TFAP2B/EFNA3/CST5	10
GO:0007565	biological process	GO:0007565	female pregnancy	6/206	192/18670	0.0199289	0.225605	0.202395	PRLR/ANGPT2/AR/EPYC/EMP2/HSD11B2	6
GO:0033630	biological process	GO:0033630	positive regulation of cell adhesion mediated by integrin	2/206	20/18670	0.0202014	0.225605	0.202395	CXCL13/CCL21	2
GO:0036065	biological process	GO:0036065	fucosylation	2/206	20/18670	0.0202014	0.225605	0.202395	FUT3/FUT6	2
GO:0050802	biological process	GO:0050802	circadian sleep/wake cycle, sleep	2/206	20/18670	0.0202014	0.225605	0.202395	SRD5A1/ADORA1	2
GO:0051580	biological process	GO:0051580	regulation of neurotransmitter uptake	2/206	20/18670	0.0202014	0.225605	0.202395	RAB3B/ATP1A2	2
GO:1901216	biological process	GO:1901216	positive regulation of neuron death	4/206	94/18670	0.0203176	0.225605	0.202395	MYB/DDIT4/TFAP2B/ADORA1	4
GO:0006869	biological process	GO:0006869	lipid transport	9/206	365/18670	0.0203548	0.225605	0.202395	MYB/SORL1/DISP3/LBP/ACSL3/ABCA12/CES1/EGF/SLCO2A1	9
GO:0050810	biological process	GO:0050810	regulation of steroid biosynthetic process	4/206	95/18670	0.0210329	0.23037	0.206669	IDI1/DHCR7/SEC14L2/FASN	4
GO:0051952	biological process	GO:0051952	regulation of amine transport	4/206	95/18670	0.0210329	0.23037	0.206669	RAB3B/ATP1A2/SYT9/ADORA1	4
GO:0030879	biological process	GO:0030879	mammary gland development	5/206	143/18670	0.0212815	0.23037	0.206669	WNT7B/PRLR/AR/FASN/EGF	5
GO:0035296	biological process	GO:0035296	regulation of tube diameter	5/206	143/18670	0.0212815	0.23037	0.206669	GUCY1A1/P2RY2/HBB/ATP1A2/ADORA1	5
GO:0050880	biological process	GO:0050880	regulation of blood vessel size	5/206	143/18670	0.0212815	0.23037	0.206669	GUCY1A1/P2RY2/HBB/ATP1A2/ADORA1	5
GO:0097746	biological process	GO:0097746	regulation of blood vessel diameter	5/206	143/18670	0.0212815	0.23037	0.206669	GUCY1A1/P2RY2/HBB/ATP1A2/ADORA1	5
GO:0009066	biological process	GO:0009066	aspartate family amino acid metabolic process	3/206	54/18670	0.0217472	0.230977	0.207214	AADAT/BHMT2/MSRA	3
GO:0035150	biological process	GO:0035150	regulation of tube size	5/206	144/18670	0.021856	0.230977	0.207214	GUCY1A1/P2RY2/HBB/ATP1A2/ADORA1	5
GO:0003094	biological process	GO:0003094	glomerular filtration	2/206	21/18670	0.0221678	0.230977	0.207214	EMP2/ADORA1	2
GO:0034389	biological process	GO:0034389	lipid droplet organization	2/206	21/18670	0.0221678	0.230977	0.207214	HILPDA/PLIN5	2
GO:0035357	biological process	GO:0035357	peroxisome proliferator activated receptor signaling pathway	2/206	21/18670	0.0221678	0.230977	0.207214	PLIN5/ALOX15B	2
GO:0035590	biological process	GO:0035590	purinergic nucleotide receptor signaling pathway	2/206	21/18670	0.0221678	0.230977	0.207214	P2RY6/P2RY2	2
GO:0036499	biological process	GO:0036499	PERK-mediated unfolded protein response	2/206	21/18670	0.0221678	0.230977	0.207214	AGR2/HERPUD1	2
GO:0042402	biological process	GO:0042402	cellular biogenic amine catabolic process	2/206	21/18670	0.0221678	0.230977	0.207214	AADAT/KYNU	2
GO:0140131	biological process	GO:0140131	positive regulation of lymphocyte chemotaxis	2/206	21/18670	0.0221678	0.230977	0.207214	CXCL13/CCL21	2
GO:1901739	biological process	GO:1901739	regulation of myoblast fusion	2/206	21/18670	0.0221678	0.230977	0.207214	RIPOR2/GDF15	2
GO:0006942	biological process	GO:0006942	regulation of striated muscle contraction	4/206	97/18670	0.0225095	0.231931	0.20807	PLN/RYR2/ATP1A2/ADORA1	4
GO:1990868	biological process	GO:1990868	response to chemokine	4/206	97/18670	0.0225095	0.231931	0.20807	CXCL13/SLC12A2/RIPOR2/CCL21	4
GO:1990869	biological process	GO:1990869	cellular response to chemokine	4/206	97/18670	0.0225095	0.231931	0.20807	CXCL13/SLC12A2/RIPOR2/CCL21	4
GO:0048732	biological process	GO:0048732	gland development	10/206	434/18670	0.0226303	0.232316	0.208415	WNT7B/ONECUT2/PRLR/AK4/FOXA1/AR/SRD5A1/FASN/EGF/ALOX15B	10
GO:0061098	biological process	GO:0061098	positive regulation of protein tyrosine kinase activity	3/206	55/18670	0.0228194	0.233395	0.209384	GPRC5B/EGF/ADORA1	3
GO:0051384	biological process	GO:0051384	response to glucocorticoid	5/206	146/18670	0.0230352	0.234739	0.210589	WNT7B/SRD5A1/HSD11B2/DDIT4/KLF9	5
GO:1901570	biological process	GO:1901570	fatty acid derivative biosynthetic process	4/206	99/18670	0.0240478	0.240543	0.215796	FAR2/ACSL3/FASN/GGT1	4
GO:0001759	biological process	GO:0001759	organ induction	2/206	22/18670	0.02421	0.240543	0.215796	HOXC11/AR	2
GO:0010884	biological process	GO:0010884	positive regulation of lipid storage	2/206	22/18670	0.02421	0.240543	0.215796	HILPDA/PLIN5	2
GO:0045663	biological process	GO:0045663	positive regulation of myoblast differentiation	2/206	22/18670	0.02421	0.240543	0.215796	RIPOR2/RBM24	2
GO:0051195	biological process	GO:0051195	negative regulation of cofactor metabolic process	2/206	22/18670	0.02421	0.240543	0.215796	MPV17L/DDIT4	2
GO:0060487	biological process	GO:0060487	lung epithelial cell differentiation	2/206	22/18670	0.02421	0.240543	0.215796	FOXA1/AGR2	2
GO:0097205	biological process	GO:0097205	renal filtration	2/206	22/18670	0.02421	0.240543	0.215796	EMP2/ADORA1	2
GO:0043406	biological process	GO:0043406	positive regulation of MAP kinase activity	7/206	258/18670	0.024696	0.2445	0.219346	WNT7B/MST1R/GDF15/EGF/ERN1/DUSP6/ADORA1	7
GO:0014074	biological process	GO:0014074	response to purine-containing compound	5/206	149/18670	0.0248799	0.245446	0.220195	SRD5A1/SLC26A6/P2RY6/P2RY2/RYR2	5
GO:0007204	biological process	GO:0007204	positive regulation of cytosolic calcium ion concentration	8/206	319/18670	0.025602	0.249642	0.223959	PLCH1/CXCL13/PLN/P2RY6/RYR2/ATP1A2/LPAR2/CCL21	8
GO:0055081	biological process	GO:0055081	anion homeostasis	3/206	58/18670	0.0262057	0.249642	0.223959	SLC12A2/TFAP2B/ADORA1	3
GO:0071385	biological process	GO:0071385	cellular response to glucocorticoid stimulus	3/206	58/18670	0.0262057	0.249642	0.223959	SRD5A1/DDIT4/KLF9	3
GO:0007530	biological process	GO:0007530	sex determination	2/206	23/18670	0.026326	0.249642	0.223959	AR/SRD5A1	2
GO:0009310	biological process	GO:0009310	amine catabolic process	2/206	23/18670	0.026326	0.249642	0.223959	AADAT/KYNU	2
GO:0022410	biological process	GO:0022410	circadian sleep/wake cycle process	2/206	23/18670	0.026326	0.249642	0.223959	SRD5A1/ADORA1	2
GO:0032959	biological process	GO:0032959	inositol trisphosphate biosynthetic process	2/206	23/18670	0.026326	0.249642	0.223959	PLCH1/P2RY6	2
GO:0034695	biological process	GO:0034695	response to prostaglandin E	2/206	23/18670	0.026326	0.249642	0.223959	P2RY6/CCL21	2
GO:0043576	biological process	GO:0043576	regulation of respiratory gaseous exchange	2/206	23/18670	0.026326	0.249642	0.223959	ATP1A2/ADORA1	2
GO:0051570	biological process	GO:0051570	regulation of histone H3-K9 methylation	2/206	23/18670	0.026326	0.249642	0.223959	MYB/DMRTC2	2
GO:0060479	biological process	GO:0060479	lung cell differentiation	2/206	23/18670	0.026326	0.249642	0.223959	FOXA1/AGR2	2
GO:0010522	biological process	GO:0010522	regulation of calcium ion transport into cytosol	4/206	102/18670	0.0264721	0.249642	0.223959	PLN/P2RY6/RYR2/ATP1A2	4
GO:0015837	biological process	GO:0015837	amine transport	4/206	102/18670	0.0264721	0.249642	0.223959	RAB3B/ATP1A2/SYT9/ADORA1	4
GO:0015850	biological process	GO:0015850	organic hydroxy compound transport	7/206	262/18670	0.0265615	0.249642	0.223959	MYB/SLC26A6/ABCA12/RAB3B/CES1/EGF/SYT9	7
GO:0000187	biological process	GO:0000187	activation of MAPK activity	5/206	152/18670	0.0268171	0.251196	0.225353	WNT7B/GDF15/EGF/ERN1/DUSP6	5
GO:0048545	biological process	GO:0048545	response to steroid hormone	9/206	385/18670	0.0274854	0.256303	0.229935	WNT7B/FOXA1/AR/SRD5A1/HSD11B2/DDIT4/ATP1A2/KLF9/CSN1S1	9
GO:0002064	biological process	GO:0002064	epithelial cell development	6/206	207/18670	0.0275466	0.256303	0.229935	WNT7B/ONECUT2/RIPOR2/FOXA1/AR/FASN	6
GO:0030593	biological process	GO:0030593	neutrophil chemotaxis	4/206	104/18670	0.0281669	0.257551	0.231054	CXCL13/RIPOR2/LBP/CCL21	4
GO:0014850	biological process	GO:0014850	response to muscle activity	2/206	24/18670	0.0285139	0.257551	0.231054	SRD5A1/RYR2	2
GO:0018126	biological process	GO:0018126	protein hydroxylation	2/206	24/18670	0.0285139	0.257551	0.231054	EGLN3/P4HA1	2
GO:0036010	biological process	GO:0036010	protein localization to endosome	2/206	24/18670	0.0285139	0.257551	0.231054	SORL1/EGF	2
GO:0042537	biological process	GO:0042537	benzene-containing compound metabolic process	2/206	24/18670	0.0285139	0.257551	0.231054	AADAT/KYNU	2
GO:0045606	biological process	GO:0045606	positive regulation of epidermal cell differentiation	2/206	24/18670	0.0285139	0.257551	0.231054	SULT2B1/ALOX15B	2
GO:0050427	biological process	GO:0050427	3'-phosphoadenosine 5'-phosphosulfate metabolic process	2/206	24/18670	0.0285139	0.257551	0.231054	SULT2B1/PAPSS2	2
GO:0060396	biological process	GO:0060396	growth hormone receptor signaling pathway	2/206	24/18670	0.0285139	0.257551	0.231054	PRLR/GDF15	2
GO:0086064	biological process	GO:0086064	cell communication by electrical coupling involved in cardiac conduction	2/206	24/18670	0.0285139	0.257551	0.231054	RYR2/ATP1A2	2
GO:0071229	biological process	GO:0071229	cellular response to acid chemical	6/206	209/18670	0.0286894	0.258297	0.231724	WNT7B/CPEB3/MYB/SH3BP4/P2RY6/BRINP3	6
GO:0007009	biological process	GO:0007009	plasma membrane organization	4/206	105/18670	0.029038	0.260593	0.233783	ABCD2/AR/SYPL2/SERP1	4
GO:0009612	biological process	GO:0009612	response to mechanical stimulus	6/206	210/18670	0.0292724	0.261851	0.234912	CNTNAP2/RIPOR2/ANGPT2/RYR2/ATP1A2/ETV1	6
GO:0071384	biological process	GO:0071384	cellular response to corticosteroid stimulus	3/206	61/18670	0.0298462	0.266129	0.23875	SRD5A1/DDIT4/KLF9	3
GO:0030509	biological process	GO:0030509	BMP signaling pathway	5/206	157/18670	0.0302546	0.268363	0.240754	SORL1/GREM2/GDF15/RYR2/TFAP2B	5
GO:0034035	biological process	GO:0034035	purine ribonucleoside bisphosphate metabolic process	2/206	25/18670	0.030772	0.268363	0.240754	SULT2B1/PAPSS2	2
GO:0035336	biological process	GO:0035336	long-chain fatty-acyl-CoA metabolic process	2/206	25/18670	0.030772	0.268363	0.240754	FAR2/ACSL3	2
GO:0035459	biological process	GO:0035459	cargo loading into vesicle	2/206	25/18670	0.030772	0.268363	0.240754	SEC23B/MIA2	2
GO:0043951	biological process	GO:0043951	negative regulation of cAMP-mediated signaling	2/206	25/18670	0.030772	0.268363	0.240754	PDE11A/PDE3B	2
GO:0071378	biological process	GO:0071378	cellular response to growth hormone stimulus	2/206	25/18670	0.030772	0.268363	0.240754	PRLR/GDF15	2
GO:1900101	biological process	GO:1900101	regulation of endoplasmic reticulum unfolded protein response	2/206	25/18670	0.030772	0.268363	0.240754	AGR2/ERN1	2
GO:0010830	biological process	GO:0010830	regulation of myotube differentiation	3/206	62/18670	0.031116	0.270515	0.242684	RIPOR2/RBM24/GDF15	3
GO:0006821	biological process	GO:0006821	chloride transport	4/206	108/18670	0.0317466	0.274283	0.246065	SLC12A2/SLC26A6/P2RY6/CLCA2	4
GO:0015696	biological process	GO:0015696	ammonium transport	4/206	108/18670	0.0317466	0.274283	0.246065	SLC12A2/RAB3B/SLC44A4/SYT9	4
GO:0010810	biological process	GO:0010810	regulation of cell-substrate adhesion	6/206	215/18670	0.032304	0.276611	0.248153	ONECUT2/CSPG5/AGR2/ANGPT2/EMP2/CCL21	6
GO:0034394	biological process	GO:0034394	protein localization to cell surface	3/206	63/18670	0.0324138	0.276611	0.248153	ABCA12/EMP2/EGF	3
GO:0042982	biological process	GO:0042982	amyloid precursor protein metabolic process	3/206	63/18670	0.0324138	0.276611	0.248153	SORL1/DHCR24/EFNA3	3
GO:2000401	biological process	GO:2000401	regulation of lymphocyte migration	3/206	63/18670	0.0324138	0.276611	0.248153	CXCL13/RIPOR2/CCL21	3
GO:0032957	biological process	GO:0032957	inositol trisphosphate metabolic process	2/206	26/18670	0.0330985	0.278187	0.249568	PLCH1/P2RY6	2
GO:0036152	biological process	GO:0036152	phosphatidylethanolamine acyl-chain remodeling	2/206	26/18670	0.0330985	0.278187	0.249568	MBOAT2/PLA2G4E	2
GO:0042745	biological process	GO:0042745	circadian sleep/wake cycle	2/206	26/18670	0.0330985	0.278187	0.249568	SRD5A1/ADORA1	2
GO:0055083	biological process	GO:0055083	monovalent inorganic anion homeostasis	2/206	26/18670	0.0330985	0.278187	0.249568	SLC12A2/TFAP2B	2
GO:0060740	biological process	GO:0060740	prostate gland epithelium morphogenesis	2/206	26/18670	0.0330985	0.278187	0.249568	FOXA1/AR	2
GO:0044242	biological process	GO:0044242	cellular lipid catabolic process	6/206	217/18670	0.0335718	0.279355	0.250615	SORL1/ABCD2/PLA2G4E/AMACR/PLIN5/SRD5A3	6
GO:0036498	biological process	GO:0036498	IRE1-mediated unfolded protein response	3/206	64/18670	0.0337395	0.279355	0.250615	AGR2/ERN1/SERP1	3
GO:0046503	biological process	GO:0046503	glycerolipid catabolic process	3/206	64/18670	0.0337395	0.279355	0.250615	SORL1/PLA2G4E/PLIN5	3
GO:0048247	biological process	GO:0048247	lymphocyte chemotaxis	3/206	64/18670	0.0337395	0.279355	0.250615	CXCL13/SLC12A2/CCL21	3
GO:2000378	biological process	GO:2000378	negative regulation of reactive oxygen species metabolic process	3/206	64/18670	0.0337395	0.279355	0.250615	ABCD2/MPV17L/PLIN5	3
GO:0072676	biological process	GO:0072676	lymphocyte migration	4/206	111/18670	0.0345989	0.282915	0.253809	CXCL13/SLC12A2/RIPOR2/CCL21	4
GO:0006940	biological process	GO:0006940	regulation of smooth muscle contraction	3/206	65/18670	0.035093	0.282915	0.253809	GUCY1A1/ATP1A2/ADORA1	3
GO:0014823	biological process	GO:0014823	response to activity	3/206	65/18670	0.035093	0.282915	0.253809	ANGPT2/SRD5A1/RYR2	3
GO:0006732	biological process	GO:0006732	coenzyme metabolic process	9/206	403/18670	0.035272	0.282915	0.253809	ALDH1L1/FAR2/ACSL3/AADAT/BHMT2/FASN/DDIT4/FTCD/KYNU	9
GO:0000188	biological process	GO:0000188	inactivation of MAPK activity	2/206	27/18670	0.0354916	0.282915	0.253809	DUSP4/DUSP6	2
GO:0002021	biological process	GO:0002021	response to dietary excess	2/206	27/18670	0.0354916	0.282915	0.253809	SORL1/GDF15	2
GO:0006706	biological process	GO:0006706	steroid catabolic process	2/206	27/18670	0.0354916	0.282915	0.253809	SRD5A1/HSD17B6	2
GO:0006730	biological process	GO:0006730	one-carbon metabolic process	2/206	27/18670	0.0354916	0.282915	0.253809	ALDH1L1/FTCD	2
GO:0007176	biological process	GO:0007176	regulation of epidermal growth factor-activated receptor activity	2/206	27/18670	0.0354916	0.282915	0.253809	EGF/ADORA1	2
GO:0036151	biological process	GO:0036151	phosphatidylcholine acyl-chain remodeling	2/206	27/18670	0.0354916	0.282915	0.253809	MBOAT2/PLA2G4E	2
GO:0060143	biological process	GO:0060143	positive regulation of syncytium formation by plasma membrane fusion	2/206	27/18670	0.0354916	0.282915	0.253809	RIPOR2/GDF15	2
GO:0098810	biological process	GO:0098810	neurotransmitter reuptake	2/206	27/18670	0.0354916	0.282915	0.253809	RAB3B/ATP1A2	2
GO:1901623	biological process	GO:1901623	regulation of lymphocyte chemotaxis	2/206	27/18670	0.0354916	0.282915	0.253809	CXCL13/CCL21	2
GO:1901607	biological process	GO:1901607	alpha-amino acid biosynthetic process	3/206	66/18670	0.0364743	0.289919	0.260092	GATM/BHMT2/GGT1	3
GO:0044706	biological process	GO:0044706	multi-multicellular organism process	6/206	222/18670	0.0368813	0.292318	0.262245	PRLR/ANGPT2/AR/EPYC/EMP2/HSD11B2	6
GO:0090288	biological process	GO:0090288	negative regulation of cellular response to growth factor stimulus	5/206	166/18670	0.0371149	0.293265	0.263094	ONECUT2/CXCL13/SORL1/GREM2/FBN2	5
GO:0002688	biological process	GO:0002688	regulation of leukocyte chemotaxis	4/206	114/18670	0.0375956	0.293265	0.263094	CXCL13/RIPOR2/LBP/CCL21	4
GO:0006690	biological process	GO:0006690	icosanoid metabolic process	4/206	114/18670	0.0375956	0.293265	0.263094	GGT1/CYP2J2/PON2/ALOX15B	4
GO:0002691	biological process	GO:0002691	regulation of cellular extravasation	2/206	28/18670	0.0379495	0.293265	0.263094	RIPOR2/CCL21	2
GO:0006760	biological process	GO:0006760	folic acid-containing compound metabolic process	2/206	28/18670	0.0379495	0.293265	0.263094	ALDH1L1/FTCD	2
GO:0006972	biological process	GO:0006972	hyperosmotic response	2/206	28/18670	0.0379495	0.293265	0.263094	SLC12A2/SLC25A23	2
GO:0009065	biological process	GO:0009065	glutamine family amino acid catabolic process	2/206	28/18670	0.0379495	0.293265	0.263094	ALDH4A1/PRODH	2
GO:0060512	biological process	GO:0060512	prostate gland morphogenesis	2/206	28/18670	0.0379495	0.293265	0.263094	FOXA1/AR	2
GO:0070861	biological process	GO:0070861	regulation of protein exit from endoplasmic reticulum	2/206	28/18670	0.0379495	0.293265	0.263094	SORL1/UBE2J1	2
GO:0072593	biological process	GO:0072593	reactive oxygen species metabolic process	7/206	284/18670	0.038549	0.297073	0.26651	ABCD2/MPV17L/PLIN5/HBA1/DDIT4/HBA2/HBB	7
GO:0033627	biological process	GO:0033627	cell adhesion mediated by integrin	3/206	68/18670	0.0393196	0.297854	0.267211	CXCL13/PDE3B/CCL21	3
GO:0033866	biological process	GO:0033866	nucleoside bisphosphate biosynthetic process	3/206	68/18670	0.0393196	0.297854	0.267211	ACSL3/FASN/PAPSS2	3
GO:0034030	biological process	GO:0034030	ribonucleoside bisphosphate biosynthetic process	3/206	68/18670	0.0393196	0.297854	0.267211	ACSL3/FASN/PAPSS2	3
GO:0034033	biological process	GO:0034033	purine nucleoside bisphosphate biosynthetic process	3/206	68/18670	0.0393196	0.297854	0.267211	ACSL3/FASN/PAPSS2	3
GO:0007178	biological process	GO:0007178	transmembrane receptor protein serine/threonine kinase signaling pathway	8/206	349/18670	0.0402675	0.297854	0.267211	ONECUT2/SORL1/GREM2/GDF15/LRG1/RYR2/TFAP2B/FBN2	8
GO:0071772	biological process	GO:0071772	response to BMP	5/206	170/18670	0.0404465	0.297854	0.267211	SORL1/GREM2/GDF15/RYR2/TFAP2B	5
GO:0071773	biological process	GO:0071773	cellular response to BMP stimulus	5/206	170/18670	0.0404465	0.297854	0.267211	SORL1/GREM2/GDF15/RYR2/TFAP2B	5
GO:0003016	biological process	GO:0003016	respiratory system process	2/206	29/18670	0.0404705	0.297854	0.267211	ATP1A2/ADORA1	2
GO:0007263	biological process	GO:0007263	nitric oxide mediated signal transduction	2/206	29/18670	0.0404705	0.297854	0.267211	RASD1/GUCY1A1	2
GO:0008299	biological process	GO:0008299	isoprenoid biosynthetic process	2/206	29/18670	0.0404705	0.297854	0.267211	IDI1/SRD5A3	2
GO:0010644	biological process	GO:0010644	cell communication by electrical coupling	2/206	29/18670	0.0404705	0.297854	0.267211	RYR2/ATP1A2	2
GO:0030970	biological process	GO:0030970	retrograde protein transport, ER to cytosol	2/206	29/18670	0.0404705	0.297854	0.267211	UBE2J1/HERPUD1	2
GO:0048240	biological process	GO:0048240	sperm capacitation	2/206	29/18670	0.0404705	0.297854	0.267211	SLC26A6/PCSK4	2
GO:0060142	biological process	GO:0060142	regulation of syncytium formation by plasma membrane fusion	2/206	29/18670	0.0404705	0.297854	0.267211	RIPOR2/GDF15	2
GO:0120033	biological process	GO:0120033	negative regulation of plasma membrane bounded cell projection assembly	2/206	29/18670	0.0404705	0.297854	0.267211	CCL21/RAP1GAP	2
GO:1903513	biological process	GO:1903513	endoplasmic reticulum to cytosol transport	2/206	29/18670	0.0404705	0.297854	0.267211	UBE2J1/HERPUD1	2
GO:2000765	biological process	GO:2000765	regulation of cytoplasmic translation	2/206	29/18670	0.0404705	0.297854	0.267211	CPEB3/RBM24	2
GO:0051153	biological process	GO:0051153	regulation of striated muscle cell differentiation	4/206	117/18670	0.040737	0.298577	0.26786	PI16/RIPOR2/RBM24/GDF15	4
GO:0071300	biological process	GO:0071300	cellular response to retinoic acid	3/206	69/18670	0.0407834	0.298577	0.26786	WNT7B/MYB/BRINP3	3
GO:0006937	biological process	GO:0006937	regulation of muscle contraction	5/206	171/18670	0.0413069	0.301617	0.270586	GUCY1A1/PLN/RYR2/ATP1A2/ADORA1	5
GO:1990266	biological process	GO:1990266	neutrophil migration	4/206	118/18670	0.0418163	0.304536	0.273206	CXCL13/RIPOR2/LBP/CCL21	4
GO:0030324	biological process	GO:0030324	lung development	5/206	172/18670	0.0421784	0.306372	0.274852	WNT7B/FOXA1/AGR2/ABCA12/DHCR7	5
GO:0046320	biological process	GO:0046320	regulation of fatty acid oxidation	2/206	30/18670	0.043053	0.308694	0.276936	ABCD2/PLIN5	2
GO:0051491	biological process	GO:0051491	positive regulation of filopodium assembly	2/206	30/18670	0.043053	0.308694	0.276936	RIPOR2/CCL21	2
GO:0061157	biological process	GO:0061157	mRNA destabilization	2/206	30/18670	0.043053	0.308694	0.276936	CPEB3/RBM24	2
GO:0071549	biological process	GO:0071549	cellular response to dexamethasone stimulus	2/206	30/18670	0.043053	0.308694	0.276936	SRD5A1/DDIT4	2
GO:1904292	biological process	GO:1904292	regulation of ERAD pathway	2/206	30/18670	0.043053	0.308694	0.276936	UBE2J1/HERPUD1	2
GO:0009410	biological process	GO:0009410	response to xenobiotic stimulus	7/206	292/18670	0.0436664	0.311487	0.279441	UGT2B11/SRD5A1/CES1/GGT1/DDIT4/CYP2J2/RYR2	7
GO:0090287	biological process	GO:0090287	regulation of cellular response to growth factor stimulus	7/206	292/18670	0.0436664	0.311487	0.279441	ONECUT2/CXCL13/SORL1/GREM2/LRG1/TFAP2B/FBN2	7
GO:0010811	biological process	GO:0010811	positive regulation of cell-substrate adhesion	4/206	121/18670	0.0451508	0.315994	0.283485	CSPG5/AGR2/EMP2/CCL21	4
GO:0030968	biological process	GO:0030968	endoplasmic reticulum unfolded protein response	4/206	121/18670	0.0451508	0.315994	0.283485	AGR2/HERPUD1/ERN1/SERP1	4
GO:0006635	biological process	GO:0006635	fatty acid beta-oxidation	3/206	72/18670	0.0453376	0.315994	0.283485	ABCD2/AMACR/PLIN5	3
GO:0051155	biological process	GO:0051155	positive regulation of striated muscle cell differentiation	3/206	72/18670	0.0453376	0.315994	0.283485	RIPOR2/RBM24/GDF15	3
GO:0060193	biological process	GO:0060193	positive regulation of lipase activity	3/206	72/18670	0.0453376	0.315994	0.283485	P2RY6/PLIN5/LPAR2	3
GO:0009896	biological process	GO:0009896	positive regulation of catabolic process	9/206	423/18670	0.0455728	0.315994	0.283485	CPEB3/SH3BP4/SORL1/ABCD2/RBM24/PLIN5/HERPUD1/EGF/ADORA1	9
GO:0002082	biological process	GO:0002082	regulation of oxidative phosphorylation	2/206	31/18670	0.0456953	0.315994	0.283485	AK4/SLC25A23	2
GO:0007202	biological process	GO:0007202	activation of phospholipase C activity	2/206	31/18670	0.0456953	0.315994	0.283485	P2RY6/LPAR2	2
GO:0030431	biological process	GO:0030431	sleep	2/206	31/18670	0.0456953	0.315994	0.283485	SRD5A1/ADORA1	2
GO:0034694	biological process	GO:0034694	response to prostaglandin	2/206	31/18670	0.0456953	0.315994	0.283485	P2RY6/CCL21	2
GO:0050650	biological process	GO:0050650	chondroitin sulfate proteoglycan biosynthetic process	2/206	31/18670	0.0456953	0.315994	0.283485	CSPG5/B3GAT1	2
GO:2000406	biological process	GO:2000406	positive regulation of T cell migration	2/206	31/18670	0.0456953	0.315994	0.283485	CXCL13/CCL21	2
GO:0030323	biological process	GO:0030323	respiratory tube development	5/206	176/18670	0.0457749	0.315994	0.283485	WNT7B/FOXA1/AGR2/ABCA12/DHCR7	5
GO:0048469	biological process	GO:0048469	cell maturation	5/206	177/18670	0.0467017	0.321595	0.288509	CNTNAP2/FOXA1/SLC26A6/PCSK4/CCL21	5
GO:0009988	biological process	GO:0009988	cell-cell recognition	3/206	73/18670	0.0469095	0.322228	0.289077	FUT3/PCSK4/CCL21	3
GO:0071621	biological process	GO:0071621	granulocyte chemotaxis	4/206	123/18670	0.0474542	0.325167	0.291714	CXCL13/RIPOR2/LBP/CCL21	4
GO:0042311	biological process	GO:0042311	vasodilation	2/206	32/18670	0.0483958	0.329186	0.29532	GUCY1A1/ADORA1	2
GO:0046949	biological process	GO:0046949	fatty-acyl-CoA biosynthetic process	2/206	32/18670	0.0483958	0.329186	0.29532	ACSL3/FASN	2
GO:0050779	biological process	GO:0050779	RNA destabilization	2/206	32/18670	0.0483958	0.329186	0.29532	CPEB3/RBM24	2
GO:0019218	biological process	GO:0019218	regulation of steroid metabolic process	4/206	124/18670	0.04863	0.329972	0.296025	IDI1/DHCR7/SEC14L2/FASN	4
GO:0006805	biological process	GO:0006805	xenobiotic metabolic process	4/206	125/18670	0.0498218	0.337237	0.302542	UGT2B11/CES1/GGT1/CYP2J2	4
GO:0090101	biological process	GO:0090101	negative regulation of transmembrane receptor protein serine/threonine kinase signaling pathway	4/206	126/18670	0.0510296	0.342909	0.307631	ONECUT2/SORL1/GREM2/FBN2	4
GO:0010092	biological process	GO:0010092	specification of animal organ identity	2/206	33/18670	0.0511529	0.342909	0.307631	HOXC11/AR	2
GO:0016486	biological process	GO:0016486	peptide hormone processing	2/206	33/18670	0.0511529	0.342909	0.307631	CES1/PCSK4	2
GO:0051955	biological process	GO:0051955	regulation of amino acid transport	2/206	33/18670	0.0511529	0.342909	0.307631	ATP1A2/ADORA1	2
GO:0006816	biological process	GO:0006816	calcium ion transport	9/206	434/18670	0.0520182	0.347872	0.312083	PLCH1/PLN/SLC25A23/P2RY6/EGF/RYR2/ATP1A2/BSPRY/CCL21	9
GO:0032368	biological process	GO:0032368	regulation of lipid transport	4/206	127/18670	0.0522534	0.348607	0.312742	MYB/DISP3/ABCA12/EGF	4
GO:0002687	biological process	GO:0002687	positive regulation of leukocyte migration	4/206	128/18670	0.0534932	0.351594	0.315423	CXCL13/RIPOR2/LBP/CCL21	4
GO:0000737	biological process	GO:0000737	DNA catabolic process, endonucleolytic	2/206	34/18670	0.0539651	0.351594	0.315423	DNASE2B/DNASE1	2
GO:0031128	biological process	GO:0031128	developmental induction	2/206	34/18670	0.0539651	0.351594	0.315423	HOXC11/AR	2
GO:0042533	biological process	GO:0042533	tumor necrosis factor biosynthetic process	2/206	34/18670	0.0539651	0.351594	0.315423	LBP/UBE2J1	2
GO:0042534	biological process	GO:0042534	regulation of tumor necrosis factor biosynthetic process	2/206	34/18670	0.0539651	0.351594	0.315423	LBP/UBE2J1	2
GO:0042558	biological process	GO:0042558	pteridine-containing compound metabolic process	2/206	34/18670	0.0539651	0.351594	0.315423	ALDH1L1/FTCD	2
GO:0043094	biological process	GO:0043094	cellular metabolic compound salvage	2/206	34/18670	0.0539651	0.351594	0.315423	TK1/BHMT2	2
GO:0071868	biological process	GO:0071868	cellular response to monoamine stimulus	2/206	34/18670	0.0539651	0.351594	0.315423	SRD5A1/RYR2	2
GO:0071870	biological process	GO:0071870	cellular response to catecholamine stimulus	2/206	34/18670	0.0539651	0.351594	0.315423	SRD5A1/RYR2	2
GO:0140115	biological process	GO:0140115	export across plasma membrane	2/206	34/18670	0.0539651	0.351594	0.315423	KCNA3/ATP1A2	2
GO:0034754	biological process	GO:0034754	cellular hormone metabolic process	4/206	129/18670	0.0547488	0.355868	0.319256	UGT2B11/SRD5A1/HSD17B6/SRD5A3	4
GO:0009895	biological process	GO:0009895	negative regulation of catabolic process	7/206	308/18670	0.0551704	0.357772	0.320965	PDE3B/SORL1/RBM24/UBE2J1/PLIN5/DDIT4/ADORA1	7
GO:0019433	biological process	GO:0019433	triglyceride catabolic process	2/206	35/18670	0.0568307	0.365979	0.328328	SORL1/PLIN5	2
GO:0098801	biological process	GO:0098801	regulation of renal system process	2/206	35/18670	0.0568307	0.365979	0.328328	EMP2/ADORA1	2
GO:1902991	biological process	GO:1902991	regulation of amyloid precursor protein catabolic process	2/206	35/18670	0.0568307	0.365979	0.328328	SORL1/EFNA3	2
GO:0070509	biological process	GO:0070509	calcium ion import	3/206	80/18670	0.0586486	0.375946	0.337269	PLN/SLC25A23/EGF	3
GO:0140029	biological process	GO:0140029	exocytic process	3/206	80/18670	0.0586486	0.375946	0.337269	CADPS2/RAB3B/SYT9	3
GO:0071383	biological process	GO:0071383	cellular response to steroid hormone stimulus	6/206	250/18670	0.0592267	0.378779	0.33981	FOXA1/AR/SRD5A1/DDIT4/ATP1A2/KLF9	6
GO:0002385	biological process	GO:0002385	mucosal immune response	2/206	36/18670	0.0597484	0.380366	0.341234	CAMP/GCNT3	2
GO:1901020	biological process	GO:1901020	negative regulation of calcium ion transmembrane transporter activity	2/206	36/18670	0.0597484	0.380366	0.341234	PLN/ATP1A2	2
GO:0070588	biological process	GO:0070588	calcium ion transmembrane transport	7/206	315/18670	0.0607466	0.385838	0.346143	PLCH1/PLN/SLC25A23/P2RY6/RYR2/ATP1A2/CCL21	7
GO:0032355	biological process	GO:0032355	response to estradiol	4/206	134/18670	0.0612648	0.387361	0.347509	FOXA1/SRD5A1/GGT1/CSN1S1	4
GO:0046683	biological process	GO:0046683	response to organophosphorus	4/206	134/18670	0.0612648	0.387361	0.347509	SRD5A1/SLC26A6/P2RY6/P2RY2	4
GO:0006898	biological process	GO:0006898	receptor-mediated endocytosis	7/206	316/18670	0.0615705	0.387727	0.347838	SORL1/HBA1/EGF/HBA2/HBB/CCL21/HPX	7
GO:0050921	biological process	GO:0050921	positive regulation of chemotaxis	4/206	135/18670	0.0626153	0.387727	0.347838	CXCL13/RIPOR2/LBP/CCL21	4
GO:0003156	biological process	GO:0003156	regulation of animal organ formation	2/206	37/18670	0.0627165	0.387727	0.347838	HOXC11/AR	2
GO:0045777	biological process	GO:0045777	positive regulation of blood pressure	2/206	37/18670	0.0627165	0.387727	0.347838	HSD11B2/ADORA1	2
GO:0045923	biological process	GO:0045923	positive regulation of fatty acid metabolic process	2/206	37/18670	0.0627165	0.387727	0.347838	ABCD2/PLIN5	2
GO:0051567	biological process	GO:0051567	histone H3-K9 methylation	2/206	37/18670	0.0627165	0.387727	0.347838	MYB/DMRTC2	2
GO:0086010	biological process	GO:0086010	membrane depolarization during action potential	2/206	37/18670	0.0627165	0.387727	0.347838	SCN7A/ATP1A2	2
GO:1903427	biological process	GO:1903427	negative regulation of reactive oxygen species biosynthetic process	2/206	37/18670	0.0627165	0.387727	0.347838	ABCD2/MPV17L	2
GO:2000273	biological process	GO:2000273	positive regulation of signaling receptor activity	2/206	37/18670	0.0627165	0.387727	0.347838	EGF/ADORA1	2
GO:2000403	biological process	GO:2000403	positive regulation of lymphocyte migration	2/206	37/18670	0.0627165	0.387727	0.347838	CXCL13/CCL21	2
GO:0008652	biological process	GO:0008652	cellular amino acid biosynthetic process	3/206	83/18670	0.0640636	0.394921	0.354292	GATM/BHMT2/GGT1	3
GO:0099504	biological process	GO:0099504	synaptic vesicle cycle	5/206	194/18670	0.064164	0.394921	0.354292	CADPS2/CSPG5/RAB3B/SYNDIG1/SYT9	5
GO:0060048	biological process	GO:0060048	cardiac muscle contraction	4/206	137/18670	0.065363	0.396079	0.355331	PLN/RYR2/ATP1A2/ADORA1	4
GO:0006656	biological process	GO:0006656	phosphatidylcholine biosynthetic process	2/206	38/18670	0.0657337	0.396079	0.355331	ACSL3/SLC44A4	2
GO:0007340	biological process	GO:0007340	acrosome reaction	2/206	38/18670	0.0657337	0.396079	0.355331	TRIM36/PCSK4	2
GO:0032094	biological process	GO:0032094	response to food	2/206	38/18670	0.0657337	0.396079	0.355331	HSD11B2/NUCB2	2
GO:0050892	biological process	GO:0050892	intestinal absorption	2/206	38/18670	0.0657337	0.396079	0.355331	SLC26A6/GCNT3	2
GO:0051590	biological process	GO:0051590	positive regulation of neurotransmitter transport	2/206	38/18670	0.0657337	0.396079	0.355331	RAB3B/SYT9	2
GO:0071867	biological process	GO:0071867	response to monoamine	2/206	38/18670	0.0657337	0.396079	0.355331	SRD5A1/RYR2	2
GO:0071869	biological process	GO:0071869	response to catecholamine	2/206	38/18670	0.0657337	0.396079	0.355331	SRD5A1/RYR2	2
GO:1901021	biological process	GO:1901021	positive regulation of calcium ion transmembrane transporter activity	2/206	38/18670	0.0657337	0.396079	0.355331	P2RY6/RYR2	2
GO:0043154	biological process	GO:0043154	negative regulation of cysteine-type endopeptidase activity involved in apoptotic process	3/206	84/18670	0.0659183	0.396079	0.355331	HERPUD1/DHCR24/TFAP2B	3
GO:0046889	biological process	GO:0046889	positive regulation of lipid biosynthetic process	3/206	84/18670	0.0659183	0.396079	0.355331	ABCD2/ACSL3/PLIN5	3
GO:0002685	biological process	GO:0002685	regulation of leukocyte migration	5/206	196/18670	0.06643	0.398294	0.357317	CXCL13/RIPOR2/LBP/CCL21/ADORA1	5
GO:0090257	biological process	GO:0090257	regulation of muscle system process	6/206	259/18670	0.0678149	0.403019	0.361557	PI16/GUCY1A1/PLN/RYR2/ATP1A2/ADORA1	6
GO:1901293	biological process	GO:1901293	nucleoside phosphate biosynthetic process	8/206	390/18670	0.0680878	0.403019	0.361557	AK4/GUCY1A1/TK1/ACSL3/FASN/DDIT4/KYNU/PAPSS2	8
GO:0051588	biological process	GO:0051588	regulation of neurotransmitter transport	4/206	139/18670	0.0681729	0.403019	0.361557	CSPG5/RAB3B/ATP1A2/SYT9	4
GO:0060541	biological process	GO:0060541	respiratory system development	5/206	198/18670	0.0687403	0.403019	0.361557	WNT7B/FOXA1/AGR2/ABCA12/DHCR7	5
GO:0002251	biological process	GO:0002251	organ or tissue specific immune response	2/206	39/18670	0.0687985	0.403019	0.361557	CAMP/GCNT3	2
GO:0007257	biological process	GO:0007257	activation of JUN kinase activity	2/206	39/18670	0.0687985	0.403019	0.361557	WNT7B/ERN1	2
GO:0010874	biological process	GO:0010874	regulation of cholesterol efflux	2/206	39/18670	0.0687985	0.403019	0.361557	ABCA12/EGF	2
GO:0031062	biological process	GO:0031062	positive regulation of histone methylation	2/206	39/18670	0.0687985	0.403019	0.361557	MYB/DMRTC2	2
GO:0033146	biological process	GO:0033146	regulation of intracellular estrogen receptor signaling pathway	2/206	39/18670	0.0687985	0.403019	0.361557	FOXA1/AR	2
GO:0045684	biological process	GO:0045684	positive regulation of epidermis development	2/206	39/18670	0.0687985	0.403019	0.361557	SULT2B1/ALOX15B	2
GO:0072659	biological process	GO:0072659	protein localization to plasma membrane	6/206	260/18670	0.0688117	0.403019	0.361557	AGR2/AR/ACSL3/ABCA12/RAB3B/EMP2	6
GO:0034620	biological process	GO:0034620	cellular response to unfolded protein	4/206	140/18670	0.069601	0.406515	0.364693	AGR2/HERPUD1/ERN1/SERP1	4
GO:0042058	biological process	GO:0042058	regulation of epidermal growth factor receptor signaling pathway	3/206	86/18670	0.0697009	0.406515	0.364693	AGR2/EGF/ADORA1	3
GO:0051188	biological process	GO:0051188	cofactor biosynthetic process	7/206	326/18670	0.0701862	0.408489	0.366464	OPLAH/ACSL3/MPV17L/FASN/GGT1/DDIT4/KYNU	7
GO:0007281	biological process	GO:0007281	germ cell development	6/206	262/18670	0.0708308	0.41138	0.369058	TDRD1/DMRTC2/ANGPT2/SLC26A6/UBE2J1/PCSK4	6
GO:0097530	biological process	GO:0097530	granulocyte migration	4/206	141/18670	0.0710445	0.41163	0.369282	CXCL13/RIPOR2/LBP/CCL21	4
GO:0001990	biological process	GO:0001990	regulation of systemic arterial blood pressure by hormone	2/206	40/18670	0.0719095	0.41163	0.369282	CES1/HSD11B2	2
GO:0035315	biological process	GO:0035315	hair cell differentiation	2/206	40/18670	0.0719095	0.41163	0.369282	RIPOR2/SLC44A4	2
GO:0061462	biological process	GO:0061462	protein localization to lysosome	2/206	40/18670	0.0719095	0.41163	0.369282	SH3BP4/SORL1	2
GO:0071548	biological process	GO:0071548	response to dexamethasone	2/206	40/18670	0.0719095	0.41163	0.369282	SRD5A1/DDIT4	2
GO:0090207	biological process	GO:0090207	regulation of triglyceride metabolic process	2/206	40/18670	0.0719095	0.41163	0.369282	SORL1/PLIN5	2
GO:2000008	biological process	GO:2000008	regulation of protein localization to cell surface	2/206	40/18670	0.0719095	0.41163	0.369282	ABCA12/EGF	2
GO:0043506	biological process	GO:0043506	regulation of JUN kinase activity	3/206	88/18670	0.0735796	0.418606	0.37554	WNT7B/ZNF675/ERN1	3
GO:0061097	biological process	GO:0061097	regulation of protein tyrosine kinase activity	3/206	88/18670	0.0735796	0.418606	0.37554	GPRC5B/EGF/ADORA1	3
GO:1902476	biological process	GO:1902476	chloride transmembrane transport	3/206	88/18670	0.0735796	0.418606	0.37554	SLC12A2/SLC26A6/CLCA2	3
GO:0006308	biological process	GO:0006308	DNA catabolic process	2/206	41/18670	0.0750654	0.421032	0.377717	DNASE2B/DNASE1	2
GO:0007520	biological process	GO:0007520	myoblast fusion	2/206	41/18670	0.0750654	0.421032	0.377717	RIPOR2/GDF15	2
GO:0048286	biological process	GO:0048286	lung alveolus development	2/206	41/18670	0.0750654	0.421032	0.377717	FOXA1/ABCA12	2
GO:0061028	biological process	GO:0061028	establishment of endothelial barrier	2/206	41/18670	0.0750654	0.421032	0.377717	WNT7B/FASN	2
GO:0090279	biological process	GO:0090279	regulation of calcium ion import	2/206	41/18670	0.0750654	0.421032	0.377717	PLN/EGF	2
GO:0098927	biological process	GO:0098927	vesicle-mediated transport between endosomal compartments	2/206	41/18670	0.0750654	0.421032	0.377717	SORL1/EMP2	2
GO:1903170	biological process	GO:1903170	negative regulation of calcium ion transmembrane transport	2/206	41/18670	0.0750654	0.421032	0.377717	PLN/ATP1A2	2
GO:0035637	biological process	GO:0035637	multicellular organismal signaling	5/206	204/18670	0.0759354	0.425055	0.381326	CNTNAP2/SCN7A/PLN/RYR2/ATP1A2	5
GO:0015849	biological process	GO:0015849	organic acid transport	7/206	333/18670	0.0766257	0.4272	0.38325	SLC38A1/ACSL3/SLC26A6/ATP1A2/SLC16A14/ADORA1/SLCO2A1	7
GO:0046942	biological process	GO:0046942	carboxylic acid transport	7/206	333/18670	0.0766257	0.4272	0.38325	SLC38A1/ACSL3/SLC26A6/ATP1A2/SLC16A14/ADORA1/SLCO2A1	7
GO:0071901	biological process	GO:0071901	negative regulation of protein serine/threonine kinase activity	4/206	145/18670	0.0769707	0.428265	0.384205	ZNF675/SORL1/DUSP4/DUSP6	4
GO:0097164	biological process	GO:0097164	ammonium ion metabolic process	5/206	205/18670	0.0771729	0.428533	0.384446	MBOAT2/SRD5A1/PLA2G4E/ACSL3/SLC44A4	5
GO:0001656	biological process	GO:0001656	metanephros development	3/206	90/18670	0.0775526	0.429043	0.384903	WNT7B/HOXC11/TFAP2B	3
GO:0071902	biological process	GO:0071902	positive regulation of protein serine/threonine kinase activity	7/206	334/18670	0.0775731	0.429043	0.384903	WNT7B/MST1R/GDF15/EGF/ERN1/DUSP6/ADORA1	7
GO:0032958	biological process	GO:0032958	inositol phosphate biosynthetic process	2/206	42/18670	0.0782647	0.432009	0.387564	PLCH1/P2RY6	2
GO:0042542	biological process	GO:0042542	response to hydrogen peroxide	4/206	146/18670	0.07849	0.432395	0.38791	MYB/HBA1/HBA2/HBB	4
GO:0045785	biological process	GO:0045785	positive regulation of cell adhesion	8/206	403/18670	0.0788972	0.433779	0.389152	CXCL13/CSPG5/MYB/FOXA1/CD5/AGR2/EMP2/CCL21	8
GO:0030510	biological process	GO:0030510	regulation of BMP signaling pathway	3/206	91/18670	0.0795739	0.436636	0.391715	SORL1/GREM2/TFAP2B	3
GO:0032868	biological process	GO:0032868	response to insulin	6/206	272/18670	0.0814348	0.441753	0.396306	ATP6V1C2/PDE3B/SORL1/SRD5A1/PLN/HSD11B2	6
GO:0010863	biological process	GO:0010863	positive regulation of phospholipase C activity	2/206	43/18670	0.0815062	0.441753	0.396306	P2RY6/LPAR2	2
GO:0046461	biological process	GO:0046461	neutral lipid catabolic process	2/206	43/18670	0.0815062	0.441753	0.396306	SORL1/PLIN5	2
GO:0046464	biological process	GO:0046464	acylglycerol catabolic process	2/206	43/18670	0.0815062	0.441753	0.396306	SORL1/PLIN5	2
GO:0072348	biological process	GO:0072348	sulfur compound transport	2/206	43/18670	0.0815062	0.441753	0.396306	SLC26A6/SLC44A4	2
GO:1990573	biological process	GO:1990573	potassium ion import across plasma membrane	2/206	43/18670	0.0815062	0.441753	0.396306	SLC12A2/ATP1A2	2
GO:2000117	biological process	GO:2000117	negative regulation of cysteine-type endopeptidase activity	3/206	92/18670	0.081618	0.441753	0.396306	HERPUD1/DHCR24/TFAP2B	3
GO:0043523	biological process	GO:0043523	regulation of neuron apoptotic process	5/206	210/18670	0.0835234	0.451183	0.404766	VSTM2L/MYB/EGLN3/EN2/TFAP2B	5
GO:1901184	biological process	GO:1901184	regulation of ERBB signaling pathway	3/206	93/18670	0.0836846	0.451183	0.404766	AGR2/EGF/ADORA1	3
GO:0007338	biological process	GO:0007338	single fertilization	4/206	150/18670	0.0847161	0.452748	0.406169	AR/MST1R/TRIM36/PCSK4	4
GO:0050654	biological process	GO:0050654	chondroitin sulfate proteoglycan metabolic process	2/206	44/18670	0.0847885	0.452748	0.406169	CSPG5/B3GAT1	2
GO:0051489	biological process	GO:0051489	regulation of filopodium assembly	2/206	44/18670	0.0847885	0.452748	0.406169	RIPOR2/CCL21	2
GO:0060999	biological process	GO:0060999	positive regulation of dendritic spine development	2/206	44/18670	0.0847885	0.452748	0.406169	CPEB3/CUX2	2
GO:1903573	biological process	GO:1903573	negative regulation of response to endoplasmic reticulum stress	2/206	44/18670	0.0847885	0.452748	0.406169	UBE2J1/HERPUD1	2
GO:0007411	biological process	GO:0007411	axon guidance	6/206	276/18670	0.0859123	0.45787	0.410765	CELSR3/VSTM2L/UNC5A/ETV1/EFNA3/RAP1GAP	6
GO:1903169	biological process	GO:1903169	regulation of calcium ion transmembrane transport	4/206	151/18670	0.0863094	0.45788	0.410773	PLN/P2RY6/RYR2/ATP1A2	4
GO:0001101	biological process	GO:0001101	response to acid chemical	7/206	343/18670	0.086408	0.45788	0.410773	WNT7B/CPEB3/MYB/SH3BP4/P2RY6/BRINP3/CCL21	7
GO:0072330	biological process	GO:0072330	monocarboxylic acid biosynthetic process	7/206	343/18670	0.086408	0.45788	0.410773	CSPG5/ABCD2/ACSL3/AMACR/FASN/DDIT4/ALOX15B	7
GO:0097485	biological process	GO:0097485	neuron projection guidance	6/206	277/18670	0.0870526	0.460419	0.413051	CELSR3/VSTM2L/UNC5A/ETV1/EFNA3/RAP1GAP	6
GO:0070838	biological process	GO:0070838	divalent metal ion transport	9/206	483/18670	0.0878227	0.460889	0.413473	PLCH1/PLN/SLC25A23/P2RY6/EGF/RYR2/ATP1A2/BSPRY/CCL21	9
GO:1903076	biological process	GO:1903076	regulation of protein localization to plasma membrane	3/206	95/18670	0.0878848	0.460889	0.413473	AGR2/AR/ACSL3	3
GO:0007286	biological process	GO:0007286	spermatid development	4/206	152/18670	0.0879174	0.460889	0.413473	DMRTC2/SLC26A6/UBE2J1/PCSK4	4
GO:1900274	biological process	GO:1900274	regulation of phospholipase C activity	2/206	45/18670	0.0881103	0.460889	0.413473	P2RY6/LPAR2	2
GO:0062013	biological process	GO:0062013	positive regulation of small molecule metabolic process	4/206	153/18670	0.0895397	0.460889	0.413473	ABCD2/P2RY6/PLIN5/EGF	4
GO:0006835	biological process	GO:0006835	dicarboxylic acid transport	3/206	96/18670	0.0900177	0.460889	0.413473	SLC26A6/ATP1A2/ADORA1	3
GO:0009152	biological process	GO:0009152	purine ribonucleotide biosynthetic process	6/206	280/18670	0.0905235	0.460889	0.413473	AK4/GUCY1A1/ACSL3/FASN/DDIT4/PAPSS2	6
GO:0002067	biological process	GO:0002067	glandular epithelial cell differentiation	2/206	46/18670	0.0914705	0.460889	0.413473	FOXA1/AGR2	2
GO:0006984	biological process	GO:0006984	ER-nucleus signaling pathway	2/206	46/18670	0.0914705	0.460889	0.413473	AGR2/HERPUD1	2
GO:0010883	biological process	GO:0010883	regulation of lipid storage	2/206	46/18670	0.0914705	0.460889	0.413473	HILPDA/PLIN5	2
GO:0048512	biological process	GO:0048512	circadian behavior	2/206	46/18670	0.0914705	0.460889	0.413473	SRD5A1/ADORA1	2
GO:0050920	biological process	GO:0050920	regulation of chemotaxis	5/206	217/18670	0.0928641	0.460889	0.413473	CXCL13/RIPOR2/ANGPT2/LBP/CCL21	5
GO:0072511	biological process	GO:0072511	divalent inorganic cation transport	9/206	489/18670	0.0930197	0.460889	0.413473	PLCH1/PLN/SLC25A23/P2RY6/EGF/RYR2/ATP1A2/BSPRY/CCL21	9
GO:0060191	biological process	GO:0060191	regulation of lipase activity	3/206	98/18670	0.0943481	0.460889	0.413473	P2RY6/PLIN5/LPAR2	3
GO:0007622	biological process	GO:0007622	rhythmic behavior	2/206	47/18670	0.0948676	0.460889	0.413473	SRD5A1/ADORA1	2
GO:0010799	biological process	GO:0010799	regulation of peptidyl-threonine phosphorylation	2/206	47/18670	0.0948676	0.460889	0.413473	EGF/DDIT4	2
GO:0051181	biological process	GO:0051181	cofactor transport	2/206	47/18670	0.0948676	0.460889	0.413473	SLC44A4/HPX	2
GO:0019395	biological process	GO:0019395	fatty acid oxidation	3/206	99/18670	0.0965449	0.460889	0.413473	ABCD2/AMACR/PLIN5	3
GO:0048515	biological process	GO:0048515	spermatid differentiation	4/206	158/18670	0.0978658	0.460889	0.413473	DMRTC2/SLC26A6/UBE2J1/PCSK4	4
GO:0031589	biological process	GO:0031589	cell-substrate adhesion	7/206	354/18670	0.0979546	0.460889	0.413473	ONECUT2/CSPG5/AGR2/ANGPT2/LYPD3/EMP2/CCL21	7
GO:0010107	biological process	GO:0010107	potassium ion import	2/206	48/18670	0.0983007	0.460889	0.413473	SLC12A2/ATP1A2	2
GO:0061014	biological process	GO:0061014	positive regulation of mRNA catabolic process	2/206	48/18670	0.0983007	0.460889	0.413473	CPEB3/RBM24	2
GO:0061647	biological process	GO:0061647	histone H3-K9 modification	2/206	48/18670	0.0983007	0.460889	0.413473	MYB/DMRTC2	2
GO:1903727	biological process	GO:1903727	positive regulation of phospholipid metabolic process	2/206	48/18670	0.0983007	0.460889	0.413473	ACSL3/CCL21	2
GO:0007200	biological process	GO:0007200	phospholipase C-activating G protein-coupled receptor signaling pathway	3/206	100/18670	0.0987626	0.460889	0.413473	P2RY6/GNA14/P2RY2	3
GO:0022600	biological process	GO:0022600	digestive system process	3/206	100/18670	0.0987626	0.460889	0.413473	TFF3/SLC26A6/GCNT3	3
GO:0030301	biological process	GO:0030301	cholesterol transport	3/206	100/18670	0.0987626	0.460889	0.413473	ABCA12/CES1/EGF	3
GO:2001023	biological process	GO:2001023	regulation of response to drug	3/206	100/18670	0.0987626	0.460889	0.413473	RAB3B/ATP1A2/SYT9	3
GO:0098656	biological process	GO:0098656	anion transmembrane transport	6/206	288/18670	0.100142	0.460889	0.413473	SLC12A2/SLC38A1/SLC26A6/ATP1A2/SLC44A4/CLCA2	6
GO:0034440	biological process	GO:0034440	lipid oxidation	3/206	101/18670	0.101001	0.460889	0.413473	ABCD2/AMACR/PLIN5	3
GO:0048661	biological process	GO:0048661	positive regulation of smooth muscle cell proliferation	3/206	101/18670	0.101001	0.460889	0.413473	MYB/P2RY6/ERN1	3
GO:1903426	biological process	GO:1903426	regulation of reactive oxygen species biosynthetic process	3/206	101/18670	0.101001	0.460889	0.413473	ABCD2/MPV17L/HBB	3
GO:0003044	biological process	GO:0003044	regulation of systemic arterial blood pressure mediated by a chemical signal	2/206	49/18670	0.101768	0.460889	0.413473	CES1/HSD11B2	2
GO:1904707	biological process	GO:1904707	positive regulation of vascular smooth muscle cell proliferation	2/206	49/18670	0.101768	0.460889	0.413473	P2RY6/ERN1	2
GO:0031667	biological process	GO:0031667	response to nutrient levels	9/206	499/18670	0.102076	0.460889	0.413473	CADPS2/SORL1/SRD5A1/ACSL3/GDF15/HSD11B2/P2RY2/KYNU/NUCB2	9
GO:0009913	biological process	GO:0009913	epidermal cell differentiation	7/206	358/18670	0.102355	0.460889	0.413473	CSTA/RIPOR2/ABCA12/SULT2B1/ALOX15B/SLC44A4/IVL	7
GO:0051047	biological process	GO:0051047	positive regulation of secretion	8/206	428/18670	0.102411	0.460889	0.413473	CADPS2/MYB/ACSL3/P2RY2/ALOX15B/SYT9/SERP1/ADORA1	8
GO:0030595	biological process	GO:0030595	leukocyte chemotaxis	5/206	224/18670	0.102719	0.460889	0.413473	CXCL13/SLC12A2/RIPOR2/LBP/CCL21	5
GO:0035967	biological process	GO:0035967	cellular response to topologically incorrect protein	4/206	161/18670	0.103029	0.460889	0.413473	AGR2/HERPUD1/ERN1/SERP1	4
GO:0098869	biological process	GO:0098869	cellular oxidant detoxification	3/206	102/18670	0.103259	0.460889	0.413473	HBA1/HBA2/HBB	3
GO:0015718	biological process	GO:0015718	monocarboxylic acid transport	4/206	162/18670	0.104778	0.460889	0.413473	ACSL3/SLC26A6/SLC16A14/SLCO2A1	4
GO:0006547	biological process	GO:0006547	histidine metabolic process	1/206	10/18670	0.105041	0.460889	0.413473	FTCD	1
GO:0006751	biological process	GO:0006751	glutathione catabolic process	1/206	10/18670	0.105041	0.460889	0.413473	GGT1	1
GO:0009157	biological process	GO:0009157	deoxyribonucleoside monophosphate biosynthetic process	1/206	10/18670	0.105041	0.460889	0.413473	TK1	1
GO:0010749	biological process	GO:0010749	regulation of nitric oxide mediated signal transduction	1/206	10/18670	0.105041	0.460889	0.413473	GUCY1A1	1
GO:0021924	biological process	GO:0021924	cell proliferation in external granule layer	1/206	10/18670	0.105041	0.460889	0.413473	EGF	1
GO:0021930	biological process	GO:0021930	cerebellar granule cell precursor proliferation	1/206	10/18670	0.105041	0.460889	0.413473	EGF	1
GO:0021936	biological process	GO:0021936	regulation of cerebellar granule cell precursor proliferation	1/206	10/18670	0.105041	0.460889	0.413473	EGF	1
GO:0031340	biological process	GO:0031340	positive regulation of vesicle fusion	1/206	10/18670	0.105041	0.460889	0.413473	SYT9	1
GO:0033483	biological process	GO:0033483	gas homeostasis	1/206	10/18670	0.105041	0.460889	0.413473	WNT7B	1
GO:0035768	biological process	GO:0035768	endothelial cell chemotaxis to fibroblast growth factor	1/206	10/18670	0.105041	0.460889	0.413473	CXCL13	1
GO:0035999	biological process	GO:0035999	tetrahydrofolate interconversion	1/206	10/18670	0.105041	0.460889	0.413473	FTCD	1
GO:0042428	biological process	GO:0042428	serotonin metabolic process	1/206	10/18670	0.105041	0.460889	0.413473	SRD5A1	1
GO:0042891	biological process	GO:0042891	antibiotic transport	1/206	10/18670	0.105041	0.460889	0.413473	SLC26A6	1
GO:0044539	biological process	GO:0044539	long-chain fatty acid import	1/206	10/18670	0.105041	0.460889	0.413473	ACSL3	1
GO:0045945	biological process	GO:0045945	positive regulation of transcription by RNA polymerase III	1/206	10/18670	0.105041	0.460889	0.413473	AR	1
GO:0045988	biological process	GO:0045988	negative regulation of striated muscle contraction	1/206	10/18670	0.105041	0.460889	0.413473	ATP1A2	1
GO:0046322	biological process	GO:0046322	negative regulation of fatty acid oxidation	1/206	10/18670	0.105041	0.460889	0.413473	PLIN5	1
GO:0048262	biological process	GO:0048262	determination of dorsal/ventral asymmetry	1/206	10/18670	0.105041	0.460889	0.413473	GREM2	1
GO:0051409	biological process	GO:0051409	response to nitrosative stress	1/206	10/18670	0.105041	0.460889	0.413473	DUSP6	1
GO:0060346	biological process	GO:0060346	bone trabecula formation	1/206	10/18670	0.105041	0.460889	0.413473	FBN2	1
GO:0060513	biological process	GO:0060513	prostatic bud formation	1/206	10/18670	0.105041	0.460889	0.413473	AR	1
GO:0060768	biological process	GO:0060768	regulation of epithelial cell proliferation involved in prostate gland development	1/206	10/18670	0.105041	0.460889	0.413473	AR	1
GO:0061140	biological process	GO:0061140	lung secretory cell differentiation	1/206	10/18670	0.105041	0.460889	0.413473	AGR2	1
GO:0070391	biological process	GO:0070391	response to lipoteichoic acid	1/206	10/18670	0.105041	0.460889	0.413473	LBP	1
GO:0070862	biological process	GO:0070862	negative regulation of protein exit from endoplasmic reticulum	1/206	10/18670	0.105041	0.460889	0.413473	UBE2J1	1
GO:0070942	biological process	GO:0070942	neutrophil mediated cytotoxicity	1/206	10/18670	0.105041	0.460889	0.413473	DNASE1	1
GO:0071223	biological process	GO:0071223	cellular response to lipoteichoic acid	1/206	10/18670	0.105041	0.460889	0.413473	LBP	1
GO:0071313	biological process	GO:0071313	cellular response to caffeine	1/206	10/18670	0.105041	0.460889	0.413473	RYR2	1
GO:0072531	biological process	GO:0072531	pyrimidine-containing compound transmembrane transport	1/206	10/18670	0.105041	0.460889	0.413473	SLC44A4	1
GO:0086070	biological process	GO:0086070	SA node cell to atrial cardiac muscle cell communication	1/206	10/18670	0.105041	0.460889	0.413473	RYR2	1
GO:0090557	biological process	GO:0090557	establishment of endothelial intestinal barrier	1/206	10/18670	0.105041	0.460889	0.413473	FASN	1
GO:0097048	biological process	GO:0097048	dendritic cell apoptotic process	1/206	10/18670	0.105041	0.460889	0.413473	CCL21	1
GO:0097050	biological process	GO:0097050	type B pancreatic cell apoptotic process	1/206	10/18670	0.105041	0.460889	0.413473	RYR2	1
GO:0098598	biological process	GO:0098598	learned vocalization behavior or vocal learning	1/206	10/18670	0.105041	0.460889	0.413473	CNTNAP2	1
GO:0098917	biological process	GO:0098917	retrograde trans-synaptic signaling	1/206	10/18670	0.105041	0.460889	0.413473	GUCY1A1	1
GO:0106049	biological process	GO:0106049	regulation of cellular response to osmotic stress	1/206	10/18670	0.105041	0.460889	0.413473	SLC25A23	1
GO:1901748	biological process	GO:1901748	leukotriene D4 metabolic process	1/206	10/18670	0.105041	0.460889	0.413473	GGT1	1
GO:1901750	biological process	GO:1901750	leukotriene D4 biosynthetic process	1/206	10/18670	0.105041	0.460889	0.413473	GGT1	1
GO:1903789	biological process	GO:1903789	regulation of amino acid transmembrane transport	1/206	10/18670	0.105041	0.460889	0.413473	ATP1A2	1
GO:1903897	biological process	GO:1903897	regulation of PERK-mediated unfolded protein response	1/206	10/18670	0.105041	0.460889	0.413473	AGR2	1
GO:1904684	biological process	GO:1904684	negative regulation of metalloendopeptidase activity	1/206	10/18670	0.105041	0.460889	0.413473	SORL1	1
GO:1990535	biological process	GO:1990535	neuron projection maintenance	1/206	10/18670	0.105041	0.460889	0.413473	ABCD2	1
GO:2000049	biological process	GO:2000049	positive regulation of cell-cell adhesion mediated by cadherin	1/206	10/18670	0.105041	0.460889	0.413473	FOXA1	1
GO:2000544	biological process	GO:2000544	regulation of endothelial cell chemotaxis to fibroblast growth factor	1/206	10/18670	0.105041	0.460889	0.413473	CXCL13	1
GO:2000668	biological process	GO:2000668	regulation of dendritic cell apoptotic process	1/206	10/18670	0.105041	0.460889	0.413473	CCL21	1
GO:2001135	biological process	GO:2001135	regulation of endocytic recycling	1/206	10/18670	0.105041	0.460889	0.413473	SORL1	1
GO:0060425	biological process	GO:0060425	lung morphogenesis	2/206	50/18670	0.105269	0.460889	0.413473	WNT7B/FOXA1	2
GO:0031331	biological process	GO:0031331	positive regulation of cellular catabolic process	7/206	361/18670	0.105726	0.460889	0.413473	CPEB3/SH3BP4/ABCD2/RBM24/PLIN5/HERPUD1/EGF	7
GO:0009260	biological process	GO:0009260	ribonucleotide biosynthetic process	6/206	293/18670	0.106418	0.460889	0.413473	AK4/GUCY1A1/ACSL3/FASN/DDIT4/PAPSS2	6
GO:0097479	biological process	GO:0097479	synaptic vesicle localization	4/206	163/18670	0.10654	0.460889	0.413473	CADPS2/CSPG5/SYNDIG1/SYT9	4
GO:1902600	biological process	GO:1902600	proton transmembrane transport	4/206	163/18670	0.10654	0.460889	0.413473	ATP6V1C2/SLC15A1/ATP1A2/SLC2A10	4
GO:0006633	biological process	GO:0006633	fatty acid biosynthetic process	4/206	164/18670	0.108316	0.460889	0.413473	ABCD2/ACSL3/FASN/ALOX15B	4
GO:0001954	biological process	GO:0001954	positive regulation of cell-matrix adhesion	2/206	51/18670	0.108803	0.460889	0.413473	EMP2/CCL21	2
GO:0007566	biological process	GO:0007566	embryo implantation	2/206	51/18670	0.108803	0.460889	0.413473	PRLR/EMP2	2
GO:0019369	biological process	GO:0019369	arachidonic acid metabolic process	2/206	51/18670	0.108803	0.460889	0.413473	CYP2J2/ALOX15B	2
GO:0032007	biological process	GO:0032007	negative regulation of TOR signaling	2/206	51/18670	0.108803	0.460889	0.413473	SH3BP4/DDIT4	2
GO:0043949	biological process	GO:0043949	regulation of cAMP-mediated signaling	2/206	51/18670	0.108803	0.460889	0.413473	PDE11A/PDE3B	2
GO:0048260	biological process	GO:0048260	positive regulation of receptor-mediated endocytosis	2/206	51/18670	0.108803	0.460889	0.413473	EGF/CCL21	2
GO:0015748	biological process	GO:0015748	organophosphate ester transport	3/206	105/18670	0.110153	0.460889	0.413473	SLC25A23/ABCA12/SLC44A4	3
GO:0050890	biological process	GO:0050890	cognition	6/206	296/18670	0.11028	0.460889	0.413473	CNTNAP2/GATM/CPEB3/CUX2/ATP1A2/ADORA1	6
GO:0043434	biological process	GO:0043434	response to peptide hormone	8/206	436/18670	0.110685	0.460889	0.413473	PRLR/ATP6V1C2/PDE3B/SORL1/SRD5A1/PLN/GDF15/HSD11B2	8
GO:0050804	biological process	GO:0050804	modulation of chemical synaptic transmission	8/206	436/18670	0.110685	0.460889	0.413473	CPEB3/CSPG5/GUCY1A1/CUX2/RAB3B/ATP1A2/SYT9/ADORA1	8
GO:0099177	biological process	GO:0099177	regulation of trans-synaptic signaling	8/206	437/18670	0.111745	0.460889	0.413473	CPEB3/CSPG5/GUCY1A1/CUX2/RAB3B/ATP1A2/SYT9/ADORA1	8
GO:0015872	biological process	GO:0015872	dopamine transport	2/206	52/18670	0.112367	0.460889	0.413473	RAB3B/SYT9	2
GO:0030514	biological process	GO:0030514	negative regulation of BMP signaling pathway	2/206	52/18670	0.112367	0.460889	0.413473	SORL1/GREM2	2
GO:2000179	biological process	GO:2000179	positive regulation of neural precursor cell proliferation	2/206	52/18670	0.112367	0.460889	0.413473	DISP3/EGF	2
GO:0019932	biological process	GO:0019932	second-messenger-mediated signaling	8/206	439/18670	0.11388	0.460889	0.413473	RASD1/GUCY1A1/PDE11A/PDE3B/PLN/P2RY6/RYR2/ATP1A2	8
GO:0002182	biological process	GO:0002182	cytoplasmic translational elongation	1/206	11/18670	0.114921	0.460889	0.413473	CPEB3	1
GO:0002604	biological process	GO:0002604	regulation of dendritic cell antigen processing and presentation	1/206	11/18670	0.114921	0.460889	0.413473	CCL21	1
GO:0002923	biological process	GO:0002923	regulation of humoral immune response mediated by circulating immunoglobulin	1/206	11/18670	0.114921	0.460889	0.413473	HPX	1
GO:0006182	biological process	GO:0006182	cGMP biosynthetic process	1/206	11/18670	0.114921	0.460889	0.413473	GUCY1A1	1
GO:0008655	biological process	GO:0008655	pyrimidine-containing compound salvage	1/206	11/18670	0.114921	0.460889	0.413473	TK1	1
GO:0010172	biological process	GO:0010172	embryonic body morphogenesis	1/206	11/18670	0.114921	0.460889	0.413473	GREM2	1
GO:0015791	biological process	GO:0015791	polyol transport	1/206	11/18670	0.114921	0.460889	0.413473	SLC26A6	1
GO:0019532	biological process	GO:0019532	oxalate transport	1/206	11/18670	0.114921	0.460889	0.413473	SLC26A6	1
GO:0021534	biological process	GO:0021534	cell proliferation in hindbrain	1/206	11/18670	0.114921	0.460889	0.413473	EGF	1
GO:0031442	biological process	GO:0031442	positive regulation of mRNA 3'-end processing	1/206	11/18670	0.114921	0.460889	0.413473	CPEB3	1
GO:0032060	biological process	GO:0032060	bleb assembly	1/206	11/18670	0.114921	0.460889	0.413473	EMP2	1
GO:0032490	biological process	GO:0032490	detection of molecule of bacterial origin	1/206	11/18670	0.114921	0.460889	0.413473	LBP	1
GO:0033327	biological process	GO:0033327	Leydig cell differentiation	1/206	11/18670	0.114921	0.460889	0.413473	AR	1
GO:0033629	biological process	GO:0033629	negative regulation of cell adhesion mediated by integrin	1/206	11/18670	0.114921	0.460889	0.413473	PDE3B	1
GO:0033632	biological process	GO:0033632	regulation of cell-cell adhesion mediated by integrin	1/206	11/18670	0.114921	0.460889	0.413473	CXCL13	1
GO:0034379	biological process	GO:0034379	very-low-density lipoprotein particle assembly	1/206	11/18670	0.114921	0.460889	0.413473	ACSL3	1
GO:0035766	biological process	GO:0035766	cell chemotaxis to fibroblast growth factor	1/206	11/18670	0.114921	0.460889	0.413473	CXCL13	1
GO:0036444	biological process	GO:0036444	calcium import into the mitochondrion	1/206	11/18670	0.114921	0.460889	0.413473	SLC25A23	1
GO:0040015	biological process	GO:0040015	negative regulation of multicellular organism growth	1/206	11/18670	0.114921	0.460889	0.413473	GDF15	1
GO:0043097	biological process	GO:0043097	pyrimidine nucleoside salvage	1/206	11/18670	0.114921	0.460889	0.413473	TK1	1
GO:0043129	biological process	GO:0043129	surfactant homeostasis	1/206	11/18670	0.114921	0.460889	0.413473	ABCA12	1
GO:0045919	biological process	GO:0045919	positive regulation of cytolysis	1/206	11/18670	0.114921	0.460889	0.413473	LBP	1
GO:0051561	biological process	GO:0051561	positive regulation of mitochondrial calcium ion concentration	1/206	11/18670	0.114921	0.460889	0.413473	SLC25A23	1
GO:0051583	biological process	GO:0051583	dopamine uptake involved in synaptic transmission	1/206	11/18670	0.114921	0.460889	0.413473	RAB3B	1
GO:0051791	biological process	GO:0051791	medium-chain fatty acid metabolic process	1/206	11/18670	0.114921	0.460889	0.413473	CES1	1
GO:0051934	biological process	GO:0051934	catecholamine uptake involved in synaptic transmission	1/206	11/18670	0.114921	0.460889	0.413473	RAB3B	1
GO:0052697	biological process	GO:0052697	xenobiotic glucuronidation	1/206	11/18670	0.114921	0.460889	0.413473	UGT2B11	1
GO:0060088	biological process	GO:0060088	auditory receptor cell stereocilium organization	1/206	11/18670	0.114921	0.460889	0.413473	RIPOR2	1
GO:0060272	biological process	GO:0060272	embryonic skeletal joint morphogenesis	1/206	11/18670	0.114921	0.460889	0.413473	HOXC11	1
GO:0060439	biological process	GO:0060439	trachea morphogenesis	1/206	11/18670	0.114921	0.460889	0.413473	WNT7B	1
GO:0060525	biological process	GO:0060525	prostate glandular acinus development	1/206	11/18670	0.114921	0.460889	0.413473	FOXA1	1
GO:0060736	biological process	GO:0060736	prostate gland growth	1/206	11/18670	0.114921	0.460889	0.413473	AR	1
GO:0060767	biological process	GO:0060767	epithelial cell proliferation involved in prostate gland development	1/206	11/18670	0.114921	0.460889	0.413473	AR	1
GO:0060856	biological process	GO:0060856	establishment of blood-brain barrier	1/206	11/18670	0.114921	0.460889	0.413473	WNT7B	1
GO:0060992	biological process	GO:0060992	response to fungicide	1/206	11/18670	0.114921	0.460889	0.413473	SRD5A1	1
GO:0072070	biological process	GO:0072070	loop of Henle development	1/206	11/18670	0.114921	0.460889	0.413473	WNT7B	1
GO:0072537	biological process	GO:0072537	fibroblast activation	1/206	11/18670	0.114921	0.460889	0.413473	MYB	1
GO:0086016	biological process	GO:0086016	AV node cell action potential	1/206	11/18670	0.114921	0.460889	0.413473	RYR2	1
GO:0086023	biological process	GO:0086023	adenylate cyclase-activating adrenergic receptor signaling pathway involved in heart process	1/206	11/18670	0.114921	0.460889	0.413473	PLN	1
GO:0086027	biological process	GO:0086027	AV node cell to bundle of His cell signaling	1/206	11/18670	0.114921	0.460889	0.413473	RYR2	1
GO:0090084	biological process	GO:0090084	negative regulation of inclusion body assembly	1/206	11/18670	0.114921	0.460889	0.413473	SORL1	1
GO:1900112	biological process	GO:1900112	regulation of histone H3-K9 trimethylation	1/206	11/18670	0.114921	0.460889	0.413473	DMRTC2	1
GO:1900247	biological process	GO:1900247	regulation of cytoplasmic translational elongation	1/206	11/18670	0.114921	0.460889	0.413473	CPEB3	1
GO:1901077	biological process	GO:1901077	regulation of relaxation of muscle	1/206	11/18670	0.114921	0.460889	0.413473	PLN	1
GO:1901678	biological process	GO:1901678	iron coordination entity transport	1/206	11/18670	0.114921	0.460889	0.413473	HPX	1
GO:1902805	biological process	GO:1902805	positive regulation of synaptic vesicle transport	1/206	11/18670	0.114921	0.460889	0.413473	SYT9	1
GO:1904847	biological process	GO:1904847	regulation of cell chemotaxis to fibroblast growth factor	1/206	11/18670	0.114921	0.460889	0.413473	CXCL13	1
GO:1904995	biological process	GO:1904995	negative regulation of leukocyte adhesion to vascular endothelial cell	1/206	11/18670	0.114921	0.460889	0.413473	CCL21	1
GO:0006164	biological process	GO:0006164	purine nucleotide biosynthetic process	6/206	300/18670	0.11554	0.460889	0.413473	AK4/GUCY1A1/ACSL3/FASN/DDIT4/PAPSS2	6
GO:0046390	biological process	GO:0046390	ribose phosphate biosynthetic process	6/206	300/18670	0.11554	0.460889	0.413473	AK4/GUCY1A1/ACSL3/FASN/DDIT4/PAPSS2	6
GO:0050806	biological process	GO:0050806	positive regulation of synaptic transmission	4/206	168/18670	0.115551	0.460889	0.413473	CUX2/RAB3B/SYT9/ADORA1	4
GO:0000186	biological process	GO:0000186	activation of MAPKK activity	2/206	53/18670	0.115962	0.460889	0.413473	EGF/ADORA1	2
GO:0031638	biological process	GO:0031638	zymogen activation	2/206	53/18670	0.115962	0.460889	0.413473	GGT1/DHCR24	2
GO:0045661	biological process	GO:0045661	regulation of myoblast differentiation	2/206	53/18670	0.115962	0.460889	0.413473	RIPOR2/RBM24	2
GO:0071320	biological process	GO:0071320	cellular response to cAMP	2/206	53/18670	0.115962	0.460889	0.413473	SRD5A1/SLC26A6	2
GO:1902475	biological process	GO:1902475	L-alpha-amino acid transmembrane transport	2/206	53/18670	0.115962	0.460889	0.413473	SLC38A1/ATP1A2	2
GO:0009062	biological process	GO:0009062	fatty acid catabolic process	3/206	108/18670	0.11722	0.460889	0.413473	ABCD2/AMACR/PLIN5	3
GO:0030004	biological process	GO:0030004	cellular monovalent inorganic cation homeostasis	3/206	108/18670	0.11722	0.460889	0.413473	ATP6V1C2/SLC26A6/ATP1A2	3
GO:0032526	biological process	GO:0032526	response to retinoic acid	3/206	108/18670	0.11722	0.460889	0.413473	WNT7B/MYB/BRINP3	3
GO:0015698	biological process	GO:0015698	inorganic anion transport	4/206	169/18670	0.117392	0.460889	0.413473	SLC12A2/SLC26A6/P2RY6/CLCA2	4
GO:0051100	biological process	GO:0051100	negative regulation of binding	4/206	169/18670	0.117392	0.460889	0.413473	ZNF675/RIPOR2/SORL1/PLN	4
GO:0006636	biological process	GO:0006636	unsaturated fatty acid biosynthetic process	2/206	54/18670	0.119586	0.460889	0.413473	ABCD2/ALOX15B	2
GO:0035384	biological process	GO:0035384	thioester biosynthetic process	2/206	54/18670	0.119586	0.460889	0.413473	ACSL3/FASN	2
GO:0046164	biological process	GO:0046164	alcohol catabolic process	2/206	54/18670	0.119586	0.460889	0.413473	ALDH3B2/SRD5A3	2
GO:0071616	biological process	GO:0071616	acyl-CoA biosynthetic process	2/206	54/18670	0.119586	0.460889	0.413473	ACSL3/FASN	2
GO:0001676	biological process	GO:0001676	long-chain fatty acid metabolic process	3/206	109/18670	0.119613	0.460889	0.413473	ACSL3/CYP2J2/ALOX15B	3
GO:0051149	biological process	GO:0051149	positive regulation of muscle cell differentiation	3/206	109/18670	0.119613	0.460889	0.413473	RIPOR2/RBM24/GDF15	3
GO:0006939	biological process	GO:0006939	smooth muscle contraction	3/206	110/18670	0.122023	0.460889	0.413473	GUCY1A1/ATP1A2/ADORA1	3
GO:0033559	biological process	GO:0033559	unsaturated fatty acid metabolic process	3/206	110/18670	0.122023	0.460889	0.413473	ABCD2/CYP2J2/ALOX15B	3
GO:0006576	biological process	GO:0006576	cellular biogenic amine metabolic process	2/206	55/18670	0.123237	0.460889	0.413473	AADAT/KYNU	2
GO:0044273	biological process	GO:0044273	sulfur compound catabolic process	2/206	55/18670	0.123237	0.460889	0.413473	CSPG5/GGT1	2
GO:0098661	biological process	GO:0098661	inorganic anion transmembrane transport	3/206	111/18670	0.124452	0.460889	0.413473	SLC12A2/SLC26A6/CLCA2	3
GO:0002002	biological process	GO:0002002	regulation of angiotensin levels in blood	1/206	12/18670	0.124693	0.460889	0.413473	CES1	1
GO:0002003	biological process	GO:0002003	angiotensin maturation	1/206	12/18670	0.124693	0.460889	0.413473	CES1	1
GO:0002024	biological process	GO:0002024	diet induced thermogenesis	1/206	12/18670	0.124693	0.460889	0.413473	SORL1	1
GO:0002468	biological process	GO:0002468	dendritic cell antigen processing and presentation	1/206	12/18670	0.124693	0.460889	0.413473	CCL21	1
GO:0002674	biological process	GO:0002674	negative regulation of acute inflammatory response	1/206	12/18670	0.124693	0.460889	0.413473	ADORA1	1
GO:0006068	biological process	GO:0006068	ethanol catabolic process	1/206	12/18670	0.124693	0.460889	0.413473	ALDH3B2	1
GO:0006554	biological process	GO:0006554	lysine catabolic process	1/206	12/18670	0.124693	0.460889	0.413473	AADAT	1
GO:0008228	biological process	GO:0008228	opsonization	1/206	12/18670	0.124693	0.460889	0.413473	LBP	1
GO:0009086	biological process	GO:0009086	methionine biosynthetic process	1/206	12/18670	0.124693	0.460889	0.413473	BHMT2	1
GO:0010826	biological process	GO:0010826	negative regulation of centrosome duplication	1/206	12/18670	0.124693	0.460889	0.413473	CCNF	1
GO:0010889	biological process	GO:0010889	regulation of sequestering of triglyceride	1/206	12/18670	0.124693	0.460889	0.413473	PLIN5	1
GO:0010960	biological process	GO:0010960	magnesium ion homeostasis	1/206	12/18670	0.124693	0.460889	0.413473	TFAP2B	1
GO:0014889	biological process	GO:0014889	muscle atrophy	1/206	12/18670	0.124693	0.460889	0.413473	GATM	1
GO:0015867	biological process	GO:0015867	ATP transport	1/206	12/18670	0.124693	0.460889	0.413473	SLC25A23	1
GO:0030208	biological process	GO:0030208	dermatan sulfate biosynthetic process	1/206	12/18670	0.124693	0.460889	0.413473	CSPG5	1
GO:0033700	biological process	GO:0033700	phospholipid efflux	1/206	12/18670	0.124693	0.460889	0.413473	ABCA12	1
GO:0036005	biological process	GO:0036005	response to macrophage colony-stimulating factor	1/206	12/18670	0.124693	0.460889	0.413473	MST1R	1
GO:0036006	biological process	GO:0036006	cellular response to macrophage colony-stimulating factor stimulus	1/206	12/18670	0.124693	0.460889	0.413473	MST1R	1
GO:0042659	biological process	GO:0042659	regulation of cell fate specification	1/206	12/18670	0.124693	0.460889	0.413473	AR	1
GO:0045161	biological process	GO:0045161	neuronal ion channel clustering	1/206	12/18670	0.124693	0.460889	0.413473	CNTNAP2	1
GO:0051481	biological process	GO:0051481	negative regulation of cytosolic calcium ion concentration	1/206	12/18670	0.124693	0.460889	0.413473	ATP1A2	1
GO:0051873	biological process	GO:0051873	killing by host of symbiont cells	1/206	12/18670	0.124693	0.460889	0.413473	CAMP	1
GO:0051956	biological process	GO:0051956	negative regulation of amino acid transport	1/206	12/18670	0.124693	0.460889	0.413473	ADORA1	1
GO:0052803	biological process	GO:0052803	imidazole-containing compound metabolic process	1/206	12/18670	0.124693	0.460889	0.413473	FTCD	1
GO:0055062	biological process	GO:0055062	phosphate ion homeostasis	1/206	12/18670	0.124693	0.460889	0.413473	TFAP2B	1
GO:0060213	biological process	GO:0060213	positive regulation of nuclear-transcribed mRNA poly(A) tail shortening	1/206	12/18670	0.124693	0.460889	0.413473	CPEB3	1
GO:0071073	biological process	GO:0071073	positive regulation of phospholipid biosynthetic process	1/206	12/18670	0.124693	0.460889	0.413473	ACSL3	1
GO:0071472	biological process	GO:0071472	cellular response to salt stress	1/206	12/18670	0.124693	0.460889	0.413473	SLC25A23	1
GO:0072017	biological process	GO:0072017	distal tubule development	1/206	12/18670	0.124693	0.460889	0.413473	TFAP2B	1
GO:0072505	biological process	GO:0072505	divalent inorganic anion homeostasis	1/206	12/18670	0.124693	0.460889	0.413473	TFAP2B	1
GO:0072506	biological process	GO:0072506	trivalent inorganic anion homeostasis	1/206	12/18670	0.124693	0.460889	0.413473	TFAP2B	1
GO:0072520	biological process	GO:0072520	seminiferous tubule development	1/206	12/18670	0.124693	0.460889	0.413473	AR	1
GO:0086067	biological process	GO:0086067	AV node cell to bundle of His cell communication	1/206	12/18670	0.124693	0.460889	0.413473	RYR2	1
GO:1903894	biological process	GO:1903894	regulation of IRE1-mediated unfolded protein response	1/206	12/18670	0.124693	0.460889	0.413473	AGR2	1
GO:1904424	biological process	GO:1904424	regulation of GTP binding	1/206	12/18670	0.124693	0.460889	0.413473	RIPOR2	1
GO:2000650	biological process	GO:2000650	negative regulation of sodium ion transmembrane transporter activity	1/206	12/18670	0.124693	0.460889	0.413473	ATP1A2	1
GO:0051402	biological process	GO:0051402	neuron apoptotic process	5/206	239/18670	0.125497	0.460889	0.413473	VSTM2L/MYB/EGLN3/EN2/TFAP2B	5
GO:0006941	biological process	GO:0006941	striated muscle contraction	4/206	174/18670	0.126789	0.460889	0.413473	PLN/RYR2/ATP1A2/ADORA1	4
GO:0002065	biological process	GO:0002065	columnar/cuboidal epithelial cell differentiation	3/206	112/18670	0.126898	0.460889	0.413473	RIPOR2/FOXA1/AGR2	3
GO:0014902	biological process	GO:0014902	myotube differentiation	3/206	112/18670	0.126898	0.460889	0.413473	RIPOR2/RBM24/GDF15	3
GO:0015918	biological process	GO:0015918	sterol transport	3/206	112/18670	0.126898	0.460889	0.413473	ABCA12/CES1/EGF	3
GO:0098693	biological process	GO:0098693	regulation of synaptic vesicle cycle	3/206	112/18670	0.126898	0.460889	0.413473	CSPG5/RAB3B/SYT9	3
GO:1990748	biological process	GO:1990748	cellular detoxification	3/206	112/18670	0.126898	0.460889	0.413473	HBA1/HBA2/HBB	3
GO:0000768	biological process	GO:0000768	syncytium formation by plasma membrane fusion	2/206	56/18670	0.126916	0.460889	0.413473	RIPOR2/GDF15	2
GO:0006749	biological process	GO:0006749	glutathione metabolic process	2/206	56/18670	0.126916	0.460889	0.413473	OPLAH/GGT1	2
GO:0031295	biological process	GO:0031295	T cell costimulation	2/206	56/18670	0.126916	0.460889	0.413473	CD5/CCL21	2
GO:0086065	biological process	GO:0086065	cell communication involved in cardiac conduction	2/206	56/18670	0.126916	0.460889	0.413473	RYR2/ATP1A2	2
GO:0140253	biological process	GO:0140253	cell-cell fusion	2/206	56/18670	0.126916	0.460889	0.413473	RIPOR2/GDF15	2
GO:1903078	biological process	GO:1903078	positive regulation of protein localization to plasma membrane	2/206	56/18670	0.126916	0.460889	0.413473	AGR2/ACSL3	2
GO:0006979	biological process	GO:0006979	response to oxidative stress	8/206	451/18670	0.127154	0.460889	0.413473	MYB/HBA1/DHCR24/HBA2/HBB/PON2/MSRA/PRODH	8
GO:0046620	biological process	GO:0046620	regulation of organ growth	3/206	113/18670	0.129361	0.460889	0.413473	PI16/DUSP6/SERP1	3
GO:0018208	biological process	GO:0018208	peptidyl-proline modification	2/206	57/18670	0.13062	0.460889	0.413473	EGLN3/P4HA1	2
GO:0031294	biological process	GO:0031294	lymphocyte costimulation	2/206	57/18670	0.13062	0.460889	0.413473	CD5/CCL21	2
GO:0033344	biological process	GO:0033344	cholesterol efflux	2/206	57/18670	0.13062	0.460889	0.413473	ABCA12/EGF	2
GO:0043525	biological process	GO:0043525	positive regulation of neuron apoptotic process	2/206	57/18670	0.13062	0.460889	0.413473	MYB/TFAP2B	2
GO:0006986	biological process	GO:0006986	response to unfolded protein	4/206	176/18670	0.130634	0.460889	0.413473	AGR2/HERPUD1/ERN1/SERP1	4
GO:0051897	biological process	GO:0051897	positive regulation of protein kinase B signaling	4/206	176/18670	0.130634	0.460889	0.413473	MST1R/GDF15/EGF/CCL21	4
GO:1990778	biological process	GO:1990778	protein localization to cell periphery	6/206	311/18670	0.130641	0.460889	0.413473	AGR2/AR/ACSL3/ABCA12/RAB3B/EMP2	6
GO:0046879	biological process	GO:0046879	hormone secretion	6/206	312/18670	0.132059	0.460889	0.413473	MYB/TFAP2B/SLC44A4/SYT9/SERP1/ADORA1	6
GO:0072522	biological process	GO:0072522	purine-containing compound biosynthetic process	6/206	313/18670	0.133485	0.460889	0.413473	AK4/GUCY1A1/ACSL3/FASN/DDIT4/PAPSS2	6
GO:1904375	biological process	GO:1904375	regulation of protein localization to cell periphery	3/206	115/18670	0.134338	0.460889	0.413473	AGR2/AR/ACSL3	3
GO:0006949	biological process	GO:0006949	syncytium formation	2/206	58/18670	0.134349	0.460889	0.413473	RIPOR2/GDF15	2
GO:0030520	biological process	GO:0030520	intracellular estrogen receptor signaling pathway	2/206	58/18670	0.134349	0.460889	0.413473	FOXA1/AR	2
GO:0032722	biological process	GO:0032722	positive regulation of chemokine production	2/206	58/18670	0.134349	0.460889	0.413473	LBP/ALOX15B	2
GO:0001765	biological process	GO:0001765	membrane raft assembly	1/206	13/18670	0.134357	0.460889	0.413473	EMP2	1
GO:0001973	biological process	GO:0001973	adenosine receptor signaling pathway	1/206	13/18670	0.134357	0.460889	0.413473	ADORA1	1
GO:0002093	biological process	GO:0002093	auditory receptor cell morphogenesis	1/206	13/18670	0.134357	0.460889	0.413473	RIPOR2	1
GO:0002281	biological process	GO:0002281	macrophage activation involved in immune response	1/206	13/18670	0.134357	0.460889	0.413473	LBP	1
GO:0002679	biological process	GO:0002679	respiratory burst involved in defense response	1/206	13/18670	0.134357	0.460889	0.413473	LBP	1
GO:0005513	biological process	GO:0005513	detection of calcium ion	1/206	13/18670	0.134357	0.460889	0.413473	RYR2	1
GO:0006553	biological process	GO:0006553	lysine metabolic process	1/206	13/18670	0.134357	0.460889	0.413473	AADAT	1
GO:0009162	biological process	GO:0009162	deoxyribonucleoside monophosphate metabolic process	1/206	13/18670	0.134357	0.460889	0.413473	TK1	1
GO:0010459	biological process	GO:0010459	negative regulation of heart rate	1/206	13/18670	0.134357	0.460889	0.413473	PLN	1
GO:0010839	biological process	GO:0010839	negative regulation of keratinocyte proliferation	1/206	13/18670	0.134357	0.460889	0.413473	KLF9	1
GO:0030007	biological process	GO:0030007	cellular potassium ion homeostasis	1/206	13/18670	0.134357	0.460889	0.413473	ATP1A2	1
GO:0030205	biological process	GO:0030205	dermatan sulfate metabolic process	1/206	13/18670	0.134357	0.460889	0.413473	CSPG5	1
GO:0031223	biological process	GO:0031223	auditory behavior	1/206	13/18670	0.134357	0.460889	0.413473	CNTNAP2	1
GO:0031274	biological process	GO:0031274	positive regulation of pseudopodium assembly	1/206	13/18670	0.134357	0.460889	0.413473	CCL21	1
GO:0032096	biological process	GO:0032096	negative regulation of response to food	1/206	13/18670	0.134357	0.460889	0.413473	NUCB2	1
GO:0032099	biological process	GO:0032099	negative regulation of appetite	1/206	13/18670	0.134357	0.460889	0.413473	NUCB2	1
GO:0032530	biological process	GO:0032530	regulation of microvillus organization	1/206	13/18670	0.134357	0.460889	0.413473	RAP1GAP	1
GO:0032536	biological process	GO:0032536	regulation of cell projection size	1/206	13/18670	0.134357	0.460889	0.413473	WNT7B	1
GO:0033623	biological process	GO:0033623	regulation of integrin activation	1/206	13/18670	0.134357	0.460889	0.413473	CXCL13	1
GO:0035627	biological process	GO:0035627	ceramide transport	1/206	13/18670	0.134357	0.460889	0.413473	ABCA12	1
GO:0038007	biological process	GO:0038007	netrin-activated signaling pathway	1/206	13/18670	0.134357	0.460889	0.413473	UNC5A	1
GO:0042538	biological process	GO:0042538	hyperosmotic salinity response	1/206	13/18670	0.134357	0.460889	0.413473	SLC25A23	1
GO:0043568	biological process	GO:0043568	positive regulation of insulin-like growth factor receptor signaling pathway	1/206	13/18670	0.134357	0.460889	0.413473	AR	1
GO:0045820	biological process	GO:0045820	negative regulation of glycolytic process	1/206	13/18670	0.134357	0.460889	0.413473	DDIT4	1
GO:0047484	biological process	GO:0047484	regulation of response to osmotic stress	1/206	13/18670	0.134357	0.460889	0.413473	SLC25A23	1
GO:0048875	biological process	GO:0048875	chemical homeostasis within a tissue	1/206	13/18670	0.134357	0.460889	0.413473	ABCA12	1
GO:0060123	biological process	GO:0060123	regulation of growth hormone secretion	1/206	13/18670	0.134357	0.460889	0.413473	SERP1	1
GO:0060601	biological process	GO:0060601	lateral sprouting from an epithelium	1/206	13/18670	0.134357	0.460889	0.413473	AR	1
GO:0061052	biological process	GO:0061052	negative regulation of cell growth involved in cardiac muscle cell development	1/206	13/18670	0.134357	0.460889	0.413473	PI16	1
GO:0061430	biological process	GO:0061430	bone trabecula morphogenesis	1/206	13/18670	0.134357	0.460889	0.413473	FBN2	1
GO:0072672	biological process	GO:0072672	neutrophil extravasation	1/206	13/18670	0.134357	0.460889	0.413473	RIPOR2	1
GO:0098712	biological process	GO:0098712	L-glutamate import across plasma membrane	1/206	13/18670	0.134357	0.460889	0.413473	ATP1A2	1
GO:0098787	biological process	GO:0098787	mRNA cleavage involved in mRNA processing	1/206	13/18670	0.134357	0.460889	0.413473	ERN1	1
GO:1900272	biological process	GO:1900272	negative regulation of long-term synaptic potentiation	1/206	13/18670	0.134357	0.460889	0.413473	ADORA1	1
GO:1901160	biological process	GO:1901160	primary amino compound metabolic process	1/206	13/18670	0.134357	0.460889	0.413473	SRD5A1	1
GO:1902306	biological process	GO:1902306	negative regulation of sodium ion transmembrane transport	1/206	13/18670	0.134357	0.460889	0.413473	ATP1A2	1
GO:1902430	biological process	GO:1902430	negative regulation of amyloid-beta formation	1/206	13/18670	0.134357	0.460889	0.413473	SORL1	1
GO:1902947	biological process	GO:1902947	regulation of tau-protein kinase activity	1/206	13/18670	0.134357	0.460889	0.413473	SORL1	1
GO:1903651	biological process	GO:1903651	positive regulation of cytoplasmic transport	1/206	13/18670	0.134357	0.460889	0.413473	SORL1	1
GO:1904293	biological process	GO:1904293	negative regulation of ERAD pathway	1/206	13/18670	0.134357	0.460889	0.413473	UBE2J1	1
GO:1990403	biological process	GO:1990403	embryonic brain development	1/206	13/18670	0.134357	0.460889	0.413473	EN2	1
GO:0009165	biological process	GO:0009165	nucleotide biosynthetic process	7/206	386/18670	0.13608	0.466226	0.418261	AK4/GUCY1A1/ACSL3/FASN/DDIT4/KYNU/PAPSS2	7
GO:0001885	biological process	GO:0001885	endothelial cell development	2/206	59/18670	0.138102	0.466633	0.418626	WNT7B/FASN	2
GO:0010518	biological process	GO:0010518	positive regulation of phospholipase activity	2/206	59/18670	0.138102	0.466633	0.418626	P2RY6/LPAR2	2
GO:0032890	biological process	GO:0032890	regulation of organic acid transport	2/206	59/18670	0.138102	0.466633	0.418626	ATP1A2/ADORA1	2
GO:0046847	biological process	GO:0046847	filopodium assembly	2/206	59/18670	0.138102	0.466633	0.418626	RIPOR2/CCL21	2
GO:0097755	biological process	GO:0097755	positive regulation of blood vessel diameter	2/206	59/18670	0.138102	0.466633	0.418626	GUCY1A1/ADORA1	2
GO:0023061	biological process	GO:0023061	signal release	8/206	462/18670	0.140001	0.466633	0.418626	CADPS2/CSPG5/MYB/TFAP2B/SLC44A4/SYT9/SERP1/ADORA1	8
GO:0042180	biological process	GO:0042180	cellular ketone metabolic process	5/206	248/18670	0.140191	0.466633	0.418626	ABCD2/SRD5A1/AADAT/PLIN5/KYNU	5
GO:0051147	biological process	GO:0051147	regulation of muscle cell differentiation	4/206	181/18670	0.140455	0.466633	0.418626	PI16/RIPOR2/RBM24/GDF15	4
GO:0018149	biological process	GO:0018149	peptide cross-linking	2/206	60/18670	0.141878	0.466633	0.418626	CSTA/IVL	2
GO:0008544	biological process	GO:0008544	epidermis development	8/206	464/18670	0.142405	0.466633	0.418626	CSTA/RIPOR2/ABCA12/SULT2B1/ZNF750/ALOX15B/SLC44A4/IVL	8
GO:0009566	biological process	GO:0009566	fertilization	4/206	182/18670	0.142454	0.466633	0.418626	AR/MST1R/TRIM36/PCSK4	4
GO:0003012	biological process	GO:0003012	muscle system process	8/206	465/18670	0.143615	0.466633	0.418626	PI16/GATM/GUCY1A1/SCN7A/PLN/RYR2/ATP1A2/ADORA1	8
GO:0001771	biological process	GO:0001771	immunological synapse formation	1/206	14/18670	0.143915	0.466633	0.418626	CCL21	1
GO:0002523	biological process	GO:0002523	leukocyte migration involved in inflammatory response	1/206	14/18670	0.143915	0.466633	0.418626	LBP	1
GO:0003214	biological process	GO:0003214	cardiac left ventricle morphogenesis	1/206	14/18670	0.143915	0.466633	0.418626	RYR2	1
GO:0010248	biological process	GO:0010248	establishment or maintenance of transmembrane electrochemical gradient	1/206	14/18670	0.143915	0.466633	0.418626	ATP1A2	1
GO:0010752	biological process	GO:0010752	regulation of cGMP-mediated signaling	1/206	14/18670	0.143915	0.466633	0.418626	PDE11A	1
GO:0010867	biological process	GO:0010867	positive regulation of triglyceride biosynthetic process	1/206	14/18670	0.143915	0.466633	0.418626	PLIN5	1
GO:0010935	biological process	GO:0010935	regulation of macrophage cytokine production	1/206	14/18670	0.143915	0.466633	0.418626	GPRC5B	1
GO:0020027	biological process	GO:0020027	hemoglobin metabolic process	1/206	14/18670	0.143915	0.466633	0.418626	HPX	1
GO:0030207	biological process	GO:0030207	chondroitin sulfate catabolic process	1/206	14/18670	0.143915	0.466633	0.418626	CSPG5	1
GO:0030213	biological process	GO:0030213	hyaluronan biosynthetic process	1/206	14/18670	0.143915	0.466633	0.418626	EGF	1
GO:0031272	biological process	GO:0031272	regulation of pseudopodium assembly	1/206	14/18670	0.143915	0.466633	0.418626	CCL21	1
GO:0035112	biological process	GO:0035112	genitalia morphogenesis	1/206	14/18670	0.143915	0.466633	0.418626	AR	1
GO:0035810	biological process	GO:0035810	positive regulation of urine volume	1/206	14/18670	0.143915	0.466633	0.418626	TFAP2B	1
GO:0036376	biological process	GO:0036376	sodium ion export across plasma membrane	1/206	14/18670	0.143915	0.466633	0.418626	ATP1A2	1
GO:0046033	biological process	GO:0046033	AMP metabolic process	1/206	14/18670	0.143915	0.466633	0.418626	AK4	1
GO:0046606	biological process	GO:0046606	negative regulation of centrosome cycle	1/206	14/18670	0.143915	0.466633	0.418626	CCNF	1
GO:0046940	biological process	GO:0046940	nucleoside monophosphate phosphorylation	1/206	14/18670	0.143915	0.466633	0.418626	AK4	1
GO:0051775	biological process	GO:0051775	response to redox state	1/206	14/18670	0.143915	0.466633	0.418626	RYR2	1
GO:0051852	biological process	GO:0051852	disruption by host of symbiont cells	1/206	14/18670	0.143915	0.466633	0.418626	CAMP	1
GO:0051938	biological process	GO:0051938	L-glutamate import	1/206	14/18670	0.143915	0.466633	0.418626	ATP1A2	1
GO:0055064	biological process	GO:0055064	chloride ion homeostasis	1/206	14/18670	0.143915	0.466633	0.418626	SLC12A2	1
GO:0060211	biological process	GO:0060211	regulation of nuclear-transcribed mRNA poly(A) tail shortening	1/206	14/18670	0.143915	0.466633	0.418626	CPEB3	1
GO:0060397	biological process	GO:0060397	JAK-STAT cascade involved in growth hormone signaling pathway	1/206	14/18670	0.143915	0.466633	0.418626	PRLR	1
GO:0060732	biological process	GO:0060732	positive regulation of inositol phosphate biosynthetic process	1/206	14/18670	0.143915	0.466633	0.418626	P2RY6	1
GO:0070307	biological process	GO:0070307	lens fiber cell development	1/206	14/18670	0.143915	0.466633	0.418626	WNT7B	1
GO:0072498	biological process	GO:0072498	embryonic skeletal joint development	1/206	14/18670	0.143915	0.466633	0.418626	HOXC11	1
GO:0090110	biological process	GO:0090110	cargo loading into COPII-coated vesicle	1/206	14/18670	0.143915	0.466633	0.418626	SEC23B	1
GO:0099171	biological process	GO:0099171	presynaptic modulation of chemical synaptic transmission	1/206	14/18670	0.143915	0.466633	0.418626	SYT9	1
GO:1900452	biological process	GO:1900452	regulation of long-term synaptic depression	1/206	14/18670	0.143915	0.466633	0.418626	ADORA1	1
GO:1904152	biological process	GO:1904152	regulation of retrograde protein transport, ER to cytosol	1/206	14/18670	0.143915	0.466633	0.418626	UBE2J1	1
GO:1905049	biological process	GO:1905049	negative regulation of metallopeptidase activity	1/206	14/18670	0.143915	0.466633	0.418626	SORL1	1
GO:2001044	biological process	GO:2001044	regulation of integrin-mediated signaling pathway	1/206	14/18670	0.143915	0.466633	0.418626	EMP2	1
GO:2001212	biological process	GO:2001212	regulation of vasculogenesis	1/206	14/18670	0.143915	0.466633	0.418626	EMP2	1
GO:2001279	biological process	GO:2001279	regulation of unsaturated fatty acid biosynthetic process	1/206	14/18670	0.143915	0.466633	0.418626	ABCD2	1
GO:0001952	biological process	GO:0001952	regulation of cell-matrix adhesion	3/206	119/18670	0.144486	0.466853	0.418824	ONECUT2/EMP2/CCL21	3
GO:0007173	biological process	GO:0007173	epidermal growth factor receptor signaling pathway	3/206	119/18670	0.144486	0.466853	0.418824	AGR2/EGF/ADORA1	3
GO:0016079	biological process	GO:0016079	synaptic vesicle exocytosis	3/206	119/18670	0.144486	0.466853	0.418824	CADPS2/CSPG5/SYT9	3
GO:0071375	biological process	GO:0071375	cellular response to peptide hormone stimulus	6/206	321/18670	0.145151	0.4669	0.418865	PRLR/ATP6V1C2/PDE3B/SORL1/SRD5A1/GDF15	6
GO:0008016	biological process	GO:0008016	regulation of heart contraction	5/206	251/18670	0.14525	0.4669	0.418865	PLN/CYP2J2/RYR2/ATP1A2/ADORA1	5
GO:0032370	biological process	GO:0032370	positive regulation of lipid transport	2/206	61/18670	0.145675	0.4669	0.418865	MYB/ABCA12	2
GO:0042490	biological process	GO:0042490	mechanoreceptor differentiation	2/206	61/18670	0.145675	0.4669	0.418865	RIPOR2/SLC44A4	2
GO:0045123	biological process	GO:0045123	cellular extravasation	2/206	61/18670	0.145675	0.4669	0.418865	RIPOR2/CCL21	2
GO:0045604	biological process	GO:0045604	regulation of epidermal cell differentiation	2/206	61/18670	0.145675	0.4669	0.418865	SULT2B1/ALOX15B	2
GO:0048645	biological process	GO:0048645	animal organ formation	2/206	61/18670	0.145675	0.4669	0.418865	HOXC11/AR	2
GO:0043409	biological process	GO:0043409	negative regulation of MAPK cascade	4/206	184/18670	0.146485	0.468915	0.420673	ZNF675/SORL1/DUSP4/DUSP6	4
GO:0009914	biological process	GO:0009914	hormone transport	6/206	322/18670	0.146641	0.468915	0.420673	MYB/TFAP2B/SLC44A4/SYT9/SERP1/ADORA1	6
GO:0017015	biological process	GO:0017015	regulation of transforming growth factor beta receptor signaling pathway	3/206	120/18670	0.147062	0.469383	0.421093	ONECUT2/LRG1/FBN2	3
GO:0032103	biological process	GO:0032103	positive regulation of response to external stimulus	6/206	323/18670	0.148139	0.469383	0.421093	CXCL13/RIPOR2/LBP/GPRC5B/CCL21/C2CD4B	6
GO:0046328	biological process	GO:0046328	regulation of JNK cascade	4/206	185/18670	0.148518	0.469383	0.421093	WNT7B/ZNF675/ERN1/CCL21	4
GO:0007585	biological process	GO:0007585	respiratory gaseous exchange	2/206	62/18670	0.149494	0.469383	0.421093	ATP1A2/ADORA1	2
GO:0070059	biological process	GO:0070059	intrinsic apoptotic signaling pathway in response to endoplasmic reticulum stress	2/206	62/18670	0.149494	0.469383	0.421093	HERPUD1/ERN1	2
GO:0051924	biological process	GO:0051924	regulation of calcium ion transport	5/206	254/18670	0.150388	0.469383	0.421093	PLN/P2RY6/EGF/RYR2/ATP1A2	5
GO:0022409	biological process	GO:0022409	positive regulation of cell-cell adhesion	5/206	255/18670	0.152117	0.469383	0.421093	CXCL13/MYB/FOXA1/CD5/CCL21	5
GO:1903409	biological process	GO:1903409	reactive oxygen species biosynthetic process	3/206	122/18670	0.152259	0.469383	0.421093	ABCD2/MPV17L/HBB	3
GO:1903578	biological process	GO:1903578	regulation of ATP metabolic process	3/206	122/18670	0.152259	0.469383	0.421093	AK4/SLC25A23/DDIT4	3
GO:1903844	biological process	GO:1903844	regulation of cellular response to transforming growth factor beta stimulus	3/206	122/18670	0.152259	0.469383	0.421093	ONECUT2/LRG1/FBN2	3
GO:0032371	biological process	GO:0032371	regulation of sterol transport	2/206	63/18670	0.153333	0.469383	0.421093	ABCA12/EGF	2
GO:0032374	biological process	GO:0032374	regulation of cholesterol transport	2/206	63/18670	0.153333	0.469383	0.421093	ABCA12/EGF	2
GO:1904377	biological process	GO:1904377	positive regulation of protein localization to cell periphery	2/206	63/18670	0.153333	0.469383	0.421093	AGR2/ACSL3	2
GO:0002467	biological process	GO:0002467	germinal center formation	1/206	15/18670	0.153368	0.469383	0.421093	CXCL13	1
GO:0006491	biological process	GO:0006491	N-glycan processing	1/206	15/18670	0.153368	0.469383	0.421093	MAN1A1	1
GO:0009109	biological process	GO:0009109	coenzyme catabolic process	1/206	15/18670	0.153368	0.469383	0.421093	ALDH1L1	1
GO:0030238	biological process	GO:0030238	male sex determination	1/206	15/18670	0.153368	0.469383	0.421093	AR	1
GO:0030730	biological process	GO:0030730	sequestering of triglyceride	1/206	15/18670	0.153368	0.469383	0.421093	PLIN5	1
GO:0030812	biological process	GO:0030812	negative regulation of nucleotide catabolic process	1/206	15/18670	0.153368	0.469383	0.421093	DDIT4	1
GO:0032105	biological process	GO:0032105	negative regulation of response to extracellular stimulus	1/206	15/18670	0.153368	0.469383	0.421093	NUCB2	1
GO:0032108	biological process	GO:0032108	negative regulation of response to nutrient levels	1/206	15/18670	0.153368	0.469383	0.421093	NUCB2	1
GO:0032239	biological process	GO:0032239	regulation of nucleobase-containing compound transport	1/206	15/18670	0.153368	0.469383	0.421093	ADORA1	1
GO:0033540	biological process	GO:0033540	fatty acid beta-oxidation using acyl-CoA oxidase	1/206	15/18670	0.153368	0.469383	0.421093	AMACR	1
GO:0034310	biological process	GO:0034310	primary alcohol catabolic process	1/206	15/18670	0.153368	0.469383	0.421093	ALDH3B2	1
GO:0042754	biological process	GO:0042754	negative regulation of circadian rhythm	1/206	15/18670	0.153368	0.469383	0.421093	ADORA1	1
GO:0042976	biological process	GO:0042976	activation of Janus kinase activity	1/206	15/18670	0.153368	0.469383	0.421093	PRLR	1
GO:0043508	biological process	GO:0043508	negative regulation of JUN kinase activity	1/206	15/18670	0.153368	0.469383	0.421093	ZNF675	1
GO:0043650	biological process	GO:0043650	dicarboxylic acid biosynthetic process	1/206	15/18670	0.153368	0.469383	0.421093	KYNU	1
GO:0050651	biological process	GO:0050651	dermatan sulfate proteoglycan biosynthetic process	1/206	15/18670	0.153368	0.469383	0.421093	CSPG5	1
GO:0050961	biological process	GO:0050961	detection of temperature stimulus involved in sensory perception	1/206	15/18670	0.153368	0.469383	0.421093	ADORA1	1
GO:0050965	biological process	GO:0050965	detection of temperature stimulus involved in sensory perception of pain	1/206	15/18670	0.153368	0.469383	0.421093	ADORA1	1
GO:0051198	biological process	GO:0051198	negative regulation of coenzyme metabolic process	1/206	15/18670	0.153368	0.469383	0.421093	DDIT4	1
GO:0051883	biological process	GO:0051883	killing of cells in other organism involved in symbiotic interaction	1/206	15/18670	0.153368	0.469383	0.421093	CAMP	1
GO:0055089	biological process	GO:0055089	fatty acid homeostasis	1/206	15/18670	0.153368	0.469383	0.421093	ADORA1	1
GO:0071474	biological process	GO:0071474	cellular hyperosmotic response	1/206	15/18670	0.153368	0.469383	0.421093	SLC25A23	1
GO:0090197	biological process	GO:0090197	positive regulation of chemokine secretion	1/206	15/18670	0.153368	0.469383	0.421093	ALOX15B	1
GO:0090494	biological process	GO:0090494	dopamine uptake	1/206	15/18670	0.153368	0.469383	0.421093	RAB3B	1
GO:1903729	biological process	GO:1903729	regulation of plasma membrane organization	1/206	15/18670	0.153368	0.469383	0.421093	AR	1
GO:2000402	biological process	GO:2000402	negative regulation of lymphocyte migration	1/206	15/18670	0.153368	0.469383	0.421093	RIPOR2	1
GO:0007611	biological process	GO:0007611	learning or memory	5/206	256/18670	0.153855	0.470358	0.421967	CNTNAP2/GATM/CPEB3/CUX2/ATP1A2	5
GO:0045669	biological process	GO:0045669	positive regulation of osteoblast differentiation	2/206	64/18670	0.157191	0.47154	0.423028	WNT7B/FBN2	2
GO:0050922	biological process	GO:0050922	negative regulation of chemotaxis	2/206	64/18670	0.157191	0.47154	0.423028	CXCL13/ANGPT2	2
GO:0060135	biological process	GO:0060135	maternal process involved in female pregnancy	2/206	64/18670	0.157191	0.47154	0.423028	ANGPT2/AR	2
GO:0008654	biological process	GO:0008654	phospholipid biosynthetic process	5/206	260/18670	0.160889	0.47154	0.423028	MBOAT2/ACSL3/IDI1/SLC44A4/SRD5A3	5
GO:0000381	biological process	GO:0000381	regulation of alternative mRNA splicing, via spliceosome	2/206	65/18670	0.161067	0.47154	0.423028	RBM24/CELF5	2
GO:0031060	biological process	GO:0031060	regulation of histone methylation	2/206	65/18670	0.161067	0.47154	0.423028	MYB/DMRTC2	2
GO:0072665	biological process	GO:0072665	protein localization to vacuole	2/206	65/18670	0.161067	0.47154	0.423028	SH3BP4/SORL1	2
GO:0000394	biological process	GO:0000394	RNA splicing, via endonucleolytic cleavage and ligation	1/206	16/18670	0.162717	0.47154	0.423028	ERN1	1
GO:0002070	biological process	GO:0002070	epithelial cell maturation	1/206	16/18670	0.162717	0.47154	0.423028	FOXA1	1
GO:0006004	biological process	GO:0006004	fucose metabolic process	1/206	16/18670	0.162717	0.47154	0.423028	FUT6	1
GO:0006103	biological process	GO:0006103	2-oxoglutarate metabolic process	1/206	16/18670	0.162717	0.47154	0.423028	AADAT	1
GO:0010875	biological process	GO:0010875	positive regulation of cholesterol efflux	1/206	16/18670	0.162717	0.47154	0.423028	ABCA12	1
GO:0010919	biological process	GO:0010919	regulation of inositol phosphate biosynthetic process	1/206	16/18670	0.162717	0.47154	0.423028	P2RY6	1
GO:0010934	biological process	GO:0010934	macrophage cytokine production	1/206	16/18670	0.162717	0.47154	0.423028	GPRC5B	1
GO:0014048	biological process	GO:0014048	regulation of glutamate secretion	1/206	16/18670	0.162717	0.47154	0.423028	ADORA1	1
GO:0016540	biological process	GO:0016540	protein autoprocessing	1/206	16/18670	0.162717	0.47154	0.423028	TMPRSS2	1
GO:0030033	biological process	GO:0030033	microvillus assembly	1/206	16/18670	0.162717	0.47154	0.423028	RAP1GAP	1
GO:0030252	biological process	GO:0030252	growth hormone secretion	1/206	16/18670	0.162717	0.47154	0.423028	SERP1	1
GO:0031269	biological process	GO:0031269	pseudopodium assembly	1/206	16/18670	0.162717	0.47154	0.423028	CCL21	1
GO:0032225	biological process	GO:0032225	regulation of synaptic transmission, dopaminergic	1/206	16/18670	0.162717	0.47154	0.423028	RAB3B	1
GO:0032354	biological process	GO:0032354	response to follicle-stimulating hormone	1/206	16/18670	0.162717	0.47154	0.423028	SRD5A1	1
GO:0033631	biological process	GO:0033631	cell-cell adhesion mediated by integrin	1/206	16/18670	0.162717	0.47154	0.423028	CXCL13	1
GO:0035970	biological process	GO:0035970	peptidyl-threonine dephosphorylation	1/206	16/18670	0.162717	0.47154	0.423028	DUSP4	1
GO:0036124	biological process	GO:0036124	histone H3-K9 trimethylation	1/206	16/18670	0.162717	0.47154	0.423028	DMRTC2	1
GO:0042448	biological process	GO:0042448	progesterone metabolic process	1/206	16/18670	0.162717	0.47154	0.423028	SRD5A1	1
GO:0043174	biological process	GO:0043174	nucleoside salvage	1/206	16/18670	0.162717	0.47154	0.423028	TK1	1
GO:0043217	biological process	GO:0043217	myelin maintenance	1/206	16/18670	0.162717	0.47154	0.423028	ABCD2	1
GO:0043252	biological process	GO:0043252	sodium-independent organic anion transport	1/206	16/18670	0.162717	0.47154	0.423028	SLCO2A1	1
GO:0045618	biological process	GO:0045618	positive regulation of keratinocyte differentiation	1/206	16/18670	0.162717	0.47154	0.423028	ALOX15B	1
GO:0048012	biological process	GO:0048012	hepatocyte growth factor receptor signaling pathway	1/206	16/18670	0.162717	0.47154	0.423028	MST1R	1
GO:0050655	biological process	GO:0050655	dermatan sulfate proteoglycan metabolic process	1/206	16/18670	0.162717	0.47154	0.423028	CSPG5	1
GO:0051503	biological process	GO:0051503	adenine nucleotide transport	1/206	16/18670	0.162717	0.47154	0.423028	SLC25A23	1
GO:0051571	biological process	GO:0051571	positive regulation of histone H3-K4 methylation	1/206	16/18670	0.162717	0.47154	0.423028	MYB	1
GO:0060572	biological process	GO:0060572	morphogenesis of an epithelial bud	1/206	16/18670	0.162717	0.47154	0.423028	AR	1
GO:0060628	biological process	GO:0060628	regulation of ER to Golgi vesicle-mediated transport	1/206	16/18670	0.162717	0.47154	0.423028	SORL1	1
GO:0070293	biological process	GO:0070293	renal absorption	1/206	16/18670	0.162717	0.47154	0.423028	HBB	1
GO:0070593	biological process	GO:0070593	dendrite self-avoidance	1/206	16/18670	0.162717	0.47154	0.423028	VSTM2L	1
GO:0070863	biological process	GO:0070863	positive regulation of protein exit from endoplasmic reticulum	1/206	16/18670	0.162717	0.47154	0.423028	SORL1	1
GO:0071380	biological process	GO:0071380	cellular response to prostaglandin E stimulus	1/206	16/18670	0.162717	0.47154	0.423028	P2RY6	1
GO:0071786	biological process	GO:0071786	endoplasmic reticulum tubular network organization	1/206	16/18670	0.162717	0.47154	0.423028	RTN3	1
GO:0072488	biological process	GO:0072488	ammonium transmembrane transport	1/206	16/18670	0.162717	0.47154	0.423028	SLC12A2	1
GO:0086103	biological process	GO:0086103	G protein-coupled receptor signaling pathway involved in heart process	1/206	16/18670	0.162717	0.47154	0.423028	PLN	1
GO:0090083	biological process	GO:0090083	regulation of inclusion body assembly	1/206	16/18670	0.162717	0.47154	0.423028	SORL1	1
GO:0090493	biological process	GO:0090493	catecholamine uptake	1/206	16/18670	0.162717	0.47154	0.423028	RAB3B	1
GO:0097067	biological process	GO:0097067	cellular response to thyroid hormone stimulus	1/206	16/18670	0.162717	0.47154	0.423028	KLF9	1
GO:0097091	biological process	GO:0097091	synaptic vesicle clustering	1/206	16/18670	0.162717	0.47154	0.423028	SYNDIG1	1
GO:1902358	biological process	GO:1902358	sulfate transmembrane transport	1/206	16/18670	0.162717	0.47154	0.423028	SLC26A6	1
GO:1902992	biological process	GO:1902992	negative regulation of amyloid precursor protein catabolic process	1/206	16/18670	0.162717	0.47154	0.423028	SORL1	1
GO:1904294	biological process	GO:1904294	positive regulation of ERAD pathway	1/206	16/18670	0.162717	0.47154	0.423028	HERPUD1	1
GO:2001170	biological process	GO:2001170	negative regulation of ATP biosynthetic process	1/206	16/18670	0.162717	0.47154	0.423028	DDIT4	1
GO:0050731	biological process	GO:0050731	positive regulation of peptidyl-tyrosine phosphorylation	4/206	192/18670	0.163043	0.471995	0.423436	GPRC5B/EGF/ADORA1/HPX	4
GO:0015800	biological process	GO:0015800	acidic amino acid transport	2/206	66/18670	0.16496	0.476346	0.427339	ATP1A2/ADORA1	2
GO:0051926	biological process	GO:0051926	negative regulation of calcium ion transport	2/206	66/18670	0.16496	0.476346	0.427339	PLN/ATP1A2	2
GO:0030336	biological process	GO:0030336	negative regulation of cell migration	6/206	334/18670	0.16506	0.476346	0.427339	CXCL13/RIPOR2/ANGPT2/ALOX15B/CCL21/ADORA1	6
GO:0031330	biological process	GO:0031330	negative regulation of cellular catabolic process	5/206	264/18670	0.168052	0.478401	0.429183	SORL1/RBM24/UBE2J1/PLIN5/DDIT4	5
GO:0051291	biological process	GO:0051291	protein heterooligomerization	3/206	128/18670	0.168186	0.478401	0.429183	HBA1/HBA2/HBB	3
GO:0007517	biological process	GO:0007517	muscle organ development	7/206	410/18670	0.168806	0.478401	0.429183	PI16/RIPOR2/RBM24/MKX/RYR2/ETV1/SERP1	7
GO:0015807	biological process	GO:0015807	L-amino acid transport	2/206	67/18670	0.16887	0.478401	0.429183	SLC38A1/ATP1A2	2
GO:0030858	biological process	GO:0030858	positive regulation of epithelial cell differentiation	2/206	67/18670	0.16887	0.478401	0.429183	SULT2B1/ALOX15B	2
GO:0032387	biological process	GO:0032387	negative regulation of intracellular transport	2/206	67/18670	0.16887	0.478401	0.429183	PLN/UBE2J1	2
GO:2000377	biological process	GO:2000377	regulation of reactive oxygen species metabolic process	4/206	195/18670	0.169422	0.478401	0.429183	ABCD2/MPV17L/PLIN5/HBB	4
GO:0046883	biological process	GO:0046883	regulation of hormone secretion	5/206	266/18670	0.17168	0.478401	0.429183	MYB/TFAP2B/SYT9/SERP1/ADORA1	5
GO:0002693	biological process	GO:0002693	positive regulation of cellular extravasation	1/206	17/18670	0.171963	0.478401	0.429183	RIPOR2	1
GO:0006883	biological process	GO:0006883	cellular sodium ion homeostasis	1/206	17/18670	0.171963	0.478401	0.429183	ATP1A2	1
GO:0008272	biological process	GO:0008272	sulfate transport	1/206	17/18670	0.171963	0.478401	0.429183	SLC26A6	1
GO:0009070	biological process	GO:0009070	serine family amino acid biosynthetic process	1/206	17/18670	0.171963	0.478401	0.429183	GGT1	1
GO:0010224	biological process	GO:0010224	response to UV-B	1/206	17/18670	0.171963	0.478401	0.429183	IVL	1
GO:0010744	biological process	GO:0010744	positive regulation of macrophage derived foam cell differentiation	1/206	17/18670	0.171963	0.478401	0.429183	ALOX15B	1
GO:0015732	biological process	GO:0015732	prostaglandin transport	1/206	17/18670	0.171963	0.478401	0.429183	SLCO2A1	1
GO:0015868	biological process	GO:0015868	purine ribonucleotide transport	1/206	17/18670	0.171963	0.478401	0.429183	SLC25A23	1
GO:0018027	biological process	GO:0018027	peptidyl-lysine dimethylation	1/206	17/18670	0.171963	0.478401	0.429183	DMRTC2	1
GO:0030540	biological process	GO:0030540	female genitalia development	1/206	17/18670	0.171963	0.478401	0.429183	SRD5A1	1
GO:0031000	biological process	GO:0031000	response to caffeine	1/206	17/18670	0.171963	0.478401	0.429183	RYR2	1
GO:0031268	biological process	GO:0031268	pseudopodium organization	1/206	17/18670	0.171963	0.478401	0.429183	CCL21	1
GO:0032460	biological process	GO:0032460	negative regulation of protein oligomerization	1/206	17/18670	0.171963	0.478401	0.429183	SORL1	1
GO:0032780	biological process	GO:0032780	negative regulation of ATPase activity	1/206	17/18670	0.171963	0.478401	0.429183	PLN	1
GO:0036149	biological process	GO:0036149	phosphatidylinositol acyl-chain remodeling	1/206	17/18670	0.171963	0.478401	0.429183	PLA2G4E	1
GO:0036270	biological process	GO:0036270	response to diuretic	1/206	17/18670	0.171963	0.478401	0.429183	RYR2	1
GO:0042268	biological process	GO:0042268	regulation of cytolysis	1/206	17/18670	0.171963	0.478401	0.429183	LBP	1
GO:0043649	biological process	GO:0043649	dicarboxylic acid catabolic process	1/206	17/18670	0.171963	0.478401	0.429183	ALDH1L1	1
GO:0045187	biological process	GO:0045187	regulation of circadian sleep/wake cycle, sleep	1/206	17/18670	0.171963	0.478401	0.429183	ADORA1	1
GO:0046068	biological process	GO:0046068	cGMP metabolic process	1/206	17/18670	0.171963	0.478401	0.429183	GUCY1A1	1
GO:0046500	biological process	GO:0046500	S-adenosylmethionine metabolic process	1/206	17/18670	0.171963	0.478401	0.429183	BHMT2	1
GO:0048521	biological process	GO:0048521	negative regulation of behavior	1/206	17/18670	0.171963	0.478401	0.429183	ADORA1	1
GO:0050665	biological process	GO:0050665	hydrogen peroxide biosynthetic process	1/206	17/18670	0.171963	0.478401	0.429183	MPV17L	1
GO:0051284	biological process	GO:0051284	positive regulation of sequestering of calcium ion	1/206	17/18670	0.171963	0.478401	0.429183	RYR2	1
GO:0051818	biological process	GO:0051818	disruption of cells of other organism involved in symbiotic interaction	1/206	17/18670	0.171963	0.478401	0.429183	CAMP	1
GO:0060263	biological process	GO:0060263	regulation of respiratory burst	1/206	17/18670	0.171963	0.478401	0.429183	LBP	1
GO:0099509	biological process	GO:0099509	regulation of presynaptic cytosolic calcium ion concentration	1/206	17/18670	0.171963	0.478401	0.429183	ADORA1	1
GO:1900363	biological process	GO:1900363	regulation of mRNA polyadenylation	1/206	17/18670	0.171963	0.478401	0.429183	CPEB3	1
GO:0019915	biological process	GO:0019915	lipid storage	2/206	68/18670	0.172796	0.478804	0.429544	HILPDA/PLIN5	2
GO:0050891	biological process	GO:0050891	multicellular organismal water homeostasis	2/206	68/18670	0.172796	0.478804	0.429544	ABCA12/TFAP2B	2
GO:0051965	biological process	GO:0051965	positive regulation of synapse assembly	2/206	68/18670	0.172796	0.478804	0.429544	CUX2/SYNDIG1	2
GO:0071230	biological process	GO:0071230	cellular response to amino acid stimulus	2/206	68/18670	0.172796	0.478804	0.429544	CPEB3/SH3BP4	2
GO:0098754	biological process	GO:0098754	detoxification	3/206	131/18670	0.176326	0.486803	0.436721	HBA1/HBA2/HBB	3
GO:0030166	biological process	GO:0030166	proteoglycan biosynthetic process	2/206	69/18670	0.176737	0.486803	0.436721	CSPG5/B3GAT1	2
GO:0007179	biological process	GO:0007179	transforming growth factor beta receptor signaling pathway	4/206	199/18670	0.178061	0.486803	0.436721	ONECUT2/GDF15/LRG1/FBN2	4
GO:0034341	biological process	GO:0034341	response to interferon-gamma	4/206	199/18670	0.178061	0.486803	0.436721	SLC26A6/CCL21/KYNU/HPX	4
GO:0035966	biological process	GO:0035966	response to topologically incorrect protein	4/206	199/18670	0.178061	0.486803	0.436721	AGR2/HERPUD1/ERN1/SERP1	4
GO:0007548	biological process	GO:0007548	sex differentiation	5/206	270/18670	0.179026	0.486803	0.436721	CBX2/DMRTC2/AR/SRD5A1/DHCR24	5
GO:0072329	biological process	GO:0072329	monocarboxylic acid catabolic process	3/206	132/18670	0.179064	0.486803	0.436721	ABCD2/AMACR/PLIN5	3
GO:0010517	biological process	GO:0010517	regulation of phospholipase activity	2/206	70/18670	0.180692	0.486803	0.436721	P2RY6/LPAR2	2
GO:0032720	biological process	GO:0032720	negative regulation of tumor necrosis factor production	2/206	70/18670	0.180692	0.486803	0.436721	LILRA4/LBP	2
GO:0034121	biological process	GO:0034121	regulation of toll-like receptor signaling pathway	2/206	70/18670	0.180692	0.486803	0.436721	LILRA4/LBP	2
GO:0051966	biological process	GO:0051966	regulation of synaptic transmission, glutamatergic	2/206	70/18670	0.180692	0.486803	0.436721	ATP1A2/ADORA1	2
GO:0000712	biological process	GO:0000712	resolution of meiotic recombination intermediates	1/206	18/18670	0.181108	0.486803	0.436721	HFM1	1
GO:0006704	biological process	GO:0006704	glucocorticoid biosynthetic process	1/206	18/18670	0.181108	0.486803	0.436721	HSD11B2	1
GO:0007250	biological process	GO:0007250	activation of NF-kappaB-inducing kinase activity	1/206	18/18670	0.181108	0.486803	0.436721	CARD14	1
GO:0009312	biological process	GO:0009312	oligosaccharide biosynthetic process	1/206	18/18670	0.181108	0.486803	0.436721	FUT3	1
GO:0010766	biological process	GO:0010766	negative regulation of sodium ion transport	1/206	18/18670	0.181108	0.486803	0.436721	ATP1A2	1
GO:0015865	biological process	GO:0015865	purine nucleotide transport	1/206	18/18670	0.181108	0.486803	0.436721	SLC25A23	1
GO:0021756	biological process	GO:0021756	striatum development	1/206	18/18670	0.181108	0.486803	0.436721	CNTNAP2	1
GO:0030809	biological process	GO:0030809	negative regulation of nucleotide biosynthetic process	1/206	18/18670	0.181108	0.486803	0.436721	DDIT4	1
GO:0034587	biological process	GO:0034587	piRNA metabolic process	1/206	18/18670	0.181108	0.486803	0.436721	TDRD1	1
GO:0035994	biological process	GO:0035994	response to muscle stretch	1/206	18/18670	0.181108	0.486803	0.436721	RYR2	1
GO:0050908	biological process	GO:0050908	detection of light stimulus involved in visual perception	1/206	18/18670	0.181108	0.486803	0.436721	REEP6	1
GO:0050962	biological process	GO:0050962	detection of light stimulus involved in sensory perception	1/206	18/18670	0.181108	0.486803	0.436721	REEP6	1
GO:0060117	biological process	GO:0060117	auditory receptor cell development	1/206	18/18670	0.181108	0.486803	0.436721	RIPOR2	1
GO:0060192	biological process	GO:0060192	negative regulation of lipase activity	1/206	18/18670	0.181108	0.486803	0.436721	PLIN5	1
GO:0071318	biological process	GO:0071318	cellular response to ATP	1/206	18/18670	0.181108	0.486803	0.436721	P2RY2	1
GO:0071625	biological process	GO:0071625	vocalization behavior	1/206	18/18670	0.181108	0.486803	0.436721	CNTNAP2	1
GO:0090196	biological process	GO:0090196	regulation of chemokine secretion	1/206	18/18670	0.181108	0.486803	0.436721	ALOX15B	1
GO:1900153	biological process	GO:1900153	positive regulation of nuclear-transcribed mRNA catabolic process, deadenylation-dependent decay	1/206	18/18670	0.181108	0.486803	0.436721	CPEB3	1
GO:1900372	biological process	GO:1900372	negative regulation of purine nucleotide biosynthetic process	1/206	18/18670	0.181108	0.486803	0.436721	DDIT4	1
GO:2000047	biological process	GO:2000047	regulation of cell-cell adhesion mediated by cadherin	1/206	18/18670	0.181108	0.486803	0.436721	FOXA1	1
GO:0001508	biological process	GO:0001508	action potential	3/206	133/18670	0.181813	0.488228	0.437999	SCN7A/RYR2/ATP1A2	3
GO:0043647	biological process	GO:0043647	inositol phosphate metabolic process	2/206	71/18670	0.18466	0.493472	0.442704	PLCH1/P2RY6	2
GO:1904427	biological process	GO:1904427	positive regulation of calcium ion transmembrane transport	2/206	71/18670	0.18466	0.493472	0.442704	P2RY6/RYR2	2
GO:0048638	biological process	GO:0048638	regulation of developmental growth	6/206	347/18670	0.186064	0.493472	0.442704	PI16/AGR2/AR/GDF15/DUSP6/SERP1	6
GO:0001889	biological process	GO:0001889	liver development	3/206	135/18670	0.187346	0.493472	0.442704	ONECUT2/AK4/SRD5A1	3
GO:0043484	biological process	GO:0043484	regulation of RNA splicing	3/206	135/18670	0.187346	0.493472	0.442704	RBM24/ERN1/CELF5	3
GO:0002532	biological process	GO:0002532	production of molecular mediator involved in inflammatory response	2/206	72/18670	0.18864	0.493472	0.442704	ABCD2/LBP	2
GO:0019226	biological process	GO:0019226	transmission of nerve impulse	2/206	72/18670	0.18864	0.493472	0.442704	CNTNAP2/SCN7A	2
GO:0061180	biological process	GO:0061180	mammary gland epithelium development	2/206	72/18670	0.18864	0.493472	0.442704	WNT7B/AR	2
GO:1903556	biological process	GO:1903556	negative regulation of tumor necrosis factor superfamily cytokine production	2/206	72/18670	0.18864	0.493472	0.442704	LILRA4/LBP	2
GO:0035265	biological process	GO:0035265	organ growth	4/206	204/18670	0.189065	0.493472	0.442704	PI16/AR/DUSP6/SERP1	4
GO:2000146	biological process	GO:2000146	negative regulation of cell motility	6/206	349/18670	0.189386	0.493472	0.442704	CXCL13/RIPOR2/ANGPT2/ALOX15B/CCL21/ADORA1	6
GO:0001991	biological process	GO:0001991	regulation of systemic arterial blood pressure by circulatory renin-angiotensin	1/206	19/18670	0.190152	0.493472	0.442704	CES1	1
GO:0002544	biological process	GO:0002544	chronic inflammatory response	1/206	19/18670	0.190152	0.493472	0.442704	CXCL13	1
GO:0002922	biological process	GO:0002922	positive regulation of humoral immune response	1/206	19/18670	0.190152	0.493472	0.442704	HPX	1
GO:0003085	biological process	GO:0003085	negative regulation of systemic arterial blood pressure	1/206	19/18670	0.190152	0.493472	0.442704	ADORA1	1
GO:0006448	biological process	GO:0006448	regulation of translational elongation	1/206	19/18670	0.190152	0.493472	0.442704	CPEB3	1
GO:0006488	biological process	GO:0006488	dolichol-linked oligosaccharide biosynthetic process	1/206	19/18670	0.190152	0.493472	0.442704	SRD5A3	1
GO:0006534	biological process	GO:0006534	cysteine metabolic process	1/206	19/18670	0.190152	0.493472	0.442704	GGT1	1
GO:0016048	biological process	GO:0016048	detection of temperature stimulus	1/206	19/18670	0.190152	0.493472	0.442704	ADORA1	1
GO:0016082	biological process	GO:0016082	synaptic vesicle priming	1/206	19/18670	0.190152	0.493472	0.442704	CADPS2	1
GO:0032011	biological process	GO:0032011	ARF protein signal transduction	1/206	19/18670	0.190152	0.493472	0.442704	PSD3	1
GO:0032012	biological process	GO:0032012	regulation of ARF protein signal transduction	1/206	19/18670	0.190152	0.493472	0.442704	PSD3	1
GO:0032095	biological process	GO:0032095	regulation of response to food	1/206	19/18670	0.190152	0.493472	0.442704	NUCB2	1
GO:0035338	biological process	GO:0035338	long-chain fatty-acyl-CoA biosynthetic process	1/206	19/18670	0.190152	0.493472	0.442704	ACSL3	1
GO:0052695	biological process	GO:0052695	cellular glucuronidation	1/206	19/18670	0.190152	0.493472	0.442704	UGT2B11	1
GO:0060252	biological process	GO:0060252	positive regulation of glial cell proliferation	1/206	19/18670	0.190152	0.493472	0.442704	MYB	1
GO:0060438	biological process	GO:0060438	trachea development	1/206	19/18670	0.190152	0.493472	0.442704	WNT7B	1
GO:0061081	biological process	GO:0061081	positive regulation of myeloid leukocyte cytokine production involved in immune response	1/206	19/18670	0.190152	0.493472	0.442704	GPRC5B	1
GO:0071071	biological process	GO:0071071	regulation of phospholipid biosynthetic process	1/206	19/18670	0.190152	0.493472	0.442704	ACSL3	1
GO:0071243	biological process	GO:0071243	cellular response to arsenic-containing substance	1/206	19/18670	0.190152	0.493472	0.442704	MKNK2	1
GO:0071435	biological process	GO:0071435	potassium ion export	1/206	19/18670	0.190152	0.493472	0.442704	KCNA3	1
GO:0097623	biological process	GO:0097623	potassium ion export across plasma membrane	1/206	19/18670	0.190152	0.493472	0.442704	KCNA3	1
GO:0098581	biological process	GO:0098581	detection of external biotic stimulus	1/206	19/18670	0.190152	0.493472	0.442704	LBP	1
GO:0098911	biological process	GO:0098911	regulation of ventricular cardiac muscle cell action potential	1/206	19/18670	0.190152	0.493472	0.442704	RYR2	1
GO:1904683	biological process	GO:1904683	regulation of metalloendopeptidase activity	1/206	19/18670	0.190152	0.493472	0.442704	SORL1	1
GO:2000010	biological process	GO:2000010	positive regulation of protein localization to cell surface	1/206	19/18670	0.190152	0.493472	0.442704	ABCA12	1
GO:0061844	biological process	GO:0061844	antimicrobial humoral immune response mediated by antimicrobial peptide	2/206	73/18670	0.192633	0.4981	0.446855	CXCL13/CAMP	2
GO:1903779	biological process	GO:1903779	regulation of cardiac conduction	2/206	73/18670	0.192633	0.4981	0.446855	RYR2/ATP1A2	2
GO:0003002	biological process	GO:0003002	regionalization	6/206	351/18670	0.192731	0.4981	0.446855	WNT7B/HOXC11/FOXA1/AR/GREM2/HES2	6
GO:0046425	biological process	GO:0046425	regulation of JAK-STAT cascade	3/206	137/18670	0.192921	0.4981	0.446855	PRLR/EGF/HPX	3
GO:0050684	biological process	GO:0050684	regulation of mRNA processing	3/206	137/18670	0.192921	0.4981	0.446855	CPEB3/RBM24/CELF5	3
GO:0006109	biological process	GO:0006109	regulation of carbohydrate metabolic process	4/206	206/18670	0.193527	0.4981	0.446855	TFF3/P2RY6/EGF/DDIT4	4
GO:0001822	biological process	GO:0001822	kidney development	5/206	278/18670	0.194065	0.4981	0.446855	WNT7B/HOXC11/ANGPT2/TFAP2B/GCNT3	5
GO:0048568	biological process	GO:0048568	embryonic organ development	7/206	428/18670	0.195418	0.4981	0.446855	WNT7B/HOXC11/RIPOR2/EN2/RYR2/SLC44A4/FBN2	7
GO:0061008	biological process	GO:0061008	hepaticobiliary system development	3/206	138/18670	0.195725	0.4981	0.446855	ONECUT2/AK4/SRD5A1	3
GO:0071456	biological process	GO:0071456	cellular response to hypoxia	4/206	207/18670	0.19577	0.4981	0.446855	AK4/EGLN3/HILPDA/B3GAT1	4
GO:0030104	biological process	GO:0030104	water homeostasis	2/206	74/18670	0.196636	0.4981	0.446855	ABCA12/TFAP2B	2
GO:0043507	biological process	GO:0043507	positive regulation of JUN kinase activity	2/206	74/18670	0.196636	0.4981	0.446855	WNT7B/ERN1	2
GO:0060998	biological process	GO:0060998	regulation of dendritic spine development	2/206	74/18670	0.196636	0.4981	0.446855	CPEB3/CUX2	2
GO:0070373	biological process	GO:0070373	negative regulation of ERK1 and ERK2 cascade	2/206	74/18670	0.196636	0.4981	0.446855	DUSP4/DUSP6	2
GO:0086001	biological process	GO:0086001	cardiac muscle cell action potential	2/206	74/18670	0.196636	0.4981	0.446855	RYR2/ATP1A2	2
GO:1900006	biological process	GO:1900006	positive regulation of dendrite development	2/206	74/18670	0.196636	0.4981	0.446855	CPEB3/CUX2	2
GO:1901616	biological process	GO:1901616	organic hydroxy compound catabolic process	2/206	74/18670	0.196636	0.4981	0.446855	ALDH3B2/SRD5A3	2
GO:0060047	biological process	GO:0060047	heart contraction	5/206	280/18670	0.197893	0.4981	0.446855	PLN/CYP2J2/RYR2/ATP1A2/ADORA1	5
GO:1901215	biological process	GO:1901215	negative regulation of neuron death	4/206	208/18670	0.198021	0.4981	0.446855	VSTM2L/SORL1/EN2/TFAP2B	4
GO:0006644	biological process	GO:0006644	phospholipid metabolic process	7/206	430/18670	0.198474	0.4981	0.446855	MBOAT2/PLA2G4E/ACSL3/IDI1/CCL21/SLC44A4/SRD5A3	7
GO:0006720	biological process	GO:0006720	isoprenoid metabolic process	3/206	139/18670	0.198539	0.4981	0.446855	SRD5A1/IDI1/SRD5A3	3
GO:0002577	biological process	GO:0002577	regulation of antigen processing and presentation	1/206	20/18670	0.199097	0.4981	0.446855	CCL21	1
GO:0006490	biological process	GO:0006490	oligosaccharide-lipid intermediate biosynthetic process	1/206	20/18670	0.199097	0.4981	0.446855	SRD5A3	1
GO:0010560	biological process	GO:0010560	positive regulation of glycoprotein biosynthetic process	1/206	20/18670	0.199097	0.4981	0.446855	CCL21	1
GO:0019370	biological process	GO:0019370	leukotriene biosynthetic process	1/206	20/18670	0.199097	0.4981	0.446855	GGT1	1
GO:0019373	biological process	GO:0019373	epoxygenase P450 pathway	1/206	20/18670	0.199097	0.4981	0.446855	CYP2J2	1
GO:0034143	biological process	GO:0034143	regulation of toll-like receptor 4 signaling pathway	1/206	20/18670	0.199097	0.4981	0.446855	LBP	1
GO:0042535	biological process	GO:0042535	positive regulation of tumor necrosis factor biosynthetic process	1/206	20/18670	0.199097	0.4981	0.446855	LBP	1
GO:0043046	biological process	GO:0043046	DNA methylation involved in gamete generation	1/206	20/18670	0.199097	0.4981	0.446855	TDRD1	1
GO:0046655	biological process	GO:0046655	folic acid metabolic process	1/206	20/18670	0.199097	0.4981	0.446855	ALDH1L1	1
GO:0071636	biological process	GO:0071636	positive regulation of transforming growth factor beta production	1/206	20/18670	0.199097	0.4981	0.446855	MYB	1
GO:0072234	biological process	GO:0072234	metanephric nephron tubule development	1/206	20/18670	0.199097	0.4981	0.446855	WNT7B	1
GO:0086014	biological process	GO:0086014	atrial cardiac muscle cell action potential	1/206	20/18670	0.199097	0.4981	0.446855	RYR2	1
GO:0086026	biological process	GO:0086026	atrial cardiac muscle cell to AV node cell signaling	1/206	20/18670	0.199097	0.4981	0.446855	RYR2	1
GO:0086066	biological process	GO:0086066	atrial cardiac muscle cell to AV node cell communication	1/206	20/18670	0.199097	0.4981	0.446855	RYR2	1
GO:0090195	biological process	GO:0090195	chemokine secretion	1/206	20/18670	0.199097	0.4981	0.446855	ALOX15B	1
GO:0090370	biological process	GO:0090370	negative regulation of cholesterol efflux	1/206	20/18670	0.199097	0.4981	0.446855	EGF	1
GO:1900151	biological process	GO:1900151	regulation of nuclear-transcribed mRNA catabolic process, deadenylation-dependent decay	1/206	20/18670	0.199097	0.4981	0.446855	CPEB3	1
GO:1902236	biological process	GO:1902236	negative regulation of endoplasmic reticulum stress-induced intrinsic apoptotic signaling pathway	1/206	20/18670	0.199097	0.4981	0.446855	HERPUD1	1
GO:1902993	biological process	GO:1902993	positive regulation of amyloid precursor protein catabolic process	1/206	20/18670	0.199097	0.4981	0.446855	EFNA3	1
GO:0048608	biological process	GO:0048608	reproductive structure development	7/206	431/18670	0.20001	0.499934	0.448501	WNT7B/CCNF/FOXA1/AR/SRD5A1/DHCR24/ALOX15B	7
GO:0007422	biological process	GO:0007422	peripheral nervous system development	2/206	75/18670	0.20065	0.500186	0.448728	ONECUT2/ETV1	2
GO:0021536	biological process	GO:0021536	diencephalon development	2/206	75/18670	0.20065	0.500186	0.448728	CNTNAP2/SRD5A1	2
GO:0046173	biological process	GO:0046173	polyol biosynthetic process	2/206	75/18670	0.20065	0.500186	0.448728	PLCH1/P2RY6	2
GO:0035725	biological process	GO:0035725	sodium ion transmembrane transport	3/206	140/18670	0.201362	0.501064	0.449515	SLC12A2/SCN7A/ATP1A2	3
GO:0046330	biological process	GO:0046330	positive regulation of JNK cascade	3/206	140/18670	0.201362	0.501064	0.449515	WNT7B/ERN1/CCL21	3
GO:0097529	biological process	GO:0097529	myeloid leukocyte migration	4/206	210/18670	0.202548	0.501572	0.449971	CXCL13/RIPOR2/LBP/CCL21	4
GO:0022412	biological process	GO:0022412	cellular process involved in reproduction in multicellular organism	6/206	357/18670	0.2029	0.501572	0.449971	TDRD1/DMRTC2/ANGPT2/SLC26A6/UBE2J1/PCSK4	6
GO:0061458	biological process	GO:0061458	reproductive system development	7/206	434/18670	0.204644	0.501572	0.449971	WNT7B/CCNF/FOXA1/AR/SRD5A1/DHCR24/ALOX15B	7
GO:0000380	biological process	GO:0000380	alternative mRNA splicing, via spliceosome	2/206	76/18670	0.204673	0.501572	0.449971	RBM24/CELF5	2
GO:0021700	biological process	GO:0021700	developmental maturation	5/206	284/18670	0.205627	0.501572	0.449971	CNTNAP2/FOXA1/SLC26A6/PCSK4/CCL21	5
GO:0010675	biological process	GO:0010675	regulation of cellular carbohydrate metabolic process	3/206	142/18670	0.207037	0.501572	0.449971	TFF3/P2RY6/DDIT4	3
GO:0038127	biological process	GO:0038127	ERBB signaling pathway	3/206	142/18670	0.207037	0.501572	0.449971	AGR2/EGF/ADORA1	3
GO:0072006	biological process	GO:0072006	nephron development	3/206	142/18670	0.207037	0.501572	0.449971	WNT7B/ANGPT2/TFAP2B	3
GO:1900542	biological process	GO:1900542	regulation of purine nucleotide metabolic process	3/206	142/18670	0.207037	0.501572	0.449971	AK4/SLC25A23/DDIT4	3
GO:0034976	biological process	GO:0034976	response to endoplasmic reticulum stress	5/206	285/18670	0.207576	0.501572	0.449971	AGR2/UBE2J1/HERPUD1/ERN1/SERP1	5
GO:0001956	biological process	GO:0001956	positive regulation of neurotransmitter secretion	1/206	21/18670	0.207943	0.501572	0.449971	SYT9	1
GO:0006067	biological process	GO:0006067	ethanol metabolic process	1/206	21/18670	0.207943	0.501572	0.449971	ALDH3B2	1
GO:0006622	biological process	GO:0006622	protein targeting to lysosome	1/206	21/18670	0.207943	0.501572	0.449971	SORL1	1
GO:0010310	biological process	GO:0010310	regulation of hydrogen peroxide metabolic process	1/206	21/18670	0.207943	0.501572	0.449971	MPV17L	1
GO:0010801	biological process	GO:0010801	negative regulation of peptidyl-threonine phosphorylation	1/206	21/18670	0.207943	0.501572	0.449971	DDIT4	1
GO:0016553	biological process	GO:0016553	base conversion or substitution editing	1/206	21/18670	0.207943	0.501572	0.449971	ADARB2	1
GO:0017000	biological process	GO:0017000	antibiotic biosynthetic process	1/206	21/18670	0.207943	0.501572	0.449971	MPV17L	1
GO:0030277	biological process	GO:0030277	maintenance of gastrointestinal epithelium	1/206	21/18670	0.207943	0.501572	0.449971	TFF3	1
GO:0032891	biological process	GO:0032891	negative regulation of organic acid transport	1/206	21/18670	0.207943	0.501572	0.449971	ADORA1	1
GO:0035813	biological process	GO:0035813	regulation of renal sodium excretion	1/206	21/18670	0.207943	0.501572	0.449971	ADORA1	1
GO:0036150	biological process	GO:0036150	phosphatidylserine acyl-chain remodeling	1/206	21/18670	0.207943	0.501572	0.449971	PLA2G4E	1
GO:0036507	biological process	GO:0036507	protein demannosylation	1/206	21/18670	0.207943	0.501572	0.449971	MAN1A1	1
GO:0036508	biological process	GO:0036508	protein alpha-1,2-demannosylation	1/206	21/18670	0.207943	0.501572	0.449971	MAN1A1	1
GO:0042749	biological process	GO:0042749	regulation of circadian sleep/wake cycle	1/206	21/18670	0.207943	0.501572	0.449971	ADORA1	1
GO:0048485	biological process	GO:0048485	sympathetic nervous system development	1/206	21/18670	0.207943	0.501572	0.449971	TFAP2B	1
GO:0050951	biological process	GO:0050951	sensory perception of temperature stimulus	1/206	21/18670	0.207943	0.501572	0.449971	ADORA1	1
GO:0060713	biological process	GO:0060713	labyrinthine layer morphogenesis	1/206	21/18670	0.207943	0.501572	0.449971	WNT7B	1
GO:0061003	biological process	GO:0061003	positive regulation of dendritic spine morphogenesis	1/206	21/18670	0.207943	0.501572	0.449971	CUX2	1
GO:0071498	biological process	GO:0071498	cellular response to fluid shear stress	1/206	21/18670	0.207943	0.501572	0.449971	TFPI2	1
GO:0090208	biological process	GO:0090208	positive regulation of triglyceride metabolic process	1/206	21/18670	0.207943	0.501572	0.449971	PLIN5	1
GO:1900016	biological process	GO:1900016	negative regulation of cytokine production involved in inflammatory response	1/206	21/18670	0.207943	0.501572	0.449971	ABCD2	1
GO:2000114	biological process	GO:2000114	regulation of establishment of cell polarity	1/206	21/18670	0.207943	0.501572	0.449971	RIPOR2	1
GO:2000678	biological process	GO:2000678	negative regulation of transcription regulatory region DNA binding	1/206	21/18670	0.207943	0.501572	0.449971	ZNF675	1
GO:2000738	biological process	GO:2000738	positive regulation of stem cell differentiation	1/206	21/18670	0.207943	0.501572	0.449971	RBM24	1
GO:2001014	biological process	GO:2001014	regulation of skeletal muscle cell differentiation	1/206	21/18670	0.207943	0.501572	0.449971	RBM24	1
GO:0006936	biological process	GO:0006936	muscle contraction	6/206	360/18670	0.208057	0.501572	0.449971	GUCY1A1/SCN7A/PLN/RYR2/ATP1A2/ADORA1	6
GO:0051937	biological process	GO:0051937	catecholamine transport	2/206	77/18670	0.208706	0.5027	0.450983	RAB3B/SYT9	2
GO:0007254	biological process	GO:0007254	JNK cascade	4/206	214/18670	0.211692	0.507251	0.455066	WNT7B/ZNF675/ERN1/CCL21	4
GO:0006487	biological process	GO:0006487	protein N-linked glycosylation	2/206	78/18670	0.212746	0.507251	0.455066	UBE2J1/SRD5A3	2
GO:0030433	biological process	GO:0030433	ubiquitin-dependent ERAD pathway	2/206	78/18670	0.212746	0.507251	0.455066	UBE2J1/HERPUD1	2
GO:0032413	biological process	GO:0032413	negative regulation of ion transmembrane transporter activity	2/206	78/18670	0.212746	0.507251	0.455066	PLN/ATP1A2	2
GO:0033143	biological process	GO:0033143	regulation of intracellular steroid hormone receptor signaling pathway	2/206	78/18670	0.212746	0.507251	0.455066	FOXA1/AR	2
GO:1903313	biological process	GO:1903313	positive regulation of mRNA metabolic process	2/206	78/18670	0.212746	0.507251	0.455066	CPEB3/RBM24	2
GO:2000300	biological process	GO:2000300	regulation of synaptic vesicle exocytosis	2/206	78/18670	0.212746	0.507251	0.455066	CSPG5/SYT9	2
GO:0018108	biological process	GO:0018108	peptidyl-tyrosine phosphorylation	6/206	363/18670	0.213261	0.507251	0.455066	PRLR/MST1R/GPRC5B/EGF/ADORA1/HPX	6
GO:0048562	biological process	GO:0048562	embryonic organ morphogenesis	5/206	288/18670	0.21346	0.507251	0.455066	HOXC11/RIPOR2/RYR2/SLC44A4/FBN2	5
GO:0043281	biological process	GO:0043281	regulation of cysteine-type endopeptidase activity involved in apoptotic process	4/206	215/18670	0.213996	0.507251	0.455066	EGLN3/HERPUD1/DHCR24/TFAP2B	4
GO:0006865	biological process	GO:0006865	amino acid transport	3/206	145/18670	0.215617	0.507251	0.455066	SLC38A1/ATP1A2/ADORA1	3
GO:0002699	biological process	GO:0002699	positive regulation of immune effector process	4/206	216/18670	0.216307	0.507251	0.455066	MYB/LBP/GPRC5B/HPX	4
GO:0032869	biological process	GO:0032869	cellular response to insulin stimulus	4/206	216/18670	0.216307	0.507251	0.455066	ATP6V1C2/PDE3B/SORL1/SRD5A1	4
GO:0006379	biological process	GO:0006379	mRNA cleavage	1/206	22/18670	0.216692	0.507251	0.455066	ERN1	1
GO:0007289	biological process	GO:0007289	spermatid nucleus differentiation	1/206	22/18670	0.216692	0.507251	0.455066	DMRTC2	1
GO:0009190	biological process	GO:0009190	cyclic nucleotide biosynthetic process	1/206	22/18670	0.216692	0.507251	0.455066	GUCY1A1	1
GO:0010842	biological process	GO:0010842	retina layer formation	1/206	22/18670	0.216692	0.507251	0.455066	TFAP2B	1
GO:0010866	biological process	GO:0010866	regulation of triglyceride biosynthetic process	1/206	22/18670	0.216692	0.507251	0.455066	PLIN5	1
GO:0021854	biological process	GO:0021854	hypothalamus development	1/206	22/18670	0.216692	0.507251	0.455066	SRD5A1	1
GO:0031629	biological process	GO:0031629	synaptic vesicle fusion to presynaptic active zone membrane	1/206	22/18670	0.216692	0.507251	0.455066	SYT9	1
GO:0032469	biological process	GO:0032469	endoplasmic reticulum calcium ion homeostasis	1/206	22/18670	0.216692	0.507251	0.455066	HERPUD1	1
GO:0033622	biological process	GO:0033622	integrin activation	1/206	22/18670	0.216692	0.507251	0.455066	CXCL13	1
GO:0035024	biological process	GO:0035024	negative regulation of Rho protein signal transduction	1/206	22/18670	0.216692	0.507251	0.455066	RIPOR2	1
GO:0035584	biological process	GO:0035584	calcium-mediated signaling using intracellular calcium source	1/206	22/18670	0.216692	0.507251	0.455066	RYR2	1
GO:0035809	biological process	GO:0035809	regulation of urine volume	1/206	22/18670	0.216692	0.507251	0.455066	TFAP2B	1
GO:0045117	biological process	GO:0045117	azole transport	1/206	22/18670	0.216692	0.507251	0.455066	SLC44A4	1
GO:0045624	biological process	GO:0045624	positive regulation of T-helper cell differentiation	1/206	22/18670	0.216692	0.507251	0.455066	MYB	1
GO:0045723	biological process	GO:0045723	positive regulation of fatty acid biosynthetic process	1/206	22/18670	0.216692	0.507251	0.455066	ABCD2	1
GO:0046628	biological process	GO:0046628	positive regulation of insulin receptor signaling pathway	1/206	22/18670	0.216692	0.507251	0.455066	SORL1	1
GO:0052652	biological process	GO:0052652	cyclic purine nucleotide metabolic process	1/206	22/18670	0.216692	0.507251	0.455066	GUCY1A1	1
GO:0070935	biological process	GO:0070935	3'-UTR-mediated mRNA stabilization	1/206	22/18670	0.216692	0.507251	0.455066	RBM24	1
GO:0071379	biological process	GO:0071379	cellular response to prostaglandin stimulus	1/206	22/18670	0.216692	0.507251	0.455066	P2RY6	1
GO:0001570	biological process	GO:0001570	vasculogenesis	2/206	79/18670	0.216794	0.507251	0.455066	WNT7B/EMP2	2
GO:0071260	biological process	GO:0071260	cellular response to mechanical stimulus	2/206	79/18670	0.216794	0.507251	0.455066	RIPOR2/ATP1A2	2
GO:0003015	biological process	GO:0003015	heart process	5/206	290/18670	0.217412	0.508117	0.455843	PLN/CYP2J2/RYR2/ATP1A2/ADORA1	5
GO:0006140	biological process	GO:0006140	regulation of nucleotide metabolic process	3/206	146/18670	0.218494	0.508117	0.455843	AK4/SLC25A23/DDIT4	3
GO:0035264	biological process	GO:0035264	multicellular organism growth	3/206	146/18670	0.218494	0.508117	0.455843	AR/DHCR7/GDF15	3
GO:0061337	biological process	GO:0061337	cardiac conduction	3/206	146/18670	0.218494	0.508117	0.455843	PLN/RYR2/ATP1A2	3
GO:1904892	biological process	GO:1904892	regulation of STAT cascade	3/206	146/18670	0.218494	0.508117	0.455843	PRLR/EGF/HPX	3
GO:0018212	biological process	GO:0018212	peptidyl-tyrosine modification	6/206	366/18670	0.21851	0.508117	0.455843	PRLR/MST1R/GPRC5B/EGF/ADORA1/HPX	6
GO:0017157	biological process	GO:0017157	regulation of exocytosis	4/206	217/18670	0.218626	0.508117	0.455843	CADPS2/CSPG5/RAB3B/SYT9	4
GO:0036294	biological process	GO:0036294	cellular response to decreased oxygen levels	4/206	217/18670	0.218626	0.508117	0.455843	AK4/EGLN3/HILPDA/B3GAT1	4
GO:0043462	biological process	GO:0043462	regulation of ATPase activity	2/206	80/18670	0.220849	0.509683	0.457247	PLN/RYR2	2
GO:0006814	biological process	GO:0006814	sodium ion transport	4/206	218/18670	0.220951	0.509683	0.457247	SLC12A2/SCN7A/SLC38A1/ATP1A2	4
GO:0019722	biological process	GO:0019722	calcium-mediated signaling	4/206	218/18670	0.220951	0.509683	0.457247	PLN/P2RY6/RYR2/ATP1A2	4
GO:0043524	biological process	GO:0043524	negative regulation of neuron apoptotic process	3/206	147/18670	0.221379	0.509683	0.457247	VSTM2L/EN2/TFAP2B	3
GO:0005996	biological process	GO:0005996	monosaccharide metabolic process	5/206	292/18670	0.221387	0.509683	0.457247	TFF3/UGT2B11/FUT6/TFAP2B/SERP1	5
GO:0072001	biological process	GO:0072001	renal system development	5/206	293/18670	0.223383	0.509683	0.457247	WNT7B/HOXC11/ANGPT2/TFAP2B/GCNT3	5
GO:0035690	biological process	GO:0035690	cellular response to drug	6/206	369/18670	0.223803	0.509683	0.457247	MYB/SRD5A1/DDIT4/P2RY2/RYR2/KLF9	6
GO:0035107	biological process	GO:0035107	appendage morphogenesis	3/206	148/18670	0.224271	0.509683	0.457247	HOXC11/TFAP2B/FBN2	3
GO:0035108	biological process	GO:0035108	limb morphogenesis	3/206	148/18670	0.224271	0.509683	0.457247	HOXC11/TFAP2B/FBN2	3
GO:0051592	biological process	GO:0051592	response to calcium ion	3/206	148/18670	0.224271	0.509683	0.457247	SLC25A23/RYR2/SYT9	3
GO:0030512	biological process	GO:0030512	negative regulation of transforming growth factor beta receptor signaling pathway	2/206	81/18670	0.224911	0.509683	0.457247	ONECUT2/FBN2	2
GO:0110110	biological process	GO:0110110	positive regulation of animal organ morphogenesis	2/206	81/18670	0.224911	0.509683	0.457247	HOXC11/AR	2
GO:0006359	biological process	GO:0006359	regulation of transcription by RNA polymerase III	1/206	23/18670	0.225345	0.509683	0.457247	AR	1
GO:0006541	biological process	GO:0006541	glutamine metabolic process	1/206	23/18670	0.225345	0.509683	0.457247	GLYATL1	1
GO:0007413	biological process	GO:0007413	axonal fasciculation	1/206	23/18670	0.225345	0.509683	0.457247	CELSR3	1
GO:0009067	biological process	GO:0009067	aspartate family amino acid biosynthetic process	1/206	23/18670	0.225345	0.509683	0.457247	BHMT2	1
GO:0009068	biological process	GO:0009068	aspartate family amino acid catabolic process	1/206	23/18670	0.225345	0.509683	0.457247	AADAT	1
GO:0009595	biological process	GO:0009595	detection of biotic stimulus	1/206	23/18670	0.225345	0.509683	0.457247	LBP	1
GO:0015813	biological process	GO:0015813	L-glutamate transmembrane transport	1/206	23/18670	0.225345	0.509683	0.457247	ATP1A2	1
GO:0032098	biological process	GO:0032098	regulation of appetite	1/206	23/18670	0.225345	0.509683	0.457247	NUCB2	1
GO:0032373	biological process	GO:0032373	positive regulation of sterol transport	1/206	23/18670	0.225345	0.509683	0.457247	ABCA12	1
GO:0032376	biological process	GO:0032376	positive regulation of cholesterol transport	1/206	23/18670	0.225345	0.509683	0.457247	ABCA12	1
GO:0034123	biological process	GO:0034123	positive regulation of toll-like receptor signaling pathway	1/206	23/18670	0.225345	0.509683	0.457247	LBP	1
GO:0035812	biological process	GO:0035812	renal sodium excretion	1/206	23/18670	0.225345	0.509683	0.457247	ADORA1	1
GO:0061436	biological process	GO:0061436	establishment of skin barrier	1/206	23/18670	0.225345	0.509683	0.457247	ABCA12	1
GO:0070841	biological process	GO:0070841	inclusion body assembly	1/206	23/18670	0.225345	0.509683	0.457247	SORL1	1
GO:0072170	biological process	GO:0072170	metanephric tubule development	1/206	23/18670	0.225345	0.509683	0.457247	WNT7B	1
GO:0072243	biological process	GO:0072243	metanephric nephron epithelium development	1/206	23/18670	0.225345	0.509683	0.457247	WNT7B	1
GO:0086012	biological process	GO:0086012	membrane depolarization during cardiac muscle cell action potential	1/206	23/18670	0.225345	0.509683	0.457247	ATP1A2	1
GO:0089718	biological process	GO:0089718	amino acid import across plasma membrane	1/206	23/18670	0.225345	0.509683	0.457247	ATP1A2	1
GO:0099500	biological process	GO:0099500	vesicle fusion to plasma membrane	1/206	23/18670	0.225345	0.509683	0.457247	SYT9	1
GO:0106030	biological process	GO:0106030	neuron projection fasciculation	1/206	23/18670	0.225345	0.509683	0.457247	CELSR3	1
GO:2000726	biological process	GO:2000726	negative regulation of cardiac muscle cell differentiation	1/206	23/18670	0.225345	0.509683	0.457247	PI16	1
GO:0002526	biological process	GO:0002526	acute inflammatory response	4/206	220/18670	0.22562	0.509891	0.457433	LBP/DNASE1/C2CD4B/ADORA1	4
GO:0032642	biological process	GO:0032642	regulation of chemokine production	2/206	82/18670	0.228978	0.514402	0.461481	LBP/ALOX15B	2
GO:0048754	biological process	GO:0048754	branching morphogenesis of an epithelial tube	3/206	150/18670	0.230079	0.514402	0.461481	FOXA1/AR/EGF	3
GO:0051098	biological process	GO:0051098	regulation of binding	6/206	373/18670	0.230926	0.514402	0.461481	ZNF675/RIPOR2/SORL1/PLN/GREM2/EGF	6
GO:1903522	biological process	GO:1903522	regulation of blood circulation	5/206	297/18670	0.231421	0.514402	0.461481	PLN/CYP2J2/RYR2/ATP1A2/ADORA1	5
GO:0055088	biological process	GO:0055088	lipid homeostasis	3/206	151/18670	0.232993	0.514402	0.461481	DISP3/ABCA12/ADORA1	3
GO:0006970	biological process	GO:0006970	response to osmotic stress	2/206	83/18670	0.233049	0.514402	0.461481	SLC12A2/SLC25A23	2
GO:0045913	biological process	GO:0045913	positive regulation of carbohydrate metabolic process	2/206	83/18670	0.233049	0.514402	0.461481	P2RY6/EGF	2
GO:0071277	biological process	GO:0071277	cellular response to calcium ion	2/206	83/18670	0.233049	0.514402	0.461481	SLC25A23/SYT9	2
GO:0098659	biological process	GO:0098659	inorganic cation import across plasma membrane	2/206	83/18670	0.233049	0.514402	0.461481	SLC12A2/ATP1A2	2
GO:0099587	biological process	GO:0099587	inorganic ion import across plasma membrane	2/206	83/18670	0.233049	0.514402	0.461481	SLC12A2/ATP1A2	2
GO:1903845	biological process	GO:1903845	negative regulation of cellular response to transforming growth factor beta stimulus	2/206	83/18670	0.233049	0.514402	0.461481	ONECUT2/FBN2	2
GO:0002092	biological process	GO:0002092	positive regulation of receptor internalization	1/206	24/18670	0.233903	0.514402	0.461481	EGF	1
GO:0002227	biological process	GO:0002227	innate immune response in mucosa	1/206	24/18670	0.233903	0.514402	0.461481	CAMP	1
GO:0002407	biological process	GO:0002407	dendritic cell chemotaxis	1/206	24/18670	0.233903	0.514402	0.461481	CCL21	1
GO:0006063	biological process	GO:0006063	uronic acid metabolic process	1/206	24/18670	0.233903	0.514402	0.461481	UGT2B11	1
GO:0006862	biological process	GO:0006862	nucleotide transport	1/206	24/18670	0.233903	0.514402	0.461481	SLC25A23	1
GO:0007141	biological process	GO:0007141	male meiosis I	1/206	24/18670	0.233903	0.514402	0.461481	DMRTC2	1
GO:0010804	biological process	GO:0010804	negative regulation of tumor necrosis factor-mediated signaling pathway	1/206	24/18670	0.233903	0.514402	0.461481	ZNF675	1
GO:0019585	biological process	GO:0019585	glucuronate metabolic process	1/206	24/18670	0.233903	0.514402	0.461481	UGT2B11	1
GO:0021544	biological process	GO:0021544	subpallium development	1/206	24/18670	0.233903	0.514402	0.461481	CNTNAP2	1
GO:0021871	biological process	GO:0021871	forebrain regionalization	1/206	24/18670	0.233903	0.514402	0.461481	WNT7B	1
GO:0021904	biological process	GO:0021904	dorsal/ventral neural tube patterning	1/206	24/18670	0.233903	0.514402	0.461481	FOXA1	1
GO:0031579	biological process	GO:0031579	membrane raft organization	1/206	24/18670	0.233903	0.514402	0.461481	EMP2	1
GO:0032528	biological process	GO:0032528	microvillus organization	1/206	24/18670	0.233903	0.514402	0.461481	RAP1GAP	1
GO:0032878	biological process	GO:0032878	regulation of establishment or maintenance of cell polarity	1/206	24/18670	0.233903	0.514402	0.461481	RIPOR2	1
GO:0034162	biological process	GO:0034162	toll-like receptor 9 signaling pathway	1/206	24/18670	0.233903	0.514402	0.461481	LILRA4	1
GO:0042738	biological process	GO:0042738	exogenous drug catabolic process	1/206	24/18670	0.233903	0.514402	0.461481	CYP2J2	1
GO:0044062	biological process	GO:0044062	regulation of excretion	1/206	24/18670	0.233903	0.514402	0.461481	ADORA1	1
GO:0046475	biological process	GO:0046475	glycerophospholipid catabolic process	1/206	24/18670	0.233903	0.514402	0.461481	PLA2G4E	1
GO:0060343	biological process	GO:0060343	trabecula formation	1/206	24/18670	0.233903	0.514402	0.461481	FBN2	1
GO:1900078	biological process	GO:1900078	positive regulation of cellular response to insulin stimulus	1/206	24/18670	0.233903	0.514402	0.461481	SORL1	1
GO:1903020	biological process	GO:1903020	positive regulation of glycoprotein metabolic process	1/206	24/18670	0.233903	0.514402	0.461481	CCL21	1
GO:1903649	biological process	GO:1903649	regulation of cytoplasmic transport	1/206	24/18670	0.233903	0.514402	0.461481	SORL1	1
GO:2001026	biological process	GO:2001026	regulation of endothelial cell chemotaxis	1/206	24/18670	0.233903	0.514402	0.461481	CXCL13	1
GO:0048489	biological process	GO:0048489	synaptic vesicle transport	3/206	152/18670	0.235914	0.517399	0.46417	CADPS2/CSPG5/SYT9	3
GO:0097480	biological process	GO:0097480	establishment of synaptic vesicle localization	3/206	152/18670	0.235914	0.517399	0.46417	CADPS2/CSPG5/SYT9	3
GO:0014910	biological process	GO:0014910	regulation of smooth muscle cell migration	2/206	84/18670	0.237126	0.517399	0.46417	SORL1/P2RY6	2
GO:0045445	biological process	GO:0045445	myoblast differentiation	2/206	84/18670	0.237126	0.517399	0.46417	RIPOR2/RBM24	2
GO:0048144	biological process	GO:0048144	fibroblast proliferation	2/206	84/18670	0.237126	0.517399	0.46417	WNT7B/MYB	2
GO:0050886	biological process	GO:0050886	endocrine process	2/206	84/18670	0.237126	0.517399	0.46417	CES1/HSD11B2	2
GO:0051453	biological process	GO:0051453	regulation of intracellular pH	2/206	84/18670	0.237126	0.517399	0.46417	ATP6V1C2/SLC26A6	2
GO:0060420	biological process	GO:0060420	regulation of heart growth	2/206	84/18670	0.237126	0.517399	0.46417	PI16/DUSP6	2
GO:0097756	biological process	GO:0097756	negative regulation of blood vessel diameter	2/206	84/18670	0.237126	0.517399	0.46417	ATP1A2/ADORA1	2
GO:1902803	biological process	GO:1902803	regulation of synaptic vesicle transport	2/206	84/18670	0.237126	0.517399	0.46417	CSPG5/SYT9	2
GO:0007160	biological process	GO:0007160	cell-matrix adhesion	4/206	225/18670	0.237404	0.517599	0.464349	ONECUT2/LYPD3/EMP2/CCL21	4
GO:0042133	biological process	GO:0042133	neurotransmitter metabolic process	3/206	153/18670	0.238841	0.518665	0.465305	SRD5A1/HBB/SLC44A4	3
GO:0050729	biological process	GO:0050729	positive regulation of inflammatory response	3/206	153/18670	0.238841	0.518665	0.465305	LBP/GPRC5B/C2CD4B	3
GO:0045682	biological process	GO:0045682	regulation of epidermis development	2/206	85/18670	0.241206	0.518665	0.465305	SULT2B1/ALOX15B	2
GO:1904705	biological process	GO:1904705	regulation of vascular smooth muscle cell proliferation	2/206	85/18670	0.241206	0.518665	0.465305	P2RY6/ERN1	2
GO:1990874	biological process	GO:1990874	vascular smooth muscle cell proliferation	2/206	85/18670	0.241206	0.518665	0.465305	P2RY6/ERN1	2
GO:0017156	biological process	GO:0017156	calcium ion regulated exocytosis	3/206	154/18670	0.241775	0.518665	0.465305	CADPS2/CSPG5/SYT9	3
GO:1990845	biological process	GO:1990845	adaptive thermogenesis	3/206	154/18670	0.241775	0.518665	0.465305	PRLR/GATM/SORL1	3
GO:0006851	biological process	GO:0006851	mitochondrial calcium ion transmembrane transport	1/206	25/18670	0.242367	0.518665	0.465305	SLC25A23	1
GO:0007026	biological process	GO:0007026	negative regulation of microtubule depolymerization	1/206	25/18670	0.242367	0.518665	0.465305	TRIM54	1
GO:0007214	biological process	GO:0007214	gamma-aminobutyric acid signaling pathway	1/206	25/18670	0.242367	0.518665	0.465305	SLC12A2	1
GO:0008211	biological process	GO:0008211	glucocorticoid metabolic process	1/206	25/18670	0.242367	0.518665	0.465305	HSD11B2	1
GO:0031639	biological process	GO:0031639	plasminogen activation	1/206	25/18670	0.242367	0.518665	0.465305	DHCR24	1
GO:0032104	biological process	GO:0032104	regulation of response to extracellular stimulus	1/206	25/18670	0.242367	0.518665	0.465305	NUCB2	1
GO:0032107	biological process	GO:0032107	regulation of response to nutrient levels	1/206	25/18670	0.242367	0.518665	0.465305	NUCB2	1
GO:0045956	biological process	GO:0045956	positive regulation of calcium ion-dependent exocytosis	1/206	25/18670	0.242367	0.518665	0.465305	SYT9	1
GO:0050901	biological process	GO:0050901	leukocyte tethering or rolling	1/206	25/18670	0.242367	0.518665	0.465305	CCL21	1
GO:0051307	biological process	GO:0051307	meiotic chromosome separation	1/206	25/18670	0.242367	0.518665	0.465305	HFM1	1
GO:0051560	biological process	GO:0051560	mitochondrial calcium ion homeostasis	1/206	25/18670	0.242367	0.518665	0.465305	SLC25A23	1
GO:0060330	biological process	GO:0060330	regulation of response to interferon-gamma	1/206	25/18670	0.242367	0.518665	0.465305	HPX	1
GO:0060334	biological process	GO:0060334	regulation of interferon-gamma-mediated signaling pathway	1/206	25/18670	0.242367	0.518665	0.465305	HPX	1
GO:0060444	biological process	GO:0060444	branching involved in mammary gland duct morphogenesis	1/206	25/18670	0.242367	0.518665	0.465305	AR	1
GO:0060571	biological process	GO:0060571	morphogenesis of an epithelial fold	1/206	25/18670	0.242367	0.518665	0.465305	AR	1
GO:0061050	biological process	GO:0061050	regulation of cell growth involved in cardiac muscle cell development	1/206	25/18670	0.242367	0.518665	0.465305	PI16	1
GO:0072012	biological process	GO:0072012	glomerulus vasculature development	1/206	25/18670	0.242367	0.518665	0.465305	ANGPT2	1
GO:0003333	biological process	GO:0003333	amino acid transmembrane transport	2/206	86/18670	0.245289	0.524113	0.470193	SLC38A1/ATP1A2	2
GO:0070542	biological process	GO:0070542	response to fatty acid	2/206	86/18670	0.245289	0.524113	0.470193	P2RY6/CCL21	2
GO:0060326	biological process	GO:0060326	cell chemotaxis	5/206	304/18670	0.245684	0.524553	0.470587	CXCL13/SLC12A2/RIPOR2/LBP/CCL21	5
GO:0007259	biological process	GO:0007259	JAK-STAT cascade	3/206	156/18670	0.24766	0.525945	0.471836	PRLR/EGF/HPX	3
GO:0045765	biological process	GO:0045765	regulation of angiogenesis	6/206	383/18670	0.249039	0.525945	0.471836	CXCL13/PDE3B/ANGPT2/LRG1/EMP2/EFNA3	6
GO:0043271	biological process	GO:0043271	negative regulation of ion transport	3/206	157/18670	0.250611	0.525945	0.471836	PLN/ATP1A2/ADORA1	3
GO:0003081	biological process	GO:0003081	regulation of systemic arterial blood pressure by renin-angiotensin	1/206	26/18670	0.250738	0.525945	0.471836	CES1	1
GO:0006309	biological process	GO:0006309	apoptotic DNA fragmentation	1/206	26/18670	0.250738	0.525945	0.471836	DNASE2B	1
GO:0010460	biological process	GO:0010460	positive regulation of heart rate	1/206	26/18670	0.250738	0.525945	0.471836	RYR2	1
GO:0010996	biological process	GO:0010996	response to auditory stimulus	1/206	26/18670	0.250738	0.525945	0.471836	CNTNAP2	1
GO:0030206	biological process	GO:0030206	chondroitin sulfate biosynthetic process	1/206	26/18670	0.250738	0.525945	0.471836	CSPG5	1
GO:0032366	biological process	GO:0032366	intracellular sterol transport	1/206	26/18670	0.250738	0.525945	0.471836	CES1	1
GO:0032367	biological process	GO:0032367	intracellular cholesterol transport	1/206	26/18670	0.250738	0.525945	0.471836	CES1	1
GO:0032967	biological process	GO:0032967	positive regulation of collagen biosynthetic process	1/206	26/18670	0.250738	0.525945	0.471836	MYB	1
GO:0033561	biological process	GO:0033561	regulation of water loss via skin	1/206	26/18670	0.250738	0.525945	0.471836	ABCA12	1
GO:0042044	biological process	GO:0042044	fluid transport	1/206	26/18670	0.250738	0.525945	0.471836	SLC26A6	1
GO:0043090	biological process	GO:0043090	amino acid import	1/206	26/18670	0.250738	0.525945	0.471836	ATP1A2	1
GO:0043567	biological process	GO:0043567	regulation of insulin-like growth factor receptor signaling pathway	1/206	26/18670	0.250738	0.525945	0.471836	AR	1
GO:0050926	biological process	GO:0050926	regulation of positive chemotaxis	1/206	26/18670	0.250738	0.525945	0.471836	ANGPT2	1
GO:0060314	biological process	GO:0060314	regulation of ryanodine-sensitive calcium-release channel activity	1/206	26/18670	0.250738	0.525945	0.471836	PLN	1
GO:0060669	biological process	GO:0060669	embryonic placenta morphogenesis	1/206	26/18670	0.250738	0.525945	0.471836	WNT7B	1
GO:0097066	biological process	GO:0097066	response to thyroid hormone	1/206	26/18670	0.250738	0.525945	0.471836	KLF9	1
GO:1900120	biological process	GO:1900120	regulation of receptor binding	1/206	26/18670	0.250738	0.525945	0.471836	GREM2	1
GO:1903579	biological process	GO:1903579	negative regulation of ATP metabolic process	1/206	26/18670	0.250738	0.525945	0.471836	DDIT4	1
GO:1903959	biological process	GO:1903959	regulation of anion transmembrane transport	1/206	26/18670	0.250738	0.525945	0.471836	ATP1A2	1
GO:1905048	biological process	GO:1905048	regulation of metallopeptidase activity	1/206	26/18670	0.250738	0.525945	0.471836	SORL1	1
GO:0051271	biological process	GO:0051271	negative regulation of cellular component movement	6/206	384/18670	0.250873	0.525945	0.471836	CXCL13/RIPOR2/ANGPT2/ALOX15B/CCL21/ADORA1	6
GO:1901653	biological process	GO:1901653	cellular response to peptide	6/206	385/18670	0.252711	0.52683	0.47263	PRLR/ATP6V1C2/PDE3B/SORL1/SRD5A1/GDF15	6
GO:0006767	biological process	GO:0006767	water-soluble vitamin metabolic process	2/206	88/18670	0.253464	0.52683	0.47263	ALDH1L1/KYNU	2
GO:0009791	biological process	GO:0009791	post-embryonic development	2/206	88/18670	0.253464	0.52683	0.47263	DHCR7/SERP1	2
GO:0045921	biological process	GO:0045921	positive regulation of exocytosis	2/206	88/18670	0.253464	0.52683	0.47263	CADPS2/SYT9	2
GO:0048644	biological process	GO:0048644	muscle organ morphogenesis	2/206	88/18670	0.253464	0.52683	0.47263	RYR2/SERP1	2
GO:0050829	biological process	GO:0050829	defense response to Gram-negative bacterium	2/206	88/18670	0.253464	0.52683	0.47263	LBP/CAMP	2
GO:0070098	biological process	GO:0070098	chemokine-mediated signaling pathway	2/206	88/18670	0.253464	0.52683	0.47263	CXCL13/CCL21	2
GO:0106027	biological process	GO:0106027	neuron projection organization	2/206	88/18670	0.253464	0.52683	0.47263	ABCD2/CUX2	2
GO:1903725	biological process	GO:1903725	regulation of phospholipid metabolic process	2/206	88/18670	0.253464	0.52683	0.47263	ACSL3/CCL21	2
GO:2000177	biological process	GO:2000177	regulation of neural precursor cell proliferation	2/206	88/18670	0.253464	0.52683	0.47263	DISP3/EGF	2
GO:0016482	biological process	GO:0016482	cytosolic transport	3/206	158/18670	0.253568	0.52683	0.47263	SORL1/EMP2/CES1	3
GO:0043467	biological process	GO:0043467	regulation of generation of precursor metabolites and energy	3/206	158/18670	0.253568	0.52683	0.47263	AK4/SLC25A23/DDIT4	3
GO:0000302	biological process	GO:0000302	response to reactive oxygen species	4/206	232/18670	0.254137	0.527619	0.473337	MYB/HBA1/HBA2/HBB	4
GO:0002673	biological process	GO:0002673	regulation of acute inflammatory response	3/206	159/18670	0.256529	0.528489	0.474119	DNASE1/C2CD4B/ADORA1	3
GO:0006665	biological process	GO:0006665	sphingolipid metabolic process	3/206	159/18670	0.256529	0.528489	0.474119	FUT3/ALDH3B2/FUT6	3
GO:0097305	biological process	GO:0097305	response to alcohol	4/206	233/18670	0.256548	0.528489	0.474119	P2RY6/CCL21/KLF9/CSN1S1	4
GO:0032410	biological process	GO:0032410	negative regulation of transporter activity	2/206	89/18670	0.257554	0.528489	0.474119	PLN/ATP1A2	2
GO:0032602	biological process	GO:0032602	chemokine production	2/206	89/18670	0.257554	0.528489	0.474119	LBP/ALOX15B	2
GO:0046427	biological process	GO:0046427	positive regulation of JAK-STAT cascade	2/206	89/18670	0.257554	0.528489	0.474119	PRLR/HPX	2
GO:0097306	biological process	GO:0097306	cellular response to alcohol	2/206	89/18670	0.257554	0.528489	0.474119	P2RY6/KLF9	2
GO:0032970	biological process	GO:0032970	regulation of actin filament-based process	6/206	388/18670	0.258247	0.528489	0.474119	ABRACL/PLN/RYR2/ATP1A2/CCL21/ADORA1	6
GO:0071453	biological process	GO:0071453	cellular response to oxygen levels	4/206	234/18670	0.258963	0.528489	0.474119	AK4/EGLN3/HILPDA/B3GAT1	4
GO:0006884	biological process	GO:0006884	cell volume homeostasis	1/206	27/18670	0.259016	0.528489	0.474119	SLC12A2	1
GO:0009651	biological process	GO:0009651	response to salt stress	1/206	27/18670	0.259016	0.528489	0.474119	SLC25A23	1
GO:0010714	biological process	GO:0010714	positive regulation of collagen metabolic process	1/206	27/18670	0.259016	0.528489	0.474119	MYB	1
GO:0034067	biological process	GO:0034067	protein localization to Golgi apparatus	1/206	27/18670	0.259016	0.528489	0.474119	SORL1	1
GO:0036336	biological process	GO:0036336	dendritic cell migration	1/206	27/18670	0.259016	0.528489	0.474119	CCL21	1
GO:0043032	biological process	GO:0043032	positive regulation of macrophage activation	1/206	27/18670	0.259016	0.528489	0.474119	LBP	1
GO:0045671	biological process	GO:0045671	negative regulation of osteoclast differentiation	1/206	27/18670	0.259016	0.528489	0.474119	ZNF675	1
GO:0048643	biological process	GO:0048643	positive regulation of skeletal muscle tissue development	1/206	27/18670	0.259016	0.528489	0.474119	RBM24	1
GO:0051569	biological process	GO:0051569	regulation of histone H3-K4 methylation	1/206	27/18670	0.259016	0.528489	0.474119	MYB	1
GO:0051953	biological process	GO:0051953	negative regulation of amine transport	1/206	27/18670	0.259016	0.528489	0.474119	ADORA1	1
GO:0061437	biological process	GO:0061437	renal system vasculature development	1/206	27/18670	0.259016	0.528489	0.474119	ANGPT2	1
GO:0061440	biological process	GO:0061440	kidney vasculature development	1/206	27/18670	0.259016	0.528489	0.474119	ANGPT2	1
GO:0072207	biological process	GO:0072207	metanephric epithelium development	1/206	27/18670	0.259016	0.528489	0.474119	WNT7B	1
GO:1905208	biological process	GO:1905208	negative regulation of cardiocyte differentiation	1/206	27/18670	0.259016	0.528489	0.474119	PI16	1
GO:0030203	biological process	GO:0030203	glycosaminoglycan metabolic process	3/206	160/18670	0.259496	0.528489	0.474119	CSPG5/B3GAT1/EGF	3
GO:0032680	biological process	GO:0032680	regulation of tumor necrosis factor production	3/206	160/18670	0.259496	0.528489	0.474119	LILRA4/LBP/UBE2J1	3
GO:0046661	biological process	GO:0046661	male sex differentiation	3/206	160/18670	0.259496	0.528489	0.474119	AR/SRD5A1/DHCR24	3
GO:0006469	biological process	GO:0006469	negative regulation of protein kinase activity	4/206	235/18670	0.261383	0.53015	0.475608	ZNF675/SORL1/DUSP4/DUSP6	4
GO:0009953	biological process	GO:0009953	dorsal/ventral pattern formation	2/206	90/18670	0.261645	0.53015	0.475608	FOXA1/GREM2	2
GO:0015844	biological process	GO:0015844	monoamine transport	2/206	90/18670	0.261645	0.53015	0.475608	RAB3B/SYT9	2
GO:0030641	biological process	GO:0030641	regulation of cellular pH	2/206	90/18670	0.261645	0.53015	0.475608	ATP6V1C2/SLC26A6	2
GO:0030901	biological process	GO:0030901	midbrain development	2/206	90/18670	0.261645	0.53015	0.475608	SYPL2/EN2	2
GO:0031058	biological process	GO:0031058	positive regulation of histone modification	2/206	90/18670	0.261645	0.53015	0.475608	MYB/DMRTC2	2
GO:0045778	biological process	GO:0045778	positive regulation of ossification	2/206	90/18670	0.261645	0.53015	0.475608	WNT7B/FBN2	2
GO:0034612	biological process	GO:0034612	response to tumor necrosis factor	5/206	312/18670	0.262258	0.531006	0.476377	ZNF675/EDARADD/GGT1/CARD14/CCL21	5
GO:0014909	biological process	GO:0014909	smooth muscle cell migration	2/206	91/18670	0.265736	0.534024	0.479084	SORL1/P2RY6	2
GO:0051899	biological process	GO:0051899	membrane depolarization	2/206	91/18670	0.265736	0.534024	0.479084	SCN7A/ATP1A2	2
GO:1904063	biological process	GO:1904063	negative regulation of cation transmembrane transport	2/206	91/18670	0.265736	0.534024	0.479084	PLN/ATP1A2	2
GO:0032872	biological process	GO:0032872	regulation of stress-activated MAPK cascade	4/206	237/18670	0.266236	0.534024	0.479084	WNT7B/ZNF675/ERN1/CCL21	4
GO:0031440	biological process	GO:0031440	regulation of mRNA 3'-end processing	1/206	28/18670	0.267204	0.534024	0.479084	CPEB3	1
GO:0032647	biological process	GO:0032647	regulation of interferon-alpha production	1/206	28/18670	0.267204	0.534024	0.479084	LILRA4	1
GO:0033137	biological process	GO:0033137	negative regulation of peptidyl-serine phosphorylation	1/206	28/18670	0.267204	0.534024	0.479084	DDIT4	1
GO:0034377	biological process	GO:0034377	plasma lipoprotein particle assembly	1/206	28/18670	0.267204	0.534024	0.479084	ACSL3	1
GO:0034698	biological process	GO:0034698	response to gonadotropin	1/206	28/18670	0.267204	0.534024	0.479084	SRD5A1	1
GO:0060122	biological process	GO:0060122	inner ear receptor cell stereocilium organization	1/206	28/18670	0.267204	0.534024	0.479084	RIPOR2	1
GO:0090383	biological process	GO:0090383	phagosome acidification	1/206	28/18670	0.267204	0.534024	0.479084	ATP6V1C2	1
GO:1900543	biological process	GO:1900543	negative regulation of purine nucleotide metabolic process	1/206	28/18670	0.267204	0.534024	0.479084	DDIT4	1
GO:1902003	biological process	GO:1902003	regulation of amyloid-beta formation	1/206	28/18670	0.267204	0.534024	0.479084	SORL1	1
GO:1902932	biological process	GO:1902932	positive regulation of alcohol biosynthetic process	1/206	28/18670	0.267204	0.534024	0.479084	P2RY6	1
GO:1903792	biological process	GO:1903792	negative regulation of anion transport	1/206	28/18670	0.267204	0.534024	0.479084	ADORA1	1
GO:1904994	biological process	GO:1904994	regulation of leukocyte adhesion to vascular endothelial cell	1/206	28/18670	0.267204	0.534024	0.479084	CCL21	1
GO:2000463	biological process	GO:2000463	positive regulation of excitatory postsynaptic potential	1/206	28/18670	0.267204	0.534024	0.479084	CUX2	1
GO:2001025	biological process	GO:2001025	positive regulation of response to drug	1/206	28/18670	0.267204	0.534024	0.479084	RAB3B	1
GO:0032640	biological process	GO:0032640	tumor necrosis factor production	3/206	163/18670	0.268421	0.535687	0.480576	LILRA4/LBP/UBE2J1	3
GO:1903555	biological process	GO:1903555	regulation of tumor necrosis factor superfamily cytokine production	3/206	163/18670	0.268421	0.535687	0.480576	LILRA4/LBP/UBE2J1	3
GO:0010959	biological process	GO:0010959	regulation of metal ion transport	6/206	394/18670	0.269415	0.537285	0.48201	PLN/P2RY6/EGF/RYR2/ATP1A2/ADORA1	6
GO:0006672	biological process	GO:0006672	ceramide metabolic process	2/206	92/18670	0.269828	0.537338	0.482057	FUT3/FUT6	2
GO:1904894	biological process	GO:1904894	positive regulation of STAT cascade	2/206	92/18670	0.269828	0.537338	0.482057	PRLR/HPX	2
GO:0070302	biological process	GO:0070302	regulation of stress-activated protein kinase signaling cascade	4/206	239/18670	0.271106	0.539112	0.483648	WNT7B/ZNF675/ERN1/CCL21	4
GO:2000116	biological process	GO:2000116	regulation of cysteine-type endopeptidase activity	4/206	239/18670	0.271106	0.539112	0.483648	EGLN3/HERPUD1/DHCR24/TFAP2B	4
GO:0070371	biological process	GO:0070371	ERK1 and ERK2 cascade	5/206	317/18670	0.272749	0.540501	0.484894	P2RY6/EGF/DUSP4/CCL21/DUSP6	5
GO:0040013	biological process	GO:0040013	negative regulation of locomotion	6/206	396/18670	0.273165	0.540501	0.484894	CXCL13/RIPOR2/ANGPT2/ALOX15B/CCL21/ADORA1	6
GO:0006813	biological process	GO:0006813	potassium ion transport	4/206	240/18670	0.273547	0.540501	0.484894	KCNA3/SLC12A2/ATP1A2/ADORA1	4
GO:0035249	biological process	GO:0035249	synaptic transmission, glutamatergic	2/206	93/18670	0.273919	0.540501	0.484894	ATP1A2/ADORA1	2
GO:0072080	biological process	GO:0072080	nephron tubule development	2/206	93/18670	0.273919	0.540501	0.484894	WNT7B/TFAP2B	2
GO:0051604	biological process	GO:0051604	protein maturation	6/206	397/18670	0.275045	0.540501	0.484894	TMPRSS2/SORL1/CES1/GGT1/DHCR24/PCSK4	6
GO:0010669	biological process	GO:0010669	epithelial structure maintenance	1/206	29/18670	0.275302	0.540501	0.484894	TFF3	1
GO:0010800	biological process	GO:0010800	positive regulation of peptidyl-threonine phosphorylation	1/206	29/18670	0.275302	0.540501	0.484894	EGF	1
GO:0015949	biological process	GO:0015949	nucleobase-containing small molecule interconversion	1/206	29/18670	0.275302	0.540501	0.484894	AK4	1
GO:0030511	biological process	GO:0030511	positive regulation of transforming growth factor beta receptor signaling pathway	1/206	29/18670	0.275302	0.540501	0.484894	LRG1	1
GO:0031114	biological process	GO:0031114	regulation of microtubule depolymerization	1/206	29/18670	0.275302	0.540501	0.484894	TRIM54	1
GO:0032372	biological process	GO:0032372	negative regulation of sterol transport	1/206	29/18670	0.275302	0.540501	0.484894	EGF	1
GO:0032375	biological process	GO:0032375	negative regulation of cholesterol transport	1/206	29/18670	0.275302	0.540501	0.484894	EGF	1
GO:0045980	biological process	GO:0045980	negative regulation of nucleotide metabolic process	1/206	29/18670	0.275302	0.540501	0.484894	DDIT4	1
GO:0046134	biological process	GO:0046134	pyrimidine nucleoside biosynthetic process	1/206	29/18670	0.275302	0.540501	0.484894	TK1	1
GO:0060441	biological process	GO:0060441	epithelial tube branching involved in lung morphogenesis	1/206	29/18670	0.275302	0.540501	0.484894	FOXA1	1
GO:0060536	biological process	GO:0060536	cartilage morphogenesis	1/206	29/18670	0.275302	0.540501	0.484894	WNT7B	1
GO:1903846	biological process	GO:1903846	positive regulation of cellular response to transforming growth factor beta stimulus	1/206	29/18670	0.275302	0.540501	0.484894	LRG1	1
GO:0097696	biological process	GO:0097696	STAT cascade	3/206	166/18670	0.277382	0.544201	0.488214	PRLR/EGF/HPX	3
GO:0006029	biological process	GO:0006029	proteoglycan metabolic process	2/206	94/18670	0.278009	0.544662	0.488628	CSPG5/B3GAT1	2
GO:0060993	biological process	GO:0060993	kidney morphogenesis	2/206	94/18670	0.278009	0.544662	0.488628	WNT7B/GCNT3	2
GO:0033209	biological process	GO:0033209	tumor necrosis factor-mediated signaling pathway	3/206	167/18670	0.280376	0.548603	0.492163	ZNF675/EDARADD/CARD14	3
GO:0002702	biological process	GO:0002702	positive regulation of production of molecular mediator of immune response	2/206	95/18670	0.282098	0.548603	0.492163	GPRC5B/HPX	2
GO:0044070	biological process	GO:0044070	regulation of anion transport	2/206	95/18670	0.282098	0.548603	0.492163	ATP1A2/ADORA1	2
GO:0061326	biological process	GO:0061326	renal tubule development	2/206	95/18670	0.282098	0.548603	0.492163	WNT7B/TFAP2B	2
GO:2000060	biological process	GO:2000060	positive regulation of ubiquitin-dependent protein catabolic process	2/206	95/18670	0.282098	0.548603	0.492163	HERPUD1/EGF	2
GO:0000038	biological process	GO:0000038	very long-chain fatty acid metabolic process	1/206	30/18670	0.28331	0.548603	0.492163	ABCD2	1
GO:0006517	biological process	GO:0006517	protein deglycosylation	1/206	30/18670	0.28331	0.548603	0.492163	MAN1A1	1
GO:0010743	biological process	GO:0010743	regulation of macrophage derived foam cell differentiation	1/206	30/18670	0.28331	0.548603	0.492163	ALOX15B	1
GO:0032607	biological process	GO:0032607	interferon-alpha production	1/206	30/18670	0.28331	0.548603	0.492163	LILRA4	1
GO:0042759	biological process	GO:0042759	long-chain fatty acid biosynthetic process	1/206	30/18670	0.28331	0.548603	0.492163	ALOX15B	1
GO:0043171	biological process	GO:0043171	peptide catabolic process	1/206	30/18670	0.28331	0.548603	0.492163	GGT1	1
GO:0043372	biological process	GO:0043372	positive regulation of CD4-positive, alpha-beta T cell differentiation	1/206	30/18670	0.28331	0.548603	0.492163	MYB	1
GO:0046596	biological process	GO:0046596	regulation of viral entry into host cell	1/206	30/18670	0.28331	0.548603	0.492163	TMPRSS2	1
GO:0061082	biological process	GO:0061082	myeloid leukocyte cytokine production	1/206	30/18670	0.28331	0.548603	0.492163	GPRC5B	1
GO:0051896	biological process	GO:0051896	regulation of protein kinase B signaling	4/206	244/18670	0.283348	0.548603	0.492163	MST1R/GDF15/EGF/CCL21	4
GO:0001906	biological process	GO:0001906	cell killing	3/206	168/18670	0.283372	0.548603	0.492163	CAMP/EMP2/DNASE1	3
GO:0071706	biological process	GO:0071706	tumor necrosis factor superfamily cytokine production	3/206	168/18670	0.283372	0.548603	0.492163	LILRA4/LBP/UBE2J1	3
GO:0019217	biological process	GO:0019217	regulation of fatty acid metabolic process	2/206	96/18670	0.286184	0.55041	0.493784	ABCD2/PLIN5	2
GO:0097327	biological process	GO:0097327	response to antineoplastic agent	2/206	96/18670	0.286184	0.55041	0.493784	SRD5A1/DDIT4	2
GO:2001169	biological process	GO:2001169	regulation of ATP biosynthetic process	2/206	96/18670	0.286184	0.55041	0.493784	AK4/DDIT4	2
GO:0007269	biological process	GO:0007269	neurotransmitter secretion	3/206	169/18670	0.286372	0.55041	0.493784	CADPS2/CSPG5/SYT9	3
GO:0048660	biological process	GO:0048660	regulation of smooth muscle cell proliferation	3/206	169/18670	0.286372	0.55041	0.493784	MYB/P2RY6/ERN1	3
GO:0022407	biological process	GO:0022407	regulation of cell-cell adhesion	6/206	403/18670	0.286388	0.55041	0.493784	CXCL13/RIPOR2/MYB/FOXA1/CD5/CCL21	6
GO:1903829	biological process	GO:1903829	positive regulation of cellular protein localization	5/206	324/18670	0.287582	0.55041	0.493784	SORL1/AGR2/ACSL3/ABCA12/EGF	5
GO:0048871	biological process	GO:0048871	multicellular organismal homeostasis	7/206	485/18670	0.288858	0.55041	0.493784	ZNF675/PRLR/GATM/TFF3/ABCA12/TFAP2B/ADORA1	7
GO:0050727	biological process	GO:0050727	regulation of inflammatory response	7/206	485/18670	0.288858	0.55041	0.493784	ABCD2/LBP/GPRC5B/GGT1/DNASE1/C2CD4B/ADORA1	7
GO:0006022	biological process	GO:0006022	aminoglycan metabolic process	3/206	170/18670	0.289374	0.55041	0.493784	CSPG5/B3GAT1/EGF	3
GO:0099643	biological process	GO:0099643	signal release from synapse	3/206	170/18670	0.289374	0.55041	0.493784	CADPS2/CSPG5/SYT9	3
GO:0010596	biological process	GO:0010596	negative regulation of endothelial cell migration	2/206	97/18670	0.290269	0.55041	0.493784	CXCL13/ANGPT2	2
GO:0015908	biological process	GO:0015908	fatty acid transport	2/206	97/18670	0.290269	0.55041	0.493784	ACSL3/SLCO2A1	2
GO:0043255	biological process	GO:0043255	regulation of carbohydrate biosynthetic process	2/206	97/18670	0.290269	0.55041	0.493784	P2RY6/EGF	2
GO:0051591	biological process	GO:0051591	response to cAMP	2/206	97/18670	0.290269	0.55041	0.493784	SRD5A1/SLC26A6	2
GO:0060996	biological process	GO:0060996	dendritic spine development	2/206	97/18670	0.290269	0.55041	0.493784	CPEB3/CUX2	2
GO:0090630	biological process	GO:0090630	activation of GTPase activity	2/206	97/18670	0.290269	0.55041	0.493784	CXCL13/CCL21	2
GO:0120162	biological process	GO:0120162	positive regulation of cold-induced thermogenesis	2/206	97/18670	0.290269	0.55041	0.493784	PRLR/GATM	2
GO:0097237	biological process	GO:0097237	cellular response to toxic substance	4/206	247/18670	0.290733	0.55041	0.493784	MYB/HBA1/HBA2/HBB	4
GO:0001963	biological process	GO:0001963	synaptic transmission, dopaminergic	1/206	31/18670	0.291231	0.55041	0.493784	RAB3B	1
GO:0002675	biological process	GO:0002675	positive regulation of acute inflammatory response	1/206	31/18670	0.291231	0.55041	0.493784	C2CD4B	1
GO:0006658	biological process	GO:0006658	phosphatidylserine metabolic process	1/206	31/18670	0.291231	0.55041	0.493784	PLA2G4E	1
GO:0006691	biological process	GO:0006691	leukotriene metabolic process	1/206	31/18670	0.291231	0.55041	0.493784	GGT1	1
GO:0009954	biological process	GO:0009954	proximal/distal pattern formation	1/206	31/18670	0.291231	0.55041	0.493784	HOXC11	1
GO:0010719	biological process	GO:0010719	negative regulation of epithelial to mesenchymal transition	1/206	31/18670	0.291231	0.55041	0.493784	FOXA1	1
GO:0031338	biological process	GO:0031338	regulation of vesicle fusion	1/206	31/18670	0.291231	0.55041	0.493784	SYT9	1
GO:0033198	biological process	GO:0033198	response to ATP	1/206	31/18670	0.291231	0.55041	0.493784	P2RY2	1
GO:0035767	biological process	GO:0035767	endothelial cell chemotaxis	1/206	31/18670	0.291231	0.55041	0.493784	CXCL13	1
GO:0042168	biological process	GO:0042168	heme metabolic process	1/206	31/18670	0.291231	0.55041	0.493784	HPX	1
GO:0043457	biological process	GO:0043457	regulation of cellular respiration	1/206	31/18670	0.291231	0.55041	0.493784	SLC25A23	1
GO:0045880	biological process	GO:0045880	positive regulation of smoothened signaling pathway	1/206	31/18670	0.291231	0.55041	0.493784	FOXA1	1
GO:0050685	biological process	GO:0050685	positive regulation of mRNA processing	1/206	31/18670	0.291231	0.55041	0.493784	CPEB3	1
GO:0060292	biological process	GO:0060292	long-term synaptic depression	1/206	31/18670	0.291231	0.55041	0.493784	ADORA1	1
GO:0070306	biological process	GO:0070306	lens fiber cell differentiation	1/206	31/18670	0.291231	0.55041	0.493784	WNT7B	1
GO:0071880	biological process	GO:0071880	adenylate cyclase-activating adrenergic receptor signaling pathway	1/206	31/18670	0.291231	0.55041	0.493784	PLN	1
GO:0048659	biological process	GO:0048659	smooth muscle cell proliferation	3/206	171/18670	0.292379	0.552205	0.495395	MYB/P2RY6/ERN1	3
GO:0046677	biological process	GO:0046677	response to antibiotic	5/206	327/18670	0.293986	0.552454	0.495618	MYB/SRD5A1/HBA1/HBA2/HBB	5
GO:0006885	biological process	GO:0006885	regulation of pH	2/206	98/18670	0.294351	0.552454	0.495618	ATP6V1C2/SLC26A6	2
GO:0042472	biological process	GO:0042472	inner ear morphogenesis	2/206	98/18670	0.294351	0.552454	0.495618	RIPOR2/SLC44A4	2
GO:0048024	biological process	GO:0048024	regulation of mRNA splicing, via spliceosome	2/206	98/18670	0.294351	0.552454	0.495618	RBM24/CELF5	2
GO:0050848	biological process	GO:0050848	regulation of calcium-mediated signaling	2/206	98/18670	0.294351	0.552454	0.495618	PLN/P2RY6	2
GO:0032874	biological process	GO:0032874	positive regulation of stress-activated MAPK cascade	3/206	172/18670	0.295386	0.552454	0.495618	WNT7B/ERN1/CCL21	3
GO:0019318	biological process	GO:0019318	hexose metabolic process	4/206	249/18670	0.295672	0.552454	0.495618	TFF3/FUT6/TFAP2B/SERP1	4
GO:0045926	biological process	GO:0045926	negative regulation of growth	4/206	249/18670	0.295672	0.552454	0.495618	PI16/SH3BP4/GDF15/ALOX15B	4
GO:0071560	biological process	GO:0071560	cellular response to transforming growth factor beta stimulus	4/206	249/18670	0.295672	0.552454	0.495618	ONECUT2/GDF15/LRG1/FBN2	4
GO:0016485	biological process	GO:0016485	protein processing	5/206	328/18670	0.296126	0.552454	0.495618	TMPRSS2/CES1/GGT1/DHCR24/PCSK4	5
GO:0001659	biological process	GO:0001659	temperature homeostasis	3/206	173/18670	0.298395	0.552454	0.495618	PRLR/GATM/ADORA1	3
GO:0010469	biological process	GO:0010469	regulation of signaling receptor activity	3/206	173/18670	0.298395	0.552454	0.495618	GREM2/EGF/ADORA1	3
GO:0016525	biological process	GO:0016525	negative regulation of angiogenesis	3/206	173/18670	0.298395	0.552454	0.495618	PDE3B/ANGPT2/EFNA3	3
GO:0070304	biological process	GO:0070304	positive regulation of stress-activated protein kinase signaling cascade	3/206	173/18670	0.298395	0.552454	0.495618	WNT7B/ERN1/CCL21	3
GO:0001708	biological process	GO:0001708	cell fate specification	2/206	99/18670	0.298429	0.552454	0.495618	FOXA1/AR	2
GO:0003338	biological process	GO:0003338	metanephros morphogenesis	1/206	32/18670	0.299064	0.552454	0.495618	WNT7B	1
GO:0007616	biological process	GO:0007616	long-term memory	1/206	32/18670	0.299064	0.552454	0.495618	CPEB3	1
GO:0008210	biological process	GO:0008210	estrogen metabolic process	1/206	32/18670	0.299064	0.552454	0.495618	UGT2B11	1
GO:0032228	biological process	GO:0032228	regulation of synaptic transmission, GABAergic	1/206	32/18670	0.299064	0.552454	0.495618	ADORA1	1
GO:0038128	biological process	GO:0038128	ERBB2 signaling pathway	1/206	32/18670	0.299064	0.552454	0.495618	EGF	1
GO:0042491	biological process	GO:0042491	inner ear auditory receptor cell differentiation	1/206	32/18670	0.299064	0.552454	0.495618	RIPOR2	1
GO:0043552	biological process	GO:0043552	positive regulation of phosphatidylinositol 3-kinase activity	1/206	32/18670	0.299064	0.552454	0.495618	CCL21	1
GO:0045922	biological process	GO:0045922	negative regulation of fatty acid metabolic process	1/206	32/18670	0.299064	0.552454	0.495618	PLIN5	1
GO:0046039	biological process	GO:0046039	GTP metabolic process	1/206	32/18670	0.299064	0.552454	0.495618	AK4	1
GO:0046685	biological process	GO:0046685	response to arsenic-containing substance	1/206	32/18670	0.299064	0.552454	0.495618	MKNK2	1
GO:0048741	biological process	GO:0048741	skeletal muscle fiber development	1/206	32/18670	0.299064	0.552454	0.495618	RIPOR2	1
GO:0051385	biological process	GO:0051385	response to mineralocorticoid	1/206	32/18670	0.299064	0.552454	0.495618	CSN1S1	1
GO:0055022	biological process	GO:0055022	negative regulation of cardiac muscle tissue growth	1/206	32/18670	0.299064	0.552454	0.495618	PI16	1
GO:0061117	biological process	GO:0061117	negative regulation of heart growth	1/206	32/18670	0.299064	0.552454	0.495618	PI16	1
GO:0065005	biological process	GO:0065005	protein-lipid complex assembly	1/206	32/18670	0.299064	0.552454	0.495618	ACSL3	1
GO:0071353	biological process	GO:0071353	cellular response to interleukin-4	1/206	32/18670	0.299064	0.552454	0.495618	FASN	1
GO:0086019	biological process	GO:0086019	cell-cell signaling involved in cardiac conduction	1/206	32/18670	0.299064	0.552454	0.495618	RYR2	1
GO:1902235	biological process	GO:1902235	regulation of endoplasmic reticulum stress-induced intrinsic apoptotic signaling pathway	1/206	32/18670	0.299064	0.552454	0.495618	HERPUD1	1
GO:0002181	biological process	GO:0002181	cytoplasmic translation	2/206	100/18670	0.302504	0.557328	0.499991	CPEB3/RBM24	2
GO:0036503	biological process	GO:0036503	ERAD pathway	2/206	100/18670	0.302504	0.557328	0.499991	UBE2J1/HERPUD1	2
GO:0060079	biological process	GO:0060079	excitatory postsynaptic potential	2/206	100/18670	0.302504	0.557328	0.499991	CUX2/ADORA1	2
GO:0120034	biological process	GO:0120034	positive regulation of plasma membrane bounded cell projection assembly	2/206	100/18670	0.302504	0.557328	0.499991	RIPOR2/CCL21	2
GO:0120032	biological process	GO:0120032	regulation of plasma membrane bounded cell projection assembly	3/206	175/18670	0.304418	0.560112	0.502488	RIPOR2/CCL21/RAP1GAP	3
GO:2000181	biological process	GO:2000181	negative regulation of blood vessel morphogenesis	3/206	175/18670	0.304418	0.560112	0.502488	PDE3B/ANGPT2/EFNA3	3
GO:0002027	biological process	GO:0002027	regulation of heart rate	2/206	101/18670	0.306575	0.561176	0.503443	PLN/RYR2	2
GO:0050830	biological process	GO:0050830	defense response to Gram-positive bacterium	2/206	101/18670	0.306575	0.561176	0.503443	LBP/CAMP	2
GO:0010837	biological process	GO:0010837	regulation of keratinocyte proliferation	1/206	33/18670	0.306811	0.561176	0.503443	KLF9	1
GO:0018279	biological process	GO:0018279	protein N-linked glycosylation via asparagine	1/206	33/18670	0.306811	0.561176	0.503443	UBE2J1	1
GO:0019934	biological process	GO:0019934	cGMP-mediated signaling	1/206	33/18670	0.306811	0.561176	0.503443	PDE11A	1
GO:0030851	biological process	GO:0030851	granulocyte differentiation	1/206	33/18670	0.306811	0.561176	0.503443	FASN	1
GO:0042755	biological process	GO:0042755	eating behavior	1/206	33/18670	0.306811	0.561176	0.503443	GDF15	1
GO:0048011	biological process	GO:0048011	neurotrophin TRK receptor signaling pathway	1/206	33/18670	0.306811	0.561176	0.503443	DDIT4	1
GO:0060603	biological process	GO:0060603	mammary gland duct morphogenesis	1/206	33/18670	0.306811	0.561176	0.503443	AR	1
GO:0050796	biological process	GO:0050796	regulation of insulin secretion	3/206	176/18670	0.307431	0.56158	0.503805	TFAP2B/SYT9/SERP1	3
GO:0046486	biological process	GO:0046486	glycerolipid metabolic process	6/206	414/18670	0.307436	0.56158	0.503805	MBOAT2/SORL1/PLA2G4E/ACSL3/PLIN5/SLC44A4	6
GO:0001959	biological process	GO:0001959	regulation of cytokine-mediated signaling pathway	3/206	177/18670	0.310446	0.565578	0.507392	ZNF675/LIFR/HPX	3
GO:0060491	biological process	GO:0060491	regulation of cell projection assembly	3/206	177/18670	0.310446	0.565578	0.507392	RIPOR2/CCL21/RAP1GAP	3
GO:0071559	biological process	GO:0071559	response to transforming growth factor beta	4/206	255/18670	0.310549	0.565578	0.507392	ONECUT2/GDF15/LRG1/FBN2	4
GO:0000079	biological process	GO:0000079	regulation of cyclin-dependent protein serine/threonine kinase activity	2/206	102/18670	0.310641	0.565578	0.507392	CCNF/CCNG1	2
GO:0035335	biological process	GO:0035335	peptidyl-tyrosine dephosphorylation	2/206	102/18670	0.310641	0.565578	0.507392	DUSP4/DUSP6	2
GO:0050730	biological process	GO:0050730	regulation of peptidyl-tyrosine phosphorylation	4/206	256/18670	0.313036	0.566301	0.508041	GPRC5B/EGF/ADORA1/HPX	4
GO:0090596	biological process	GO:0090596	sensory organ morphogenesis	4/206	256/18670	0.313036	0.566301	0.508041	RIPOR2/TFAP2B/SLC44A4/FBN2	4
GO:0050900	biological process	GO:0050900	leukocyte migration	7/206	499/18670	0.313349	0.566301	0.508041	CXCL13/SLC12A2/RIPOR2/ANGPT2/LBP/CCL21/ADORA1	7
GO:0003382	biological process	GO:0003382	epithelial cell morphogenesis	1/206	34/18670	0.314473	0.566301	0.508041	AR	1
GO:0018196	biological process	GO:0018196	peptidyl-asparagine modification	1/206	34/18670	0.314473	0.566301	0.508041	UBE2J1	1
GO:0019228	biological process	GO:0019228	neuronal action potential	1/206	34/18670	0.314473	0.566301	0.508041	SCN7A	1
GO:0033120	biological process	GO:0033120	positive regulation of RNA splicing	1/206	34/18670	0.314473	0.566301	0.508041	ERN1	1
GO:0034205	biological process	GO:0034205	amyloid-beta formation	1/206	34/18670	0.314473	0.566301	0.508041	SORL1	1
GO:0048048	biological process	GO:0048048	embryonic eye morphogenesis	1/206	34/18670	0.314473	0.566301	0.508041	FBN2	1
GO:0048665	biological process	GO:0048665	neuron fate specification	1/206	34/18670	0.314473	0.566301	0.508041	FOXA1	1
GO:0070050	biological process	GO:0070050	neuron cellular homeostasis	1/206	34/18670	0.314473	0.566301	0.508041	ADORA1	1
GO:0070670	biological process	GO:0070670	response to interleukin-4	1/206	34/18670	0.314473	0.566301	0.508041	FASN	1
GO:0071875	biological process	GO:0071875	adrenergic receptor signaling pathway	1/206	34/18670	0.314473	0.566301	0.508041	PLN	1
GO:0098901	biological process	GO:0098901	regulation of cardiac muscle cell action potential	1/206	34/18670	0.314473	0.566301	0.508041	RYR2	1
GO:0032091	biological process	GO:0032091	negative regulation of protein binding	2/206	103/18670	0.314702	0.566301	0.508041	RIPOR2/SORL1	2
GO:0034766	biological process	GO:0034766	negative regulation of ion transmembrane transport	2/206	103/18670	0.314702	0.566301	0.508041	PLN/ATP1A2	2
GO:0048259	biological process	GO:0048259	regulation of receptor-mediated endocytosis	2/206	103/18670	0.314702	0.566301	0.508041	EGF/CCL21	2
GO:1905269	biological process	GO:1905269	positive regulation of chromatin organization	2/206	103/18670	0.314702	0.566301	0.508041	MYB/DMRTC2	2
GO:0033673	biological process	GO:0033673	negative regulation of kinase activity	4/206	257/18670	0.315525	0.567295	0.508932	ZNF675/SORL1/DUSP4/DUSP6	4
GO:0006479	biological process	GO:0006479	protein methylation	3/206	179/18670	0.316478	0.567295	0.508932	MYB/DMRTC2/RAB3B	3
GO:0008213	biological process	GO:0008213	protein alkylation	3/206	179/18670	0.316478	0.567295	0.508932	MYB/DMRTC2/RAB3B	3
GO:0030177	biological process	GO:0030177	positive regulation of Wnt signaling pathway	3/206	179/18670	0.316478	0.567295	0.508932	ATP6V1C2/GPRC5B/EGF	3
GO:0048736	biological process	GO:0048736	appendage development	3/206	179/18670	0.316478	0.567295	0.508932	HOXC11/TFAP2B/FBN2	3
GO:0060173	biological process	GO:0060173	limb development	3/206	179/18670	0.316478	0.567295	0.508932	HOXC11/TFAP2B/FBN2	3
GO:0043588	biological process	GO:0043588	skin development	6/206	419/18670	0.317095	0.568035	0.509596	CSTA/ABCA12/DHCR24/ALOX15B/TFAP2B/IVL	6
GO:0006892	biological process	GO:0006892	post-Golgi vesicle-mediated transport	2/206	104/18670	0.318759	0.568817	0.510298	SORL1/ACSL3	2
GO:0010923	biological process	GO:0010923	negative regulation of phosphatase activity	2/206	104/18670	0.318759	0.568817	0.510298	GPATCH2/PPP1R36	2
GO:0014812	biological process	GO:0014812	muscle cell migration	2/206	104/18670	0.318759	0.568817	0.510298	SORL1/P2RY6	2
GO:0032414	biological process	GO:0032414	positive regulation of ion transmembrane transporter activity	2/206	104/18670	0.318759	0.568817	0.510298	P2RY6/RYR2	2
GO:0046928	biological process	GO:0046928	regulation of neurotransmitter secretion	2/206	104/18670	0.318759	0.568817	0.510298	CSPG5/SYT9	2
GO:0090100	biological process	GO:0090100	positive regulation of transmembrane receptor protein serine/threonine kinase signaling pathway	2/206	104/18670	0.318759	0.568817	0.510298	GDF15/LRG1	2
GO:0071346	biological process	GO:0071346	cellular response to interferon-gamma	3/206	180/18670	0.319495	0.569451	0.510866	SLC26A6/CCL21/HPX	3
GO:0071496	biological process	GO:0071496	cellular response to external stimulus	5/206	339/18670	0.319828	0.569451	0.510866	CADPS2/RIPOR2/SRD5A1/P2RY2/ATP1A2	5
GO:0001881	biological process	GO:0001881	receptor recycling	1/206	35/18670	0.322051	0.569451	0.510866	SORL1	1
GO:0010259	biological process	GO:0010259	multicellular organism aging	1/206	35/18670	0.322051	0.569451	0.510866	SERP1	1
GO:0014904	biological process	GO:0014904	myotube cell development	1/206	35/18670	0.322051	0.569451	0.510866	RIPOR2	1
GO:0015695	biological process	GO:0015695	organic cation transport	1/206	35/18670	0.322051	0.569451	0.510866	SLC44A4	1
GO:0030262	biological process	GO:0030262	apoptotic nuclear changes	1/206	35/18670	0.322051	0.569451	0.510866	DNASE2B	1
GO:0034142	biological process	GO:0034142	toll-like receptor 4 signaling pathway	1/206	35/18670	0.322051	0.569451	0.510866	LBP	1
GO:0035909	biological process	GO:0035909	aorta morphogenesis	1/206	35/18670	0.322051	0.569451	0.510866	TFAP2B	1
GO:0045622	biological process	GO:0045622	regulation of T-helper cell differentiation	1/206	35/18670	0.322051	0.569451	0.510866	MYB	1
GO:0051954	biological process	GO:0051954	positive regulation of amine transport	1/206	35/18670	0.322051	0.569451	0.510866	RAB3B	1
GO:0060251	biological process	GO:0060251	regulation of glial cell proliferation	1/206	35/18670	0.322051	0.569451	0.510866	MYB	1
GO:0071312	biological process	GO:0071312	cellular response to alkaloid	1/206	35/18670	0.322051	0.569451	0.510866	RYR2	1
GO:1905332	biological process	GO:1905332	positive regulation of morphogenesis of an epithelium	1/206	35/18670	0.322051	0.569451	0.510866	AR	1
GO:0006641	biological process	GO:0006641	triglyceride metabolic process	2/206	105/18670	0.322809	0.569451	0.510866	SORL1/PLIN5	2
GO:0032006	biological process	GO:0032006	regulation of TOR signaling	2/206	105/18670	0.322809	0.569451	0.510866	SH3BP4/DDIT4	2
GO:0045185	biological process	GO:0045185	maintenance of protein location	2/206	105/18670	0.322809	0.569451	0.510866	SORL1/FBN2	2
GO:1901342	biological process	GO:1901342	regulation of vasculature development	6/206	422/18670	0.322914	0.569451	0.510866	CXCL13/PDE3B/ANGPT2/LRG1/EMP2/EFNA3	6
GO:0032412	biological process	GO:0032412	regulation of ion transmembrane transporter activity	4/206	260/18670	0.323003	0.569451	0.510866	PLN/P2RY6/RYR2/ATP1A2	4
GO:0032386	biological process	GO:0032386	regulation of intracellular transport	6/206	423/18670	0.324857	0.572358	0.513474	CSPG5/SORL1/PLN/UBE2J1/REEP6/SYT9	6
GO:0009108	biological process	GO:0009108	coenzyme biosynthetic process	4/206	261/18670	0.325498	0.572819	0.513888	ACSL3/FASN/DDIT4/KYNU	4
GO:0061138	biological process	GO:0061138	morphogenesis of a branching epithelium	3/206	182/18670	0.325531	0.572819	0.513888	FOXA1/AR/EGF	3
GO:0003300	biological process	GO:0003300	cardiac muscle hypertrophy	2/206	106/18670	0.326854	0.573356	0.514369	PI16/RYR2	2
GO:0042136	biological process	GO:0042136	neurotransmitter biosynthetic process	2/206	106/18670	0.326854	0.573356	0.514369	HBB/SLC44A4	2
GO:0051963	biological process	GO:0051963	regulation of synapse assembly	2/206	106/18670	0.326854	0.573356	0.514369	CUX2/SYNDIG1	2
GO:1904029	biological process	GO:1904029	regulation of cyclin-dependent protein kinase activity	2/206	106/18670	0.326854	0.573356	0.514369	CCNF/CCNG1	2
GO:0003091	biological process	GO:0003091	renal water homeostasis	1/206	36/18670	0.329545	0.573356	0.514369	TFAP2B	1
GO:0006699	biological process	GO:0006699	bile acid biosynthetic process	1/206	36/18670	0.329545	0.573356	0.514369	AMACR	1
GO:0010453	biological process	GO:0010453	regulation of cell fate commitment	1/206	36/18670	0.329545	0.573356	0.514369	AR	1
GO:0010742	biological process	GO:0010742	macrophage derived foam cell differentiation	1/206	36/18670	0.329545	0.573356	0.514369	ALOX15B	1
GO:0030224	biological process	GO:0030224	monocyte differentiation	1/206	36/18670	0.329545	0.573356	0.514369	FASN	1
GO:0033572	biological process	GO:0033572	transferrin transport	1/206	36/18670	0.329545	0.573356	0.514369	ATP6V1C2	1
GO:0035137	biological process	GO:0035137	hindlimb morphogenesis	1/206	36/18670	0.329545	0.573356	0.514369	TFAP2B	1
GO:0071392	biological process	GO:0071392	cellular response to estradiol stimulus	1/206	36/18670	0.329545	0.573356	0.514369	SRD5A1	1
GO:0071634	biological process	GO:0071634	regulation of transforming growth factor beta production	1/206	36/18670	0.329545	0.573356	0.514369	MYB	1
GO:0071709	biological process	GO:0071709	membrane assembly	1/206	36/18670	0.329545	0.573356	0.514369	EMP2	1
GO:0090077	biological process	GO:0090077	foam cell differentiation	1/206	36/18670	0.329545	0.573356	0.514369	ALOX15B	1
GO:0090218	biological process	GO:0090218	positive regulation of lipid kinase activity	1/206	36/18670	0.329545	0.573356	0.514369	CCL21	1
GO:1903131	biological process	GO:1903131	mononuclear cell differentiation	1/206	36/18670	0.329545	0.573356	0.514369	FASN	1
GO:2000516	biological process	GO:2000516	positive regulation of CD4-positive, alpha-beta T cell activation	1/206	36/18670	0.329545	0.573356	0.514369	MYB	1
GO:0001909	biological process	GO:0001909	leukocyte mediated cytotoxicity	2/206	107/18670	0.330892	0.574979	0.515826	EMP2/DNASE1	2
GO:0062014	biological process	GO:0062014	negative regulation of small molecule metabolic process	2/206	107/18670	0.330892	0.574979	0.515826	PLIN5/DDIT4	2
GO:0099565	biological process	GO:0099565	chemical synaptic transmission, postsynaptic	2/206	108/18670	0.334924	0.579725	0.520083	CUX2/ADORA1	2
GO:0000289	biological process	GO:0000289	nuclear-transcribed mRNA poly(A) tail shortening	1/206	37/18670	0.336957	0.579725	0.520083	CPEB3	1
GO:0002714	biological process	GO:0002714	positive regulation of B cell mediated immunity	1/206	37/18670	0.336957	0.579725	0.520083	HPX	1
GO:0002891	biological process	GO:0002891	positive regulation of immunoglobulin mediated immune response	1/206	37/18670	0.336957	0.579725	0.520083	HPX	1
GO:0006623	biological process	GO:0006623	protein targeting to vacuole	1/206	37/18670	0.336957	0.579725	0.520083	SORL1	1
GO:0006921	biological process	GO:0006921	cellular component disassembly involved in execution phase of apoptosis	1/206	37/18670	0.336957	0.579725	0.520083	DNASE2B	1
GO:0007339	biological process	GO:0007339	binding of sperm to zona pellucida	1/206	37/18670	0.336957	0.579725	0.520083	PCSK4	1
GO:0010614	biological process	GO:0010614	negative regulation of cardiac muscle hypertrophy	1/206	37/18670	0.336957	0.579725	0.520083	PI16	1
GO:0030212	biological process	GO:0030212	hyaluronan metabolic process	1/206	37/18670	0.336957	0.579725	0.520083	EGF	1
GO:0031111	biological process	GO:0031111	negative regulation of microtubule polymerization or depolymerization	1/206	37/18670	0.336957	0.579725	0.520083	TRIM54	1
GO:0032885	biological process	GO:0032885	regulation of polysaccharide biosynthetic process	1/206	37/18670	0.336957	0.579725	0.520083	EGF	1
GO:0034405	biological process	GO:0034405	response to fluid shear stress	1/206	37/18670	0.336957	0.579725	0.520083	TFPI2	1
GO:0043114	biological process	GO:0043114	regulation of vascular permeability	1/206	37/18670	0.336957	0.579725	0.520083	C2CD4B	1
GO:0045730	biological process	GO:0045730	respiratory burst	1/206	37/18670	0.336957	0.579725	0.520083	LBP	1
GO:0071542	biological process	GO:0071542	dopaminergic neuron differentiation	1/206	37/18670	0.336957	0.579725	0.520083	FOXA1	1
GO:1900026	biological process	GO:1900026	positive regulation of substrate adhesion-dependent cell spreading	1/206	37/18670	0.336957	0.579725	0.520083	CSPG5	1
GO:0022900	biological process	GO:0022900	electron transport chain	3/206	186/18670	0.3376	0.579755	0.52011	ALDH4A1/SRD5A1/HSD17B6	3
GO:0055001	biological process	GO:0055001	muscle cell development	3/206	186/18670	0.3376	0.579755	0.52011	PI16/RIPOR2/SYPL2	3
GO:0070507	biological process	GO:0070507	regulation of microtubule cytoskeleton organization	3/206	186/18670	0.3376	0.579755	0.52011	CCNF/TRIM36/TRIM54	3
GO:0014897	biological process	GO:0014897	striated muscle hypertrophy	2/206	109/18670	0.338948	0.580994	0.521222	PI16/RYR2	2
GO:0021761	biological process	GO:0021761	limbic system development	2/206	109/18670	0.338948	0.580994	0.521222	CNTNAP2/SRD5A1	2
GO:0072009	biological process	GO:0072009	nephron epithelium development	2/206	109/18670	0.338948	0.580994	0.521222	WNT7B/TFAP2B	2
GO:0019933	biological process	GO:0019933	cAMP-mediated signaling	3/206	187/18670	0.340616	0.582776	0.522821	PDE11A/PDE3B/PLN	3
GO:1901343	biological process	GO:1901343	negative regulation of vasculature development	3/206	187/18670	0.340616	0.582776	0.522821	PDE3B/ANGPT2/EFNA3	3
GO:1905475	biological process	GO:1905475	regulation of protein localization to membrane	3/206	187/18670	0.340616	0.582776	0.522821	AGR2/AR/ACSL3	3
GO:0006024	biological process	GO:0006024	glycosaminoglycan biosynthetic process	2/206	110/18670	0.342965	0.583674	0.523626	CSPG5/EGF	2
GO:0098739	biological process	GO:0098739	import across plasma membrane	2/206	110/18670	0.342965	0.583674	0.523626	SLC12A2/ATP1A2	2
GO:0022898	biological process	GO:0022898	regulation of transmembrane transporter activity	4/206	268/18670	0.342997	0.583674	0.523626	PLN/P2RY6/RYR2/ATP1A2	4
GO:0003298	biological process	GO:0003298	physiological muscle hypertrophy	1/206	38/18670	0.344288	0.583674	0.523626	PI16	1
GO:0003301	biological process	GO:0003301	physiological cardiac muscle hypertrophy	1/206	38/18670	0.344288	0.583674	0.523626	PI16	1
GO:0006778	biological process	GO:0006778	porphyrin-containing compound metabolic process	1/206	38/18670	0.344288	0.583674	0.523626	HPX	1
GO:0015682	biological process	GO:0015682	ferric iron transport	1/206	38/18670	0.344288	0.583674	0.523626	ATP6V1C2	1
GO:0015804	biological process	GO:0015804	neutral amino acid transport	1/206	38/18670	0.344288	0.583674	0.523626	SLC38A1	1
GO:0045022	biological process	GO:0045022	early endosome to late endosome transport	1/206	38/18670	0.344288	0.583674	0.523626	EMP2	1
GO:0046329	biological process	GO:0046329	negative regulation of JNK cascade	1/206	38/18670	0.344288	0.583674	0.523626	ZNF675	1
GO:0048009	biological process	GO:0048009	insulin-like growth factor receptor signaling pathway	1/206	38/18670	0.344288	0.583674	0.523626	AR	1
GO:0061049	biological process	GO:0061049	cell growth involved in cardiac muscle cell development	1/206	38/18670	0.344288	0.583674	0.523626	PI16	1
GO:0071604	biological process	GO:0071604	transforming growth factor beta production	1/206	38/18670	0.344288	0.583674	0.523626	MYB	1
GO:0072512	biological process	GO:0072512	trivalent inorganic cation transport	1/206	38/18670	0.344288	0.583674	0.523626	ATP6V1C2	1
GO:0086005	biological process	GO:0086005	ventricular cardiac muscle cell action potential	1/206	38/18670	0.344288	0.583674	0.523626	RYR2	1
GO:0043491	biological process	GO:0043491	protein kinase B signaling	4/206	269/18670	0.3455	0.585372	0.525149	MST1R/GDF15/EGF/CCL21	4
GO:0042391	biological process	GO:0042391	regulation of membrane potential	6/206	434/18670	0.346332	0.586425	0.526094	SCN7A/CUX2/PLN/RYR2/ATP1A2/ADORA1	6
GO:0014896	biological process	GO:0014896	muscle hypertrophy	2/206	111/18670	0.346975	0.586798	0.526429	PI16/RYR2	2
GO:0035305	biological process	GO:0035305	negative regulation of dephosphorylation	2/206	111/18670	0.346975	0.586798	0.526429	GPATCH2/PPP1R36	2
GO:0045165	biological process	GO:0045165	cell fate commitment	4/206	270/18670	0.348003	0.58808	0.527579	WNT7B/ONECUT2/FOXA1/AR	4
GO:0060759	biological process	GO:0060759	regulation of response to cytokine stimulus	3/206	190/18670	0.349658	0.58808	0.527579	ZNF675/LIFR/HPX	3
GO:0017158	biological process	GO:0017158	regulation of calcium ion-dependent exocytosis	2/206	112/18670	0.350976	0.58808	0.527579	CSPG5/SYT9	2
GO:0032411	biological process	GO:0032411	positive regulation of transporter activity	2/206	112/18670	0.350976	0.58808	0.527579	P2RY6/RYR2	2
GO:0060419	biological process	GO:0060419	heart growth	2/206	112/18670	0.350976	0.58808	0.527579	PI16/DUSP6	2
GO:0070268	biological process	GO:0070268	cornification	2/206	112/18670	0.350976	0.58808	0.527579	CSTA/IVL	2
GO:1903510	biological process	GO:1903510	mucopolysaccharide metabolic process	2/206	112/18670	0.350976	0.58808	0.527579	CSPG5/EGF	2
GO:1903828	biological process	GO:1903828	negative regulation of cellular protein localization	2/206	112/18670	0.350976	0.58808	0.527579	RIPOR2/UBE2J1	2
GO:0008207	biological process	GO:0008207	C21-steroid hormone metabolic process	1/206	39/18670	0.351537	0.58808	0.527579	SRD5A1	1
GO:0014741	biological process	GO:0014741	negative regulation of muscle hypertrophy	1/206	39/18670	0.351537	0.58808	0.527579	PI16	1
GO:0030204	biological process	GO:0030204	chondroitin sulfate metabolic process	1/206	39/18670	0.351537	0.58808	0.527579	CSPG5	1
GO:0030501	biological process	GO:0030501	positive regulation of bone mineralization	1/206	39/18670	0.351537	0.58808	0.527579	FBN2	1
GO:0038179	biological process	GO:0038179	neurotrophin signaling pathway	1/206	39/18670	0.351537	0.58808	0.527579	DDIT4	1
GO:0043001	biological process	GO:0043001	Golgi to plasma membrane protein transport	1/206	39/18670	0.351537	0.58808	0.527579	ACSL3	1
GO:0050775	biological process	GO:0050775	positive regulation of dendrite morphogenesis	1/206	39/18670	0.351537	0.58808	0.527579	CUX2	1
GO:0051930	biological process	GO:0051930	regulation of sensory perception of pain	1/206	39/18670	0.351537	0.58808	0.527579	ADORA1	1
GO:0055090	biological process	GO:0055090	acylglycerol homeostasis	1/206	39/18670	0.351537	0.58808	0.527579	ADORA1	1
GO:0070328	biological process	GO:0070328	triglyceride homeostasis	1/206	39/18670	0.351537	0.58808	0.527579	ADORA1	1
GO:0043200	biological process	GO:0043200	response to amino acid	2/206	113/18670	0.354969	0.592998	0.531991	CPEB3/SH3BP4	2
GO:0048640	biological process	GO:0048640	negative regulation of developmental growth	2/206	113/18670	0.354969	0.592998	0.531991	PI16/GDF15	2
GO:0007219	biological process	GO:0007219	Notch signaling pathway	3/206	193/18670	0.358688	0.592998	0.531991	FOXA1/PLN/EGF	3
GO:0009187	biological process	GO:0009187	cyclic nucleotide metabolic process	1/206	40/18670	0.358707	0.592998	0.531991	GUCY1A1	1
GO:0009395	biological process	GO:0009395	phospholipid catabolic process	1/206	40/18670	0.358707	0.592998	0.531991	PLA2G4E	1
GO:0014046	biological process	GO:0014046	dopamine secretion	1/206	40/18670	0.358707	0.592998	0.531991	SYT9	1
GO:0014059	biological process	GO:0014059	regulation of dopamine secretion	1/206	40/18670	0.358707	0.592998	0.531991	SYT9	1
GO:0019835	biological process	GO:0019835	cytolysis	1/206	40/18670	0.358707	0.592998	0.531991	LBP	1
GO:0021532	biological process	GO:0021532	neural tube patterning	1/206	40/18670	0.358707	0.592998	0.531991	FOXA1	1
GO:0032467	biological process	GO:0032467	positive regulation of cytokinesis	1/206	40/18670	0.358707	0.592998	0.531991	RXFP3	1
GO:0045823	biological process	GO:0045823	positive regulation of heart contraction	1/206	40/18670	0.358707	0.592998	0.531991	RYR2	1
GO:0046621	biological process	GO:0046621	negative regulation of organ growth	1/206	40/18670	0.358707	0.592998	0.531991	PI16	1
GO:0051281	biological process	GO:0051281	positive regulation of release of sequestered calcium ion into cytosol	1/206	40/18670	0.358707	0.592998	0.531991	P2RY6	1
GO:0051931	biological process	GO:0051931	regulation of sensory perception	1/206	40/18670	0.358707	0.592998	0.531991	ADORA1	1
GO:0071470	biological process	GO:0071470	cellular response to osmotic stress	1/206	40/18670	0.358707	0.592998	0.531991	SLC25A23	1
GO:0072210	biological process	GO:0072210	metanephric nephron development	1/206	40/18670	0.358707	0.592998	0.531991	TFAP2B	1
GO:0007127	biological process	GO:0007127	meiosis I	2/206	114/18670	0.358953	0.592998	0.531991	DMRTC2/HFM1	2
GO:0010633	biological process	GO:0010633	negative regulation of epithelial cell migration	2/206	114/18670	0.358953	0.592998	0.531991	CXCL13/ANGPT2	2
GO:0034968	biological process	GO:0034968	histone lysine methylation	2/206	114/18670	0.358953	0.592998	0.531991	MYB/DMRTC2	2
GO:0042035	biological process	GO:0042035	regulation of cytokine biosynthetic process	2/206	114/18670	0.358953	0.592998	0.531991	LBP/UBE2J1	2
GO:0045446	biological process	GO:0045446	endothelial cell differentiation	2/206	114/18670	0.358953	0.592998	0.531991	WNT7B/FASN	2
GO:0043270	biological process	GO:0043270	positive regulation of ion transport	4/206	275/18670	0.360523	0.595238	0.534	P2RY6/RAB3B/RYR2/ADORA1	4
GO:0006023	biological process	GO:0006023	aminoglycan biosynthetic process	2/206	115/18670	0.362929	0.598854	0.537245	CSPG5/EGF	2
GO:0001580	biological process	GO:0001580	detection of chemical stimulus involved in sensory perception of bitter taste	1/206	41/18670	0.365798	0.599677	0.537982	CST1	1
GO:0019432	biological process	GO:0019432	triglyceride biosynthetic process	1/206	41/18670	0.365798	0.599677	0.537982	PLIN5	1
GO:0034122	biological process	GO:0034122	negative regulation of toll-like receptor signaling pathway	1/206	41/18670	0.365798	0.599677	0.537982	LILRA4	1
GO:0035136	biological process	GO:0035136	forelimb morphogenesis	1/206	41/18670	0.365798	0.599677	0.537982	TFAP2B	1
GO:0040019	biological process	GO:0040019	positive regulation of embryonic development	1/206	41/18670	0.365798	0.599677	0.537982	AR	1
GO:0044091	biological process	GO:0044091	membrane biogenesis	1/206	41/18670	0.365798	0.599677	0.537982	EMP2	1
GO:0045616	biological process	GO:0045616	regulation of keratinocyte differentiation	1/206	41/18670	0.365798	0.599677	0.537982	ALOX15B	1
GO:0050873	biological process	GO:0050873	brown fat cell differentiation	1/206	41/18670	0.365798	0.599677	0.537982	LRG1	1
GO:0060119	biological process	GO:0060119	inner ear receptor cell development	1/206	41/18670	0.365798	0.599677	0.537982	RIPOR2	1
GO:0090317	biological process	GO:0090317	negative regulation of intracellular protein transport	1/206	41/18670	0.365798	0.599677	0.537982	UBE2J1	1
GO:0098815	biological process	GO:0098815	modulation of excitatory postsynaptic potential	1/206	41/18670	0.365798	0.599677	0.537982	CUX2	1
GO:0021987	biological process	GO:0021987	cerebral cortex development	2/206	116/18670	0.366895	0.600767	0.53896	CNTNAP2/SRD5A1	2
GO:2000736	biological process	GO:2000736	regulation of stem cell differentiation	2/206	116/18670	0.366895	0.600767	0.53896	MYB/RBM24	2
GO:0001763	biological process	GO:0001763	morphogenesis of a branching structure	3/206	196/18670	0.367701	0.601731	0.539826	FOXA1/AR/EGF	3
GO:0007389	biological process	GO:0007389	pattern specification process	6/206	446/18670	0.369909	0.604989	0.542748	WNT7B/HOXC11/FOXA1/AR/GREM2/HES2	6
GO:0007613	biological process	GO:0007613	memory	2/206	117/18670	0.370852	0.605819	0.543493	CPEB3/CUX2	2
GO:1900371	biological process	GO:1900371	regulation of purine nucleotide biosynthetic process	2/206	117/18670	0.370852	0.605819	0.543493	AK4/DDIT4	2
GO:0002639	biological process	GO:0002639	positive regulation of immunoglobulin production	1/206	42/18670	0.372811	0.606882	0.544446	HPX	1
GO:0006284	biological process	GO:0006284	base-excision repair	1/206	42/18670	0.372811	0.606882	0.544446	APEX2	1
GO:0010559	biological process	GO:0010559	regulation of glycoprotein biosynthetic process	1/206	42/18670	0.372811	0.606882	0.544446	CCL21	1
GO:0010677	biological process	GO:0010677	negative regulation of cellular carbohydrate metabolic process	1/206	42/18670	0.372811	0.606882	0.544446	DDIT4	1
GO:0021983	biological process	GO:0021983	pituitary gland development	1/206	42/18670	0.372811	0.606882	0.544446	SRD5A1	1
GO:0051154	biological process	GO:0051154	negative regulation of striated muscle cell differentiation	1/206	42/18670	0.372811	0.606882	0.544446	PI16	1
GO:0030522	biological process	GO:0030522	intracellular receptor signaling pathway	4/206	280/18670	0.373038	0.606896	0.544459	FOXA1/AR/PLIN5/ALOX15B	4
GO:0030808	biological process	GO:0030808	regulation of nucleotide biosynthetic process	2/206	118/18670	0.374799	0.609048	0.54639	AK4/DDIT4	2
GO:0042471	biological process	GO:0042471	ear morphogenesis	2/206	118/18670	0.374799	0.609048	0.54639	RIPOR2/SLC44A4	2
GO:0032102	biological process	GO:0032102	negative regulation of response to external stimulus	5/206	365/18670	0.376553	0.609964	0.547211	CXCL13/ABCD2/ANGPT2/NUCB2/ADORA1	5
GO:0051193	biological process	GO:0051193	regulation of cofactor metabolic process	2/206	119/18670	0.378736	0.609964	0.547211	MPV17L/DDIT4	2
GO:0061982	biological process	GO:0061982	meiosis I cell cycle process	2/206	119/18670	0.378736	0.609964	0.547211	DMRTC2/HFM1	2
GO:0032259	biological process	GO:0032259	methylation	5/206	366/18670	0.378742	0.609964	0.547211	TDRD1/MYB/DMRTC2/RAB3B/BHMT2	5
GO:0006904	biological process	GO:0006904	vesicle docking involved in exocytosis	1/206	43/18670	0.379747	0.609964	0.547211	RAB3B	1
GO:0008631	biological process	GO:0008631	intrinsic apoptotic signaling pathway in response to oxidative stress	1/206	43/18670	0.379747	0.609964	0.547211	PRODH	1
GO:0009163	biological process	GO:0009163	nucleoside biosynthetic process	1/206	43/18670	0.379747	0.609964	0.547211	TK1	1
GO:0010824	biological process	GO:0010824	regulation of centrosome duplication	1/206	43/18670	0.379747	0.609964	0.547211	CCNF	1
GO:0021762	biological process	GO:0021762	substantia nigra development	1/206	43/18670	0.379747	0.609964	0.547211	SYPL2	1
GO:0032365	biological process	GO:0032365	intracellular lipid transport	1/206	43/18670	0.379747	0.609964	0.547211	CES1	1
GO:0032459	biological process	GO:0032459	regulation of protein oligomerization	1/206	43/18670	0.379747	0.609964	0.547211	SORL1	1
GO:0032881	biological process	GO:0032881	regulation of polysaccharide metabolic process	1/206	43/18670	0.379747	0.609964	0.547211	EGF	1
GO:0043616	biological process	GO:0043616	keratinocyte proliferation	1/206	43/18670	0.379747	0.609964	0.547211	KLF9	1
GO:0045429	biological process	GO:0045429	positive regulation of nitric oxide biosynthetic process	1/206	43/18670	0.379747	0.609964	0.547211	HBB	1
GO:0045746	biological process	GO:0045746	negative regulation of Notch signaling pathway	1/206	43/18670	0.379747	0.609964	0.547211	EGF	1
GO:0046460	biological process	GO:0046460	neutral lipid biosynthetic process	1/206	43/18670	0.379747	0.609964	0.547211	PLIN5	1
GO:0046463	biological process	GO:0046463	acylglycerol biosynthetic process	1/206	43/18670	0.379747	0.609964	0.547211	PLIN5	1
GO:0050850	biological process	GO:0050850	positive regulation of calcium-mediated signaling	1/206	43/18670	0.379747	0.609964	0.547211	P2RY6	1
GO:0055026	biological process	GO:0055026	negative regulation of cardiac muscle tissue development	1/206	43/18670	0.379747	0.609964	0.547211	PI16	1
GO:0060612	biological process	GO:0060612	adipose tissue development	1/206	43/18670	0.379747	0.609964	0.547211	SORL1	1
GO:0032409	biological process	GO:0032409	regulation of transporter activity	4/206	283/18670	0.38054	0.610884	0.548037	PLN/P2RY6/RYR2/ATP1A2	4
GO:0022612	biological process	GO:0022612	gland morphogenesis	2/206	120/18670	0.382663	0.613543	0.550422	FOXA1/AR	2
GO:1903052	biological process	GO:1903052	positive regulation of proteolysis involved in cellular protein catabolic process	2/206	120/18670	0.382663	0.613543	0.550422	HERPUD1/EGF	2
GO:0048193	biological process	GO:0048193	Golgi vesicle transport	5/206	368/18670	0.383119	0.613543	0.550422	SORL1/CUX2/ACSL3/SEC23B/MIA2	5
GO:0051348	biological process	GO:0051348	negative regulation of transferase activity	4/206	285/18670	0.385537	0.613543	0.550422	ZNF675/SORL1/DUSP4/DUSP6	4
GO:0009746	biological process	GO:0009746	response to hexose	3/206	202/18670	0.385658	0.613543	0.550422	ANGPT2/SLC26A6/ERN1	3
GO:0050870	biological process	GO:0050870	positive regulation of T cell activation	3/206	202/18670	0.385658	0.613543	0.550422	MYB/CD5/CCL21	3
GO:0003197	biological process	GO:0003197	endocardial cushion development	1/206	44/18670	0.386607	0.613543	0.550422	RBM24	1
GO:0006378	biological process	GO:0006378	mRNA polyadenylation	1/206	44/18670	0.386607	0.613543	0.550422	CPEB3	1
GO:0007019	biological process	GO:0007019	microtubule depolymerization	1/206	44/18670	0.386607	0.613543	0.550422	TRIM54	1
GO:0007212	biological process	GO:0007212	dopamine receptor signaling pathway	1/206	44/18670	0.386607	0.613543	0.550422	GNA14	1
GO:0014047	biological process	GO:0014047	glutamate secretion	1/206	44/18670	0.386607	0.613543	0.550422	ADORA1	1
GO:0018023	biological process	GO:0018023	peptidyl-lysine trimethylation	1/206	44/18670	0.386607	0.613543	0.550422	DMRTC2	1
GO:0032965	biological process	GO:0032965	regulation of collagen biosynthetic process	1/206	44/18670	0.386607	0.613543	0.550422	MYB	1
GO:0035307	biological process	GO:0035307	positive regulation of protein dephosphorylation	1/206	44/18670	0.386607	0.613543	0.550422	ADORA1	1
GO:0044331	biological process	GO:0044331	cell-cell adhesion mediated by cadherin	1/206	44/18670	0.386607	0.613543	0.550422	FOXA1	1
GO:0061001	biological process	GO:0061001	regulation of dendritic spine morphogenesis	1/206	44/18670	0.386607	0.613543	0.550422	CUX2	1
GO:0061756	biological process	GO:0061756	leukocyte adhesion to vascular endothelial cell	1/206	44/18670	0.386607	0.613543	0.550422	CCL21	1
GO:0090382	biological process	GO:0090382	phagosome maturation	1/206	44/18670	0.386607	0.613543	0.550422	ATP6V1C2	1
GO:1901028	biological process	GO:1901028	regulation of mitochondrial outer membrane permeabilization involved in apoptotic signaling pathway	1/206	44/18670	0.386607	0.613543	0.550422	MPV17L	1
GO:1904407	biological process	GO:1904407	positive regulation of nitric oxide metabolic process	1/206	44/18670	0.386607	0.613543	0.550422	HBB	1
GO:0051403	biological process	GO:0051403	stress-activated MAPK cascade	4/206	286/18670	0.388033	0.615455	0.552137	WNT7B/ZNF675/ERN1/CCL21	4
GO:0045666	biological process	GO:0045666	positive regulation of neuron differentiation	5/206	371/18670	0.389684	0.617721	0.55417	CPEB3/FOXA1/CUX2/GPRC5B/BRINP3	5
GO:0019730	biological process	GO:0019730	antimicrobial humoral response	2/206	122/18670	0.390484	0.617933	0.554361	CXCL13/CAMP	2
GO:0043500	biological process	GO:0043500	muscle adaptation	2/206	122/18670	0.390484	0.617933	0.554361	PI16/GATM	2
GO:1905477	biological process	GO:1905477	positive regulation of protein localization to membrane	2/206	122/18670	0.390484	0.617933	0.554361	AGR2/ACSL3	2
GO:0034764	biological process	GO:0034764	positive regulation of transmembrane transport	3/206	204/18670	0.391618	0.618662	0.555015	SLC26A6/P2RY6/RYR2	3
GO:0031018	biological process	GO:0031018	endocrine pancreas development	1/206	45/18670	0.393391	0.618662	0.555015	ONECUT2	1
GO:0032456	biological process	GO:0032456	endocytic recycling	1/206	45/18670	0.393391	0.618662	0.555015	SORL1	1
GO:0032570	biological process	GO:0032570	response to progesterone	1/206	45/18670	0.393391	0.618662	0.555015	CSN1S1	1
GO:0042771	biological process	GO:0042771	intrinsic apoptotic signaling pathway in response to DNA damage by p53 class mediator	1/206	45/18670	0.393391	0.618662	0.555015	DDIT4	1
GO:0048255	biological process	GO:0048255	mRNA stabilization	1/206	45/18670	0.393391	0.618662	0.555015	RBM24	1
GO:0048483	biological process	GO:0048483	autonomic nervous system development	1/206	45/18670	0.393391	0.618662	0.555015	TFAP2B	1
GO:0050913	biological process	GO:0050913	sensory perception of bitter taste	1/206	45/18670	0.393391	0.618662	0.555015	CST1	1
GO:0051932	biological process	GO:0051932	synaptic transmission, GABAergic	1/206	45/18670	0.393391	0.618662	0.555015	ADORA1	1
GO:0071827	biological process	GO:0071827	plasma lipoprotein particle organization	1/206	45/18670	0.393391	0.618662	0.555015	ACSL3	1
GO:1900271	biological process	GO:1900271	regulation of long-term synaptic potentiation	1/206	45/18670	0.393391	0.618662	0.555015	ADORA1	1
GO:0009116	biological process	GO:0009116	nucleoside metabolic process	2/206	123/18670	0.394378	0.619165	0.555466	AK4/TK1	2
GO:0042089	biological process	GO:0042089	cytokine biosynthetic process	2/206	123/18670	0.394378	0.619165	0.555466	LBP/UBE2J1	2
GO:0051928	biological process	GO:0051928	positive regulation of calcium ion transport	2/206	123/18670	0.394378	0.619165	0.555466	P2RY6/RYR2	2
GO:0007162	biological process	GO:0007162	negative regulation of cell adhesion	4/206	289/18670	0.395515	0.620249	0.556438	RIPOR2/PDE3B/ANGPT2/CCL21	4
GO:0097193	biological process	GO:0097193	intrinsic apoptotic signaling pathway	4/206	289/18670	0.395515	0.620249	0.556438	HERPUD1/DDIT4/ERN1/PRODH	4
GO:0019751	biological process	GO:0019751	polyol metabolic process	2/206	124/18670	0.398261	0.621462	0.557527	PLCH1/P2RY6	2
GO:0042107	biological process	GO:0042107	cytokine metabolic process	2/206	124/18670	0.398261	0.621462	0.557527	LBP/UBE2J1	2
GO:0046717	biological process	GO:0046717	acid secretion	2/206	124/18670	0.398261	0.621462	0.557527	SLC26A6/ADORA1	2
GO:0051101	biological process	GO:0051101	regulation of DNA binding	2/206	124/18670	0.398261	0.621462	0.557527	ZNF675/EGF	2
GO:0009123	biological process	GO:0009123	nucleoside monophosphate metabolic process	5/206	375/18670	0.398429	0.621462	0.557527	AK4/TK1/SLC25A23/DDIT4/ATP1A2	5
GO:0019731	biological process	GO:0019731	antibacterial humoral response	1/206	46/18670	0.4001	0.621462	0.557527	CAMP	1
GO:0032369	biological process	GO:0032369	negative regulation of lipid transport	1/206	46/18670	0.4001	0.621462	0.557527	EGF	1
GO:0032480	biological process	GO:0032480	negative regulation of type I interferon production	1/206	46/18670	0.4001	0.621462	0.557527	LILRA4	1
GO:0043631	biological process	GO:0043631	RNA polyadenylation	1/206	46/18670	0.4001	0.621462	0.557527	CPEB3	1
GO:0045776	biological process	GO:0045776	negative regulation of blood pressure	1/206	46/18670	0.4001	0.621462	0.557527	ADORA1	1
GO:0051646	biological process	GO:0051646	mitochondrion localization	1/206	46/18670	0.4001	0.621462	0.557527	PLIN5	1
GO:0060443	biological process	GO:0060443	mammary gland morphogenesis	1/206	46/18670	0.4001	0.621462	0.557527	AR	1
GO:0060711	biological process	GO:0060711	labyrinthine layer development	1/206	46/18670	0.4001	0.621462	0.557527	WNT7B	1
GO:1900015	biological process	GO:1900015	regulation of cytokine production involved in inflammatory response	1/206	46/18670	0.4001	0.621462	0.557527	ABCD2	1
GO:0071356	biological process	GO:0071356	cellular response to tumor necrosis factor	4/206	291/18670	0.400495	0.621462	0.557527	ZNF675/EDARADD/CARD14/CCL21	4
GO:0006643	biological process	GO:0006643	membrane lipid metabolic process	3/206	207/18670	0.400533	0.621462	0.557527	FUT3/ALDH3B2/FUT6	3
GO:0030073	biological process	GO:0030073	insulin secretion	3/206	207/18670	0.400533	0.621462	0.557527	TFAP2B/SYT9/SERP1	3
GO:0034284	biological process	GO:0034284	response to monosaccharide	3/206	207/18670	0.400533	0.621462	0.557527	ANGPT2/SLC26A6/ERN1	3
GO:0099003	biological process	GO:0099003	vesicle-mediated transport in synapse	3/206	207/18670	0.400533	0.621462	0.557527	CADPS2/CSPG5/SYT9	3
GO:0030326	biological process	GO:0030326	embryonic limb morphogenesis	2/206	125/18670	0.402133	0.622066	0.558068	HOXC11/FBN2	2
GO:0031929	biological process	GO:0031929	TOR signaling	2/206	125/18670	0.402133	0.622066	0.558068	SH3BP4/DDIT4	2
GO:0035113	biological process	GO:0035113	embryonic appendage morphogenesis	2/206	125/18670	0.402133	0.622066	0.558068	HOXC11/FBN2	2
GO:0007623	biological process	GO:0007623	circadian rhythm	3/206	208/18670	0.403496	0.622066	0.558068	SRD5A1/KLF9/ADORA1	3
GO:0009124	biological process	GO:0009124	nucleoside monophosphate biosynthetic process	3/206	208/18670	0.403496	0.622066	0.558068	AK4/TK1/DDIT4	3
GO:0090276	biological process	GO:0090276	regulation of peptide hormone secretion	3/206	208/18670	0.403496	0.622066	0.558068	TFAP2B/SYT9/SERP1	3
GO:0051146	biological process	GO:0051146	striated muscle cell differentiation	4/206	293/18670	0.405468	0.622066	0.558068	PI16/RIPOR2/RBM24/GDF15	4
GO:0018107	biological process	GO:0018107	peptidyl-threonine phosphorylation	2/206	126/18670	0.405993	0.622066	0.558068	EGF/DDIT4	2
GO:0045667	biological process	GO:0045667	regulation of osteoblast differentiation	2/206	126/18670	0.405993	0.622066	0.558068	WNT7B/FBN2	2
GO:0046031	biological process	GO:0046031	ADP metabolic process	2/206	126/18670	0.405993	0.622066	0.558068	AK4/DDIT4	2
GO:0006006	biological process	GO:0006006	glucose metabolic process	3/206	209/18670	0.406456	0.622066	0.558068	TFF3/TFAP2B/SERP1	3
GO:0035303	biological process	GO:0035303	regulation of dephosphorylation	3/206	209/18670	0.406456	0.622066	0.558068	GPATCH2/PPP1R36/ADORA1	3
GO:0006953	biological process	GO:0006953	acute-phase response	1/206	47/18670	0.406736	0.622066	0.558068	LBP	1
GO:0008206	biological process	GO:0008206	bile acid metabolic process	1/206	47/18670	0.406736	0.622066	0.558068	AMACR	1
GO:0014911	biological process	GO:0014911	positive regulation of smooth muscle cell migration	1/206	47/18670	0.406736	0.622066	0.558068	P2RY6	1
GO:0018198	biological process	GO:0018198	peptidyl-cysteine modification	1/206	47/18670	0.406736	0.622066	0.558068	RAB3B	1
GO:0042551	biological process	GO:0042551	neuron maturation	1/206	47/18670	0.406736	0.622066	0.558068	CNTNAP2	1
GO:0043370	biological process	GO:0043370	regulation of CD4-positive, alpha-beta T cell differentiation	1/206	47/18670	0.406736	0.622066	0.558068	MYB	1
GO:0046638	biological process	GO:0046638	positive regulation of alpha-beta T cell differentiation	1/206	47/18670	0.406736	0.622066	0.558068	MYB	1
GO:0050435	biological process	GO:0050435	amyloid-beta metabolic process	1/206	47/18670	0.406736	0.622066	0.558068	SORL1	1
GO:0050912	biological process	GO:0050912	detection of chemical stimulus involved in sensory perception of taste	1/206	47/18670	0.406736	0.622066	0.558068	CST1	1
GO:0061383	biological process	GO:0061383	trabecula morphogenesis	1/206	47/18670	0.406736	0.622066	0.558068	FBN2	1
GO:0070169	biological process	GO:0070169	positive regulation of biomineral tissue development	1/206	47/18670	0.406736	0.622066	0.558068	FBN2	1
GO:1901068	biological process	GO:1901068	guanosine-containing compound metabolic process	1/206	47/18670	0.406736	0.622066	0.558068	AK4	1
GO:1901659	biological process	GO:1901659	glycosyl compound biosynthetic process	1/206	47/18670	0.406736	0.622066	0.558068	TK1	1
GO:2000107	biological process	GO:2000107	negative regulation of leukocyte apoptotic process	1/206	47/18670	0.406736	0.622066	0.558068	CCL21	1
GO:0007163	biological process	GO:0007163	establishment or maintenance of cell polarity	3/206	210/18670	0.409411	0.625783	0.561403	WNT7B/RIPOR2/CCL21	3
GO:0035270	biological process	GO:0035270	endocrine system development	2/206	127/18670	0.409841	0.625783	0.561403	ONECUT2/SRD5A1	2
GO:0045727	biological process	GO:0045727	positive regulation of translation	2/206	127/18670	0.409841	0.625783	0.561403	CPEB3/SERP1	2
GO:0007409	biological process	GO:0007409	axonogenesis	6/206	468/18670	0.413246	0.626591	0.562128	CELSR3/VSTM2L/UNC5A/ETV1/EFNA3/RAP1GAP	6
GO:0002762	biological process	GO:0002762	negative regulation of myeloid leukocyte differentiation	1/206	48/18670	0.413298	0.626591	0.562128	ZNF675	1
GO:0007140	biological process	GO:0007140	male meiotic nuclear division	1/206	48/18670	0.413298	0.626591	0.562128	DMRTC2	1
GO:0007595	biological process	GO:0007595	lactation	1/206	48/18670	0.413298	0.626591	0.562128	PRLR	1
GO:0008542	biological process	GO:0008542	visual learning	1/206	48/18670	0.413298	0.626591	0.562128	ATP1A2	1
GO:0009069	biological process	GO:0009069	serine family amino acid metabolic process	1/206	48/18670	0.413298	0.626591	0.562128	GGT1	1
GO:0009311	biological process	GO:0009311	oligosaccharide metabolic process	1/206	48/18670	0.413298	0.626591	0.562128	FUT3	1
GO:0010862	biological process	GO:0010862	positive regulation of pathway-restricted SMAD protein phosphorylation	1/206	48/18670	0.413298	0.626591	0.562128	GDF15	1
GO:0042059	biological process	GO:0042059	negative regulation of epidermal growth factor receptor signaling pathway	1/206	48/18670	0.413298	0.626591	0.562128	EGF	1
GO:0043268	biological process	GO:0043268	positive regulation of potassium ion transport	1/206	48/18670	0.413298	0.626591	0.562128	ADORA1	1
GO:0045912	biological process	GO:0045912	negative regulation of carbohydrate metabolic process	1/206	48/18670	0.413298	0.626591	0.562128	DDIT4	1
GO:0055010	biological process	GO:0055010	ventricular cardiac muscle tissue morphogenesis	1/206	48/18670	0.413298	0.626591	0.562128	RYR2	1
GO:0072666	biological process	GO:0072666	establishment of protein localization to vacuole	1/206	48/18670	0.413298	0.626591	0.562128	SORL1	1
GO:0034763	biological process	GO:0034763	negative regulation of transmembrane transport	2/206	128/18670	0.413677	0.626824	0.562336	PLN/ATP1A2	2
GO:0006888	biological process	GO:0006888	ER to Golgi vesicle-mediated transport	3/206	212/18670	0.415308	0.628953	0.564247	SORL1/SEC23B/MIA2	3
GO:0006639	biological process	GO:0006639	acylglycerol metabolic process	2/206	129/18670	0.4175	0.630249	0.565409	SORL1/PLIN5	2
GO:0018022	biological process	GO:0018022	peptidyl-lysine methylation	2/206	129/18670	0.4175	0.630249	0.565409	MYB/DMRTC2	2
GO:0044106	biological process	GO:0044106	cellular amine metabolic process	2/206	129/18670	0.4175	0.630249	0.565409	AADAT/KYNU	2
GO:1903038	biological process	GO:1903038	negative regulation of leukocyte cell-cell adhesion	2/206	129/18670	0.4175	0.630249	0.565409	RIPOR2/CCL21	2
GO:0001913	biological process	GO:0001913	T cell mediated cytotoxicity	1/206	49/18670	0.419788	0.630249	0.565409	EMP2	1
GO:0002534	biological process	GO:0002534	cytokine production involved in inflammatory response	1/206	49/18670	0.419788	0.630249	0.565409	ABCD2	1
GO:0010712	biological process	GO:0010712	regulation of collagen metabolic process	1/206	49/18670	0.419788	0.630249	0.565409	MYB	1
GO:0032757	biological process	GO:0032757	positive regulation of interleukin-8 production	1/206	49/18670	0.419788	0.630249	0.565409	LBP	1
GO:0034260	biological process	GO:0034260	negative regulation of GTPase activity	1/206	49/18670	0.419788	0.630249	0.565409	SH3BP4	1
GO:0035094	biological process	GO:0035094	response to nicotine	1/206	49/18670	0.419788	0.630249	0.565409	ATP1A2	1
GO:0048546	biological process	GO:0048546	digestive tract morphogenesis	1/206	49/18670	0.419788	0.630249	0.565409	AGR2	1
GO:0060042	biological process	GO:0060042	retina morphogenesis in camera-type eye	1/206	49/18670	0.419788	0.630249	0.565409	TFAP2B	1
GO:0071715	biological process	GO:0071715	icosanoid transport	1/206	49/18670	0.419788	0.630249	0.565409	SLCO2A1	1
GO:0071825	biological process	GO:0071825	protein-lipid complex subunit organization	1/206	49/18670	0.419788	0.630249	0.565409	ACSL3	1
GO:1901571	biological process	GO:1901571	fatty acid derivative transport	1/206	49/18670	0.419788	0.630249	0.565409	SLCO2A1	1
GO:1903018	biological process	GO:1903018	regulation of glycoprotein metabolic process	1/206	49/18670	0.419788	0.630249	0.565409	CCL21	1
GO:0042692	biological process	GO:0042692	muscle cell differentiation	5/206	385/18670	0.420235	0.63058	0.565706	PI16/RIPOR2/RBM24/GDF15/SYPL2	5
GO:0016051	biological process	GO:0016051	carbohydrate biosynthetic process	3/206	214/18670	0.421186	0.630833	0.565933	P2RY6/FUT3/EGF	3
GO:0045732	biological process	GO:0045732	positive regulation of protein catabolic process	3/206	214/18670	0.421186	0.630833	0.565933	SORL1/HERPUD1/EGF	3
GO:1903050	biological process	GO:1903050	regulation of proteolysis involved in cellular protein catabolic process	3/206	214/18670	0.421186	0.630833	0.565933	UBE2J1/HERPUD1/EGF	3
GO:0006638	biological process	GO:0006638	neutral lipid metabolic process	2/206	130/18670	0.421311	0.630833	0.565933	SORL1/PLIN5	2
GO:0070372	biological process	GO:0070372	regulation of ERK1 and ERK2 cascade	4/206	300/18670	0.422811	0.632739	0.567643	P2RY6/DUSP4/CCL21/DUSP6	4
GO:0019935	biological process	GO:0019935	cyclic-nucleotide-mediated signaling	3/206	215/18670	0.424118	0.634068	0.568836	PDE11A/PDE3B/PLN	3
GO:0050769	biological process	GO:0050769	positive regulation of neurogenesis	6/206	474/18670	0.425036	0.634068	0.568836	CPEB3/MYB/FOXA1/CUX2/GPRC5B/BRINP3	6
GO:0046887	biological process	GO:0046887	positive regulation of hormone secretion	2/206	131/18670	0.425109	0.634068	0.568836	MYB/SERP1	2
GO:0001961	biological process	GO:0001961	positive regulation of cytokine-mediated signaling pathway	1/206	50/18670	0.426207	0.634068	0.568836	HPX	1
GO:0010171	biological process	GO:0010171	body morphogenesis	1/206	50/18670	0.426207	0.634068	0.568836	GREM2	1
GO:0014009	biological process	GO:0014009	glial cell proliferation	1/206	50/18670	0.426207	0.634068	0.568836	MYB	1
GO:0032873	biological process	GO:0032873	negative regulation of stress-activated MAPK cascade	1/206	50/18670	0.426207	0.634068	0.568836	ZNF675	1
GO:0043489	biological process	GO:0043489	RNA stabilization	1/206	50/18670	0.426207	0.634068	0.568836	RBM24	1
GO:0070303	biological process	GO:0070303	negative regulation of stress-activated protein kinase signaling cascade	1/206	50/18670	0.426207	0.634068	0.568836	ZNF675	1
GO:0086009	biological process	GO:0086009	membrane repolarization	1/206	50/18670	0.426207	0.634068	0.568836	ATP1A2	1
GO:2000725	biological process	GO:2000725	regulation of cardiac muscle cell differentiation	1/206	50/18670	0.426207	0.634068	0.568836	PI16	1
GO:0090305	biological process	GO:0090305	nucleic acid phosphodiester bond hydrolysis	4/206	302/18670	0.427745	0.636017	0.570584	APEX2/ERN1/DNASE2B/DNASE1	4
GO:0003158	biological process	GO:0003158	endothelium development	2/206	132/18670	0.428894	0.637044	0.571506	WNT7B/FASN	2
GO:0030518	biological process	GO:0030518	intracellular steroid hormone receptor signaling pathway	2/206	132/18670	0.428894	0.637044	0.571506	FOXA1/AR	2
GO:0043393	biological process	GO:0043393	regulation of protein binding	3/206	217/18670	0.429967	0.637524	0.571935	RIPOR2/SORL1/GREM2	3
GO:0071804	biological process	GO:0071804	cellular potassium ion transport	3/206	217/18670	0.429967	0.637524	0.571935	KCNA3/SLC12A2/ATP1A2	3
GO:0071805	biological process	GO:0071805	potassium ion transmembrane transport	3/206	217/18670	0.429967	0.637524	0.571935	KCNA3/SLC12A2/ATP1A2	3
GO:0014706	biological process	GO:0014706	striated muscle tissue development	5/206	390/18670	0.431092	0.637524	0.571935	PI16/RIPOR2/RBM24/PLN/RYR2	5
GO:0002712	biological process	GO:0002712	regulation of B cell mediated immunity	1/206	51/18670	0.432555	0.637524	0.571935	HPX	1
GO:0002889	biological process	GO:0002889	regulation of immunoglobulin mediated immune response	1/206	51/18670	0.432555	0.637524	0.571935	HPX	1
GO:0006213	biological process	GO:0006213	pyrimidine nucleoside metabolic process	1/206	51/18670	0.432555	0.637524	0.571935	TK1	1
GO:0048146	biological process	GO:0048146	positive regulation of fibroblast proliferation	1/206	51/18670	0.432555	0.637524	0.571935	MYB	1
GO:0048641	biological process	GO:0048641	regulation of skeletal muscle tissue development	1/206	51/18670	0.432555	0.637524	0.571935	RBM24	1
GO:0050999	biological process	GO:0050999	regulation of nitric-oxide synthase activity	1/206	51/18670	0.432555	0.637524	0.571935	NOSTRIN	1
GO:0051452	biological process	GO:0051452	intracellular pH reduction	1/206	51/18670	0.432555	0.637524	0.571935	ATP6V1C2	1
GO:0007224	biological process	GO:0007224	smoothened signaling pathway	2/206	133/18670	0.432667	0.637524	0.571935	FOXA1/DISP3	2
GO:0009581	biological process	GO:0009581	detection of external stimulus	2/206	133/18670	0.432667	0.637524	0.571935	REEP6/ADORA1	2
GO:1903037	biological process	GO:1903037	regulation of leukocyte cell-cell adhesion	4/206	304/18670	0.432669	0.637524	0.571935	RIPOR2/MYB/CD5/CCL21	4
GO:0032886	biological process	GO:0032886	regulation of microtubule-based process	3/206	218/18670	0.432884	0.637524	0.571935	CCNF/TRIM36/TRIM54	3
GO:1903039	biological process	GO:1903039	positive regulation of leukocyte cell-cell adhesion	3/206	218/18670	0.432884	0.637524	0.571935	MYB/CD5/CCL21	3
GO:0030216	biological process	GO:0030216	keratinocyte differentiation	4/206	305/18670	0.435126	0.640149	0.574291	CSTA/ABCA12/ALOX15B/IVL	4
GO:0046034	biological process	GO:0046034	ATP metabolic process	4/206	305/18670	0.435126	0.640149	0.574291	AK4/SLC25A23/DDIT4/ATP1A2	4
GO:0007584	biological process	GO:0007584	response to nutrient	3/206	219/18670	0.435795	0.640367	0.574487	ACSL3/P2RY2/KYNU	3
GO:0002920	biological process	GO:0002920	regulation of humoral immune response	2/206	134/18670	0.436426	0.640367	0.574487	CXCL13/HPX	2
GO:0006165	biological process	GO:0006165	nucleoside diphosphate phosphorylation	2/206	134/18670	0.436426	0.640367	0.574487	AK4/DDIT4	2
GO:0006766	biological process	GO:0006766	vitamin metabolic process	2/206	134/18670	0.436426	0.640367	0.574487	ALDH1L1/KYNU	2
GO:0018210	biological process	GO:0018210	peptidyl-threonine modification	2/206	134/18670	0.436426	0.640367	0.574487	EGF/DDIT4	2
GO:0051648	biological process	GO:0051648	vesicle localization	4/206	306/18670	0.437581	0.640858	0.574927	CADPS2/CSPG5/SYNDIG1/SYT9	4
GO:0031529	biological process	GO:0031529	ruffle organization	1/206	52/18670	0.438833	0.640858	0.574927	CCL21	1
GO:0035176	biological process	GO:0035176	social behavior	1/206	52/18670	0.438833	0.640858	0.574927	CNTNAP2	1
GO:0046580	biological process	GO:0046580	negative regulation of Ras protein signal transduction	1/206	52/18670	0.438833	0.640858	0.574927	RIPOR2	1
GO:0051703	biological process	GO:0051703	intraspecies interaction between organisms	1/206	52/18670	0.438833	0.640858	0.574927	CNTNAP2	1
GO:1900024	biological process	GO:1900024	regulation of substrate adhesion-dependent cell spreading	1/206	52/18670	0.438833	0.640858	0.574927	CSPG5	1
GO:1902373	biological process	GO:1902373	negative regulation of mRNA catabolic process	1/206	52/18670	0.438833	0.640858	0.574927	RBM24	1
GO:2000649	biological process	GO:2000649	regulation of sodium ion transmembrane transporter activity	1/206	52/18670	0.438833	0.640858	0.574927	ATP1A2	1
GO:2000677	biological process	GO:2000677	regulation of transcription regulatory region DNA binding	1/206	52/18670	0.438833	0.640858	0.574927	ZNF675	1
GO:0030010	biological process	GO:0030010	establishment of cell polarity	2/206	135/18670	0.440171	0.641465	0.575471	RIPOR2/CCL21	2
GO:0071331	biological process	GO:0071331	cellular response to hexose stimulus	2/206	135/18670	0.440171	0.641465	0.575471	SLC26A6/ERN1	2
GO:1903825	biological process	GO:1903825	organic acid transmembrane transport	2/206	135/18670	0.440171	0.641465	0.575471	SLC38A1/ATP1A2	2
GO:1905039	biological process	GO:1905039	carboxylic acid transmembrane transport	2/206	135/18670	0.440171	0.641465	0.575471	SLC38A1/ATP1A2	2
GO:0007188	biological process	GO:0007188	adenylate cyclase-modulating G protein-coupled receptor signaling pathway	3/206	221/18670	0.4416	0.642505	0.576405	PLN/GNA14/ADORA1	3
GO:0034765	biological process	GO:0034765	regulation of ion transmembrane transport	6/206	483/18670	0.442659	0.642505	0.576405	KCNA3/SCN7A/PLN/P2RY6/RYR2/ATP1A2	6
GO:0009582	biological process	GO:0009582	detection of abiotic stimulus	2/206	136/18670	0.443903	0.642505	0.576405	REEP6/ADORA1	2
GO:0046939	biological process	GO:0046939	nucleotide phosphorylation	2/206	136/18670	0.443903	0.642505	0.576405	AK4/DDIT4	2
GO:0071326	biological process	GO:0071326	cellular response to monosaccharide stimulus	2/206	136/18670	0.443903	0.642505	0.576405	SLC26A6/ERN1	2
GO:0043414	biological process	GO:0043414	macromolecule methylation	4/206	309/18670	0.444927	0.642505	0.576405	TDRD1/MYB/DMRTC2/RAB3B	4
GO:0006376	biological process	GO:0006376	mRNA splice site selection	1/206	53/18670	0.445042	0.642505	0.576405	CELF5	1
GO:0006968	biological process	GO:0006968	cellular defense response	1/206	53/18670	0.445042	0.642505	0.576405	LBP	1
GO:0007131	biological process	GO:0007131	reciprocal meiotic recombination	1/206	53/18670	0.445042	0.642505	0.576405	HFM1	1
GO:0007632	biological process	GO:0007632	visual behavior	1/206	53/18670	0.445042	0.642505	0.576405	ATP1A2	1
GO:0010043	biological process	GO:0010043	response to zinc ion	1/206	53/18670	0.445042	0.642505	0.576405	PLN	1
GO:0032964	biological process	GO:0032964	collagen biosynthetic process	1/206	53/18670	0.445042	0.642505	0.576405	MYB	1
GO:0035036	biological process	GO:0035036	sperm-egg recognition	1/206	53/18670	0.445042	0.642505	0.576405	PCSK4	1
GO:0045840	biological process	GO:0045840	positive regulation of mitotic nuclear division	1/206	53/18670	0.445042	0.642505	0.576405	EGF	1
GO:0045851	biological process	GO:0045851	pH reduction	1/206	53/18670	0.445042	0.642505	0.576405	ATP6V1C2	1
GO:0060563	biological process	GO:0060563	neuroepithelial cell differentiation	1/206	53/18670	0.445042	0.642505	0.576405	RIPOR2	1
GO:1901185	biological process	GO:1901185	negative regulation of ERBB signaling pathway	1/206	53/18670	0.445042	0.642505	0.576405	EGF	1
GO:1903307	biological process	GO:1903307	positive regulation of regulated secretory pathway	1/206	53/18670	0.445042	0.642505	0.576405	SYT9	1
GO:0045137	biological process	GO:0045137	development of primary sexual characteristics	3/206	223/18670	0.447383	0.64555	0.579136	CBX2/AR/SRD5A1	3
GO:0031644	biological process	GO:0031644	regulation of neurological system process	2/206	137/18670	0.447621	0.645559	0.579144	CUX2/ADORA1	2
GO:0031424	biological process	GO:0031424	keratinization	3/206	224/18670	0.450266	0.646877	0.580327	CSTA/ABCA12/IVL	3
GO:1903532	biological process	GO:1903532	positive regulation of secretion by cell	5/206	399/18670	0.450529	0.646877	0.580327	CADPS2/MYB/ALOX15B/SYT9/SERP1	5
GO:0002720	biological process	GO:0002720	positive regulation of cytokine production involved in immune response	1/206	54/18670	0.451183	0.646877	0.580327	GPRC5B	1
GO:0010524	biological process	GO:0010524	positive regulation of calcium ion transport into cytosol	1/206	54/18670	0.451183	0.646877	0.580327	P2RY6	1
GO:0030199	biological process	GO:0030199	collagen fibril organization	1/206	54/18670	0.451183	0.646877	0.580327	P4HA1	1
GO:0035825	biological process	GO:0035825	homologous recombination	1/206	54/18670	0.451183	0.646877	0.580327	HFM1	1
GO:0043392	biological process	GO:0043392	negative regulation of DNA binding	1/206	54/18670	0.451183	0.646877	0.580327	ZNF675	1
GO:0097345	biological process	GO:0097345	mitochondrial outer membrane permeabilization	1/206	54/18670	0.451183	0.646877	0.580327	MPV17L	1
GO:0008584	biological process	GO:0008584	male gonad development	2/206	138/18670	0.451326	0.646877	0.580327	AR/SRD5A1	2
GO:0009135	biological process	GO:0009135	purine nucleoside diphosphate metabolic process	2/206	138/18670	0.451326	0.646877	0.580327	AK4/DDIT4	2
GO:0009179	biological process	GO:0009179	purine ribonucleoside diphosphate metabolic process	2/206	138/18670	0.451326	0.646877	0.580327	AK4/DDIT4	2
GO:0009308	biological process	GO:0009308	amine metabolic process	2/206	138/18670	0.451326	0.646877	0.580327	AADAT/KYNU	2
GO:0001649	biological process	GO:0001649	osteoblast differentiation	3/206	225/18670	0.453142	0.649146	0.582362	WNT7B/FASN/FBN2	3
GO:0002700	biological process	GO:0002700	regulation of production of molecular mediator of immune response	2/206	139/18670	0.455016	0.649687	0.582847	GPRC5B/HPX	2
GO:0016571	biological process	GO:0016571	histone methylation	2/206	139/18670	0.455016	0.649687	0.582847	MYB/DMRTC2	2
GO:0035304	biological process	GO:0035304	regulation of protein dephosphorylation	2/206	139/18670	0.455016	0.649687	0.582847	PPP1R36/ADORA1	2
GO:0046546	biological process	GO:0046546	development of primary male sexual characteristics	2/206	139/18670	0.455016	0.649687	0.582847	AR/SRD5A1	2
GO:0050863	biological process	GO:0050863	regulation of T cell activation	4/206	314/18670	0.457105	0.649687	0.582847	RIPOR2/MYB/CD5/CCL21	4
GO:0002090	biological process	GO:0002090	regulation of receptor internalization	1/206	55/18670	0.457256	0.649687	0.582847	EGF	1
GO:0002886	biological process	GO:0002886	regulation of myeloid leukocyte mediated immunity	1/206	55/18670	0.457256	0.649687	0.582847	DNASE1	1
GO:0003229	biological process	GO:0003229	ventricular cardiac muscle tissue development	1/206	55/18670	0.457256	0.649687	0.582847	RYR2	1
GO:0006383	biological process	GO:0006383	transcription by RNA polymerase III	1/206	55/18670	0.457256	0.649687	0.582847	AR	1
GO:0010823	biological process	GO:0010823	negative regulation of mitochondrion organization	1/206	55/18670	0.457256	0.649687	0.582847	MPV17L	1
GO:0032781	biological process	GO:0032781	positive regulation of ATPase activity	1/206	55/18670	0.457256	0.649687	0.582847	RYR2	1
GO:0042304	biological process	GO:0042304	regulation of fatty acid biosynthetic process	1/206	55/18670	0.457256	0.649687	0.582847	ABCD2	1
GO:0043030	biological process	GO:0043030	regulation of macrophage activation	1/206	55/18670	0.457256	0.649687	0.582847	LBP	1
GO:0043551	biological process	GO:0043551	regulation of phosphatidylinositol 3-kinase activity	1/206	55/18670	0.457256	0.649687	0.582847	CCL21	1
GO:0046456	biological process	GO:0046456	icosanoid biosynthetic process	1/206	55/18670	0.457256	0.649687	0.582847	GGT1	1
GO:0098900	biological process	GO:0098900	regulation of action potential	1/206	55/18670	0.457256	0.649687	0.582847	RYR2	1
GO:0009185	biological process	GO:0009185	ribonucleoside diphosphate metabolic process	2/206	140/18670	0.458692	0.650329	0.583423	AK4/DDIT4	2
GO:0060078	biological process	GO:0060078	regulation of postsynaptic membrane potential	2/206	140/18670	0.458692	0.650329	0.583423	CUX2/ADORA1	2
GO:0072073	biological process	GO:0072073	kidney epithelium development	2/206	140/18670	0.458692	0.650329	0.583423	WNT7B/TFAP2B	2
GO:1903364	biological process	GO:1903364	positive regulation of cellular protein catabolic process	2/206	140/18670	0.458692	0.650329	0.583423	HERPUD1/EGF	2
GO:0001894	biological process	GO:0001894	tissue homeostasis	3/206	227/18670	0.458877	0.650329	0.583423	ZNF675/TFF3/ABCA12	3
GO:0031098	biological process	GO:0031098	stress-activated protein kinase signaling cascade	4/206	315/18670	0.45953	0.650923	0.583956	WNT7B/ZNF675/ERN1/CCL21	4
GO:0008286	biological process	GO:0008286	insulin receptor signaling pathway	2/206	141/18670	0.462354	0.653548	0.586311	ATP6V1C2/SORL1	2
GO:0002381	biological process	GO:0002381	immunoglobulin production involved in immunoglobulin mediated immune response	1/206	56/18670	0.463262	0.653548	0.586311	GCNT3	1
GO:0009435	biological process	GO:0009435	NAD biosynthetic process	1/206	56/18670	0.463262	0.653548	0.586311	KYNU	1
GO:0051568	biological process	GO:0051568	histone H3-K4 methylation	1/206	56/18670	0.463262	0.653548	0.586311	MYB	1
GO:0060113	biological process	GO:0060113	inner ear receptor cell differentiation	1/206	56/18670	0.463262	0.653548	0.586311	RIPOR2	1
GO:0060688	biological process	GO:0060688	regulation of morphogenesis of a branching structure	1/206	56/18670	0.463262	0.653548	0.586311	AR	1
GO:0072528	biological process	GO:0072528	pyrimidine-containing compound biosynthetic process	1/206	56/18670	0.463262	0.653548	0.586311	TK1	1
GO:0086002	biological process	GO:0086002	cardiac muscle cell action potential involved in contraction	1/206	56/18670	0.463262	0.653548	0.586311	RYR2	1
GO:0010594	biological process	GO:0010594	regulation of endothelial cell migration	3/206	229/18670	0.464586	0.654751	0.58739	CXCL13/ANGPT2/EMP2	3
GO:0034249	biological process	GO:0034249	negative regulation of cellular amide metabolic process	3/206	229/18670	0.464586	0.654751	0.58739	CPEB3/SORL1/RBM24	3
GO:0009743	biological process	GO:0009743	response to carbohydrate	3/206	230/18670	0.467431	0.657427	0.589791	ANGPT2/SLC26A6/ERN1	3
GO:2001234	biological process	GO:2001234	negative regulation of apoptotic signaling pathway	3/206	230/18670	0.467431	0.657427	0.589791	AR/MPV17L/HERPUD1	3
GO:0006650	biological process	GO:0006650	glycerophospholipid metabolic process	4/206	319/18670	0.469194	0.657427	0.589791	MBOAT2/PLA2G4E/ACSL3/SLC44A4	4
GO:0002066	biological process	GO:0002066	columnar/cuboidal epithelial cell development	1/206	57/18670	0.469202	0.657427	0.589791	RIPOR2	1
GO:0007029	biological process	GO:0007029	endoplasmic reticulum organization	1/206	57/18670	0.469202	0.657427	0.589791	RTN3	1
GO:0019320	biological process	GO:0019320	hexose catabolic process	1/206	57/18670	0.469202	0.657427	0.589791	FUT6	1
GO:0060760	biological process	GO:0060760	positive regulation of response to cytokine stimulus	1/206	57/18670	0.469202	0.657427	0.589791	HPX	1
GO:0071398	biological process	GO:0071398	cellular response to fatty acid	1/206	57/18670	0.469202	0.657427	0.589791	P2RY6	1
GO:1901799	biological process	GO:1901799	negative regulation of proteasomal protein catabolic process	1/206	57/18670	0.469202	0.657427	0.589791	UBE2J1	1
GO:1903428	biological process	GO:1903428	positive regulation of reactive oxygen species biosynthetic process	1/206	57/18670	0.469202	0.657427	0.589791	HBB	1
GO:0031056	biological process	GO:0031056	regulation of histone modification	2/206	143/18670	0.469634	0.657427	0.589791	MYB/DMRTC2	2
GO:0106106	biological process	GO:0106106	cold-induced thermogenesis	2/206	143/18670	0.469634	0.657427	0.589791	PRLR/GATM	2
GO:0120161	biological process	GO:0120161	regulation of cold-induced thermogenesis	2/206	143/18670	0.469634	0.657427	0.589791	PRLR/GATM	2
GO:0060537	biological process	GO:0060537	muscle tissue development	5/206	408/18670	0.469793	0.657427	0.589791	PI16/RIPOR2/RBM24/PLN/RYR2	5
GO:0030534	biological process	GO:0030534	adult behavior	2/206	144/18670	0.473252	0.660502	0.59255	CNTNAP2/ATP1A2	2
GO:0071322	biological process	GO:0071322	cellular response to carbohydrate stimulus	2/206	144/18670	0.473252	0.660502	0.59255	SLC26A6/ERN1	2
GO:1904064	biological process	GO:1904064	positive regulation of cation transmembrane transport	2/206	144/18670	0.473252	0.660502	0.59255	P2RY6/RYR2	2
GO:0006470	biological process	GO:0006470	protein dephosphorylation	4/206	321/18670	0.474003	0.660502	0.59255	PPP1R36/DUSP4/DUSP6/ADORA1	4
GO:0019229	biological process	GO:0019229	regulation of vasoconstriction	1/206	58/18670	0.475077	0.660502	0.59255	ATP1A2	1
GO:0031663	biological process	GO:0031663	lipopolysaccharide-mediated signaling pathway	1/206	58/18670	0.475077	0.660502	0.59255	LBP	1
GO:0035306	biological process	GO:0035306	positive regulation of dephosphorylation	1/206	58/18670	0.475077	0.660502	0.59255	ADORA1	1
GO:0035904	biological process	GO:0035904	aorta development	1/206	58/18670	0.475077	0.660502	0.59255	TFAP2B	1
GO:0042093	biological process	GO:0042093	T-helper cell differentiation	1/206	58/18670	0.475077	0.660502	0.59255	MYB	1
GO:0046605	biological process	GO:0046605	regulation of centrosome cycle	1/206	58/18670	0.475077	0.660502	0.59255	CCNF	1
GO:0051058	biological process	GO:0051058	negative regulation of small GTPase mediated signal transduction	1/206	58/18670	0.475077	0.660502	0.59255	RIPOR2	1
[truncated: 1,542 more rows]

## Sheet: blue_KEGG
ID	Description	GeneRatio	BgRatio	pvalue	p.adjust	qvalue	geneID	Count
hsa00140	hsa00140	Steroid hormone biosynthesis	6/120	61/8105	0.000265488	0.0530976	0.0522593	10720/6715/8630/6820/3291/79644	6
hsa04970	hsa04970	Salivary secretion	6/120	93/8105	0.00248328	0.200144	0.196983	6558/2982/1469/820/477/1473	6
hsa00100	hsa00100	Steroid biosynthesis	3/120	20/8105	0.00300215	0.200144	0.196983	1717/1718/6307	3
hsa00330	hsa00330	Arginine and proline metabolism	4/120	51/8105	0.00668166	0.288403	0.283849	2628/8659/5033/5625	4
hsa04146	hsa04146	Peroxisome	5/120	82/8105	0.00721007	0.288403	0.283849	55711/225/2181/23600/255027	5
hsa00590	hsa00590	Arachidonic acid metabolism	4/120	61/8105	0.0124656	0.41552	0.408959	123745/2678/1573/247	4
hsa05143	hsa05143	African trypanosomiasis	3/120	37/8105	0.0170561	0.471925	0.464474	3039/3040/3043	3
hsa04924	hsa04924	Renin secretion	4/120	69/8105	0.018877	0.471925	0.464474	2982/5140/9635/134	4
hsa00061	hsa00061	Fatty acid biosynthesis	2/120	18/8105	0.0284946	0.633214	0.623216	2181/2194	2
hsa00670	hsa00670	One carbon pool by folate	2/120	20/8105	0.0347147	0.637041	0.626983	10840/10841	2
hsa05144	hsa05144	Malaria	3/120	50/8105	0.0374885	0.637041	0.626983	3039/3040/3043	3
hsa00230	hsa00230	Purine metabolism	5/120	126/8105	0.038805	0.637041	0.626983	205/2982/50940/5140/9060	5
hsa00340	hsa00340	Histidine metabolism	2/120	22/8105	0.0414077	0.637041	0.626983	222/10841	2
hsa00601	hsa00601	Glycosphingolipid biosynthesis - lacto and neolacto series	2/120	27/8105	0.0599979	0.756646	0.744699	2525/2528	2
hsa04972	hsa04972	Pancreatic secretion	4/120	102/8105	0.0643168	0.756646	0.744699	6558/6262/477/9635	4
hsa04974	hsa04974	Protein digestion and absorption	4/120	103/8105	0.0661831	0.756646	0.744699	1300/6564/477/643847	4
hsa04064	hsa04064	NF-kappa B signaling pathway	4/120	104/8105	0.0680774	0.756646	0.744699	128178/3929/79092/6366	4
hsa00591	hsa00591	Linoleic acid metabolism	2/120	29/8105	0.0680981	0.756646	0.744699	123745/1573	2
hsa04066	hsa04066	HIF-1 signaling pathway	4/120	109/8105	0.0779659	0.820693	0.807735	112399/285/2872/1950	4
hsa00982	hsa00982	Drug metabolism - cytochrome P450	3/120	72/8105	0.0906356	0.879125	0.865245	10720/2330/222	3
hsa04022	hsa04022	cGMP-PKG signaling pathway	5/120	167/8105	0.101573	0.879125	0.865245	2982/5140/5350/477/134	5
hsa04960	hsa04960	Aldosterone-regulated sodium reabsorption	2/120	37/8105	0.103612	0.879125	0.865245	3291/477	2
hsa04141	hsa04141	Protein processing in endoplasmic reticulum	5/120	171/8105	0.109454	0.879125	0.865245	4121/51465/9709/2081/10483	5
hsa00983	hsa00983	Drug metabolism - other enzymes	3/120	80/8105	0.114958	0.879125	0.865245	7083/10720/1066	3
hsa00380	hsa00380	Tryptophan metabolism	2/120	42/8105	0.127846	0.879125	0.865245	51166/8942	2
hsa00920	hsa00920	Sulfur metabolism	1/120	10/8105	0.138644	0.879125	0.865245	9060	1
hsa02010	hsa02010	ABC transporters	2/120	45/8105	0.142965	0.879125	0.865245	225/26154	2
hsa04010	hsa04010	MAPK signaling pathway	7/120	294/8105	0.145306	0.879125	0.865245	285/123745/2872/1950/1846/1944/1848	7
hsa00430	hsa00430	Taurine and hypotaurine metabolism	1/120	11/8105	0.151413	0.879125	0.865245	2678	1
hsa05032	hsa05032	Morphine addiction	3/120	91/8105	0.151865	0.879125	0.865245	50940/5140/134	3
hsa00510	hsa00510	N-Glycan biosynthesis	2/120	50/8105	0.168923	0.879125	0.865245	4121/79644	2
hsa05110	hsa05110	Vibrio cholerae infection	2/120	50/8105	0.168923	0.879125	0.865245	6558/245973	2
hsa04713	hsa04713	Circadian entrainment	3/120	97/8105	0.1734	0.879125	0.865245	51655/2982/6262	3
hsa05215	hsa05215	Prostate cancer	3/120	97/8105	0.1734	0.879125	0.865245	7113/367/1950	3
hsa04913	hsa04913	Ovarian steroidogenesis	2/120	51/8105	0.17421	0.879125	0.865245	123745/1573	2
hsa04750	hsa04750	Inflammatory mediator regulation of TRP channels	3/120	98/8105	0.177072	0.879125	0.865245	123745/5029/1573	3
hsa05231	hsa05231	Choline metabolism in cancer	3/120	98/8105	0.177072	0.879125	0.865245	123745/1950/80736	3
hsa04261	hsa04261	Adrenergic signaling in cardiomyocytes	4/120	150/8105	0.182117	0.879125	0.865245	6332/5350/6262/477	4
hsa01240	hsa01240	Biosynthesis of cofactors	4/120	155/8105	0.197107	0.879125	0.865245	205/10720/8630/8942	4
hsa04015	hsa04015	Rap1 signaling pathway	5/120	210/8105	0.200147	0.879125	0.865245	285/1950/9170/1944/5909	5
hsa00730	hsa00730	Thiamine metabolism	1/120	15/8105	0.200637	0.879125	0.865245	205	1
hsa04923	hsa04923	Regulation of lipolysis in adipocytes	2/120	56/8105	0.201003	0.879125	0.865245	5140/134	2
hsa01212	hsa01212	Fatty acid metabolism	2/120	57/8105	0.206422	0.879125	0.865245	2181/2194	2
hsa00480	hsa00480	Glutathione metabolism	2/120	58/8105	0.211856	0.879125	0.865245	26873/2678	2
hsa04630	hsa04630	JAK-STAT signaling pathway	4/120	162/8105	0.218702	0.879125	0.865245	5618/3597/1950/3977	4
hsa04730	hsa04730	Long-term depression	2/120	60/8105	0.222766	0.879125	0.865245	2982/123745	2
hsa04978	hsa04978	Mineral absorption	2/120	60/8105	0.222766	0.879125	0.865245	65010/477	2
hsa04024	hsa04024	cAMP signaling pathway	5/120	219/8105	0.224025	0.879125	0.865245	5140/5350/6262/477/134	5
hsa00120	hsa00120	Primary bile acid biosynthesis	1/120	17/8105	0.224177	0.879125	0.865245	23600	1
hsa00360	hsa00360	Phenylalanine metabolism	1/120	17/8105	0.224177	0.879125	0.865245	222	1
hsa00450	hsa00450	Selenocompound metabolism	1/120	17/8105	0.224177	0.879125	0.865245	9060	1
hsa04726	hsa04726	Serotonergic synapse	3/120	115/8105	0.242284	0.931861	0.917147	123745/1573/247	3
hsa01210	hsa01210	2-Oxocarboxylic acid metabolism	1/120	19/8105	0.247029	0.932185	0.917466	51166	1
hsa00830	hsa00830	Retinol metabolism	2/120	68/8105	0.266735	0.969165	0.953863	10720/8630	2
hsa04151	hsa04151	PI3K-Akt signaling pathway	7/120	354/8105	0.270296	0.969165	0.953863	5618/4602/285/1950/54541/9170/1944	7
hsa04060	hsa04060	Cytokine-cytokine receptor interaction	6/120	295/8105	0.271782	0.969165	0.953863	10563/5618/3597/9518/3977/6366	6
hsa00900	hsa00900	Terpenoid backbone biosynthesis	1/120	22/8105	0.280061	0.969165	0.953863	3422	1
hsa04020	hsa04020	Calcium signaling pathway	5/120	240/8105	0.282675	0.969165	0.953863	5350/4486/1950/9630/6262	5
hsa00515	hsa00515	Mannose type O-glycan biosynthesis	1/120	23/8105	0.29075	0.969165	0.953863	27087	1
hsa04964	hsa04964	Proximal tubule bicarbonate reclamation	1/120	23/8105	0.29075	0.969165	0.953863	477	1
hsa03320	hsa03320	PPAR signaling pathway	2/120	75/8105	0.305244	0.979629	0.964161	2181/440503	2
hsa00592	hsa00592	alpha-Linolenic acid metabolism	1/120	25/8105	0.311656	0.979629	0.964161	123745	1
hsa00980	hsa00980	Metabolism of xenobiotics by cytochrome P450	2/120	78/8105	0.321656	0.979629	0.964161	10720/222	2
hsa04910	hsa04910	Insulin signaling pathway	3/120	137/8105	0.331082	0.979629	0.964161	5140/2872/2194	3
hsa04966	hsa04966	Collecting duct acid secretion	1/120	27/8105	0.331951	0.979629	0.964161	245973	1
hsa00053	hsa00053	Ascorbate and aldarate metabolism	1/120	30/8105	0.361287	0.979629	0.964161	10720	1
hsa04911	hsa04911	Insulin secretion	2/120	86/8105	0.364902	0.979629	0.964161	6262/477	2
hsa04260	hsa04260	Cardiac muscle contraction	2/120	87/8105	0.370241	0.979629	0.964161	6262/477	2
hsa00410	hsa00410	beta-Alanine metabolism	1/120	31/8105	0.370779	0.979629	0.964161	222	1
hsa04540	hsa04540	Gap junction	2/120	88/8105	0.375561	0.979629	0.964161	2982/1950	2
hsa04072	hsa04072	Phospholipase D signaling pathway	3/120	148/8105	0.375751	0.979629	0.964161	123745/1950/9170	3
hsa04976	hsa04976	Bile secretion	2/120	89/8105	0.380864	0.979629	0.964161	10720/477	2
hsa03410	hsa03410	Base excision repair	1/120	33/8105	0.389344	0.979629	0.964161	27301	1
hsa00040	hsa00040	Pentose and glucuronate interconversions	1/120	34/8105	0.398422	0.979629	0.964161	10720	1
hsa04921	hsa04921	Oxytocin signaling pathway	3/120	154/8105	0.399901	0.979629	0.964161	2982/123745/6262	3
hsa04150	hsa04150	mTOR signaling pathway	3/120	155/8105	0.403904	0.979629	0.964161	7477/245973/54541	3
hsa04934	hsa04934	Cushing syndrome	3/120	155/8105	0.403904	0.979629	0.964161	7477/51655/50940	3
hsa00350	hsa00350	Tyrosine metabolism	1/120	36/8105	0.416179	0.979629	0.964161	222	1
hsa00512	hsa00512	Mucin type O-glycan biosynthesis	1/120	36/8105	0.416179	0.979629	0.964161	9245	1
hsa04080	hsa04080	Neuroactive ligand-receptor interaction	6/120	350/8105	0.416803	0.979629	0.964161	5618/5031/51289/5029/9170/134	6
hsa05150	hsa05150	Staphylococcus aureus infection	2/120	96/8105	0.417428	0.979629	0.964161	2215/820	2
hsa05414	hsa05414	Dilated cardiomyopathy	2/120	96/8105	0.417428	0.979629	0.964161	5350/6262	2
hsa04666	hsa04666	Fc gamma R-mediated phagocytosis	2/120	97/8105	0.422565	0.979629	0.964161	123745/2215	2
hsa00250	hsa00250	Alanine, aspartate and glutamate metabolism	1/120	37/8105	0.424862	0.979629	0.964161	8659	1
hsa00564	hsa00564	Glycerophospholipid metabolism	2/120	98/8105	0.42768	0.979629	0.964161	129642/123745	2
hsa04061	hsa04061	Viral protein interaction with cytokine and cytokine receptor	2/120	100/8105	0.437838	0.979629	0.964161	10563/6366	2
hsa00513	hsa00513	Various types of N-glycan biosynthesis	1/120	39/8105	0.441844	0.979629	0.964161	4121	1
hsa04914	hsa04914	Progesterone-mediated oocyte maturation	2/120	102/8105	0.447899	0.979629	0.964161	22849/5140	2
hsa00260	hsa00260	Glycine, serine and threonine metabolism	1/120	40/8105	0.450148	0.979629	0.964161	2628	1
hsa04014	hsa04014	Ras signaling pathway	4/120	232/8105	0.4513	0.979629	0.964161	285/123745/1950/1944	4
hsa04216	hsa04216	Ferroptosis	1/120	41/8105	0.458329	0.979629	0.964161	2181	1
hsa05219	hsa05219	Bladder cancer	1/120	41/8105	0.458329	0.979629	0.964161	1950	1
hsa00071	hsa00071	Fatty acid degradation	1/120	43/8105	0.474331	0.979629	0.964161	2181	1
hsa00860	hsa00860	Porphyrin and chlorophyll metabolism	1/120	43/8105	0.474331	0.979629	0.964161	10720	1
hsa05152	hsa05152	Tuberculosis	3/120	180/8105	0.500814	0.979629	0.964161	3929/2215/820	3
hsa04973	hsa04973	Carbohydrate digestion and absorption	1/120	47/8105	0.504943	0.979629	0.964161	477	1
hsa04724	hsa04724	Glutamatergic synapse	2/120	114/8105	0.506072	0.979629	0.964161	123745/81539	2
hsa00565	hsa00565	Ether lipid metabolism	1/120	49/8105	0.519579	0.979629	0.964161	123745	1
hsa00270	hsa00270	Cysteine and methionine metabolism	1/120	50/8105	0.526735	0.979629	0.964161	23743	1
hsa04919	hsa04919	Thyroid hormone signaling pathway	2/120	121/8105	0.538148	0.979629	0.964161	5350/477	2
hsa05202	hsa05202	Transcriptional misregulation in cancer	3/120	192/8105	0.544496	0.979629	0.964161	7113/2115/1848	3
hsa04961	hsa04961	Endocrine and other factor-regulated calcium reabsorption	1/120	53/8105	0.547575	0.979629	0.964161	477	1
hsa04611	hsa04611	Platelet activation	2/120	124/8105	0.551454	0.979629	0.964161	2982/123745	2
hsa04380	hsa04380	Osteoclast differentiation	2/120	128/8105	0.568778	0.979629	0.964161	23547/2215	2
hsa00240	hsa00240	Pyrimidine metabolism	1/120	58/8105	0.580306	0.979629	0.964161	7083	1
hsa05213	hsa05213	Endometrial cancer	1/120	58/8105	0.580306	0.979629	0.964161	1950	1
hsa04114	hsa04114	Oocyte meiosis	2/120	131/8105	0.581454	0.979629	0.964161	22849/367	2
hsa04370	hsa04370	VEGF signaling pathway	1/120	59/8105	0.586565	0.979629	0.964161	123745	1
hsa04270	hsa04270	Vascular smooth muscle contraction	2/120	134/8105	0.593858	0.979629	0.964161	2982/123745	2
hsa00561	hsa00561	Glycerolipid metabolism	1/120	61/8105	0.598806	0.979629	0.964161	129642	1
hsa00310	hsa00310	Lysine degradation	1/120	63/8105	0.610687	0.979629	0.964161	51166	1
hsa05217	hsa05217	Basal cell carcinoma	1/120	63/8105	0.610687	0.979629	0.964161	7477	1
hsa05207	hsa05207	Chemical carcinogenesis - receptor activation	3/120	212/8105	0.612196	0.979629	0.964161	10720/367/1950	3
hsa04371	hsa04371	Apelin signaling pathway	2/120	139/8105	0.613925	0.979629	0.964161	5140/6262	2
hsa04140	hsa04140	Autophagy - animal	2/120	141/8105	0.621739	0.979629	0.964161	54541/2081	2
hsa05417	hsa05417	Lipid and atherosclerosis	3/120	215/8105	0.621761	0.979629	0.964161	3929/1573/2081	3
hsa04936	hsa04936	Alcoholic liver disease	2/120	142/8105	0.6256	0.979629	0.964161	3929/2194	2
hsa04550	hsa04550	Signaling pathways regulating pluripotency of stem cells	2/120	143/8105	0.629432	0.979629	0.964161	7477/3977	2
hsa00010	hsa00010	Glycolysis / Gluconeogenesis	1/120	67/8105	0.633413	0.979629	0.964161	222	1
hsa05221	hsa05221	Acute myeloid leukemia	1/120	67/8105	0.633413	0.979629	0.964161	1848	1
hsa04664	hsa04664	Fc epsilon RI signaling pathway	1/120	68/8105	0.638886	0.979629	0.964161	123745	1
hsa04920	hsa04920	Adipocytokine signaling pathway	1/120	69/8105	0.644278	0.979629	0.964161	2181	1
hsa05204	hsa05204	Chemical carcinogenesis - DNA adducts	1/120	69/8105	0.644278	0.979629	0.964161	10720	1
hsa05211	hsa05211	Renal cell carcinoma	1/120	69/8105	0.644278	0.979629	0.964161	112399	1
hsa05224	hsa05224	Breast cancer	2/120	147/8105	0.644456	0.979629	0.964161	7477/1950	2
hsa04917	hsa04917	Prolactin signaling pathway	1/120	70/8105	0.64959	0.979629	0.964161	5618	1
hsa05120	hsa05120	Epithelial cell signaling in Helicobacter pylori infection	1/120	70/8105	0.64959	0.979629	0.964161	245973	1
hsa05226	hsa05226	Gastric cancer	2/120	149/8105	0.651788	0.979629	0.964161	7477/1950	2
hsa05218	hsa05218	Melanoma	1/120	72/8105	0.659979	0.979629	0.964161	1950	1
hsa05223	hsa05223	Non-small cell lung cancer	1/120	72/8105	0.659979	0.979629	0.964161	1950	1
hsa04145	hsa04145	Phagosome	2/120	152/8105	0.662562	0.979629	0.964161	245973/2215	2
hsa00562	hsa00562	Inositol phosphate metabolism	1/120	73/8105	0.665058	0.979629	0.964161	23007	1
hsa04115	hsa04115	p53 signaling pathway	1/120	73/8105	0.665058	0.979629	0.964161	900	1
hsa04918	hsa04918	Thyroid hormone synthesis	1/120	75/8105	0.674992	0.979629	0.964161	477	1
hsa05214	hsa05214	Glioma	1/120	75/8105	0.674992	0.979629	0.964161	1950	1
hsa04971	hsa04971	Gastric acid secretion	1/120	76/8105	0.679849	0.979629	0.964161	477	1
hsa05212	hsa05212	Pancreatic cancer	1/120	76/8105	0.679849	0.979629	0.964161	1950	1
hsa05140	hsa05140	Leishmaniasis	1/120	77/8105	0.684634	0.979629	0.964161	2215	1
hsa05412	hsa05412	Arrhythmogenic right ventricular cardiomyopathy	1/120	77/8105	0.684634	0.979629	0.964161	6262	1
hsa04721	hsa04721	Synaptic vesicle cycle	1/120	78/8105	0.689348	0.979629	0.964161	245973	1
hsa01521	hsa01521	EGFR tyrosine kinase inhibitor resistance	1/120	79/8105	0.693992	0.979629	0.964161	1950	1
hsa04662	hsa04662	B cell receptor signaling pathway	1/120	82/8105	0.707515	0.979629	0.964161	23547	1
hsa04012	hsa04012	ErbB signaling pathway	1/120	85/8105	0.720445	0.979629	0.964161	1950	1
hsa05210	hsa05210	Colorectal cancer	1/120	86/8105	0.724628	0.979629	0.964161	1950	1
hsa05165	hsa05165	Human papillomavirus infection	4/120	331/8105	0.728585	0.979629	0.964161	7477/245973/1950/54626	4
hsa04512	hsa04512	ECM-receptor interaction	1/120	88/8105	0.732809	0.979629	0.964161	9899	1
hsa04727	hsa04727	GABAergic synapse	1/120	89/8105	0.736808	0.979629	0.964161	81539	1
hsa05235	hsa05235	PD-L1 expression and PD-1 checkpoint pathway in cancer	1/120	89/8105	0.736808	0.979629	0.964161	1950	1
hsa05410	hsa05410	Hypertrophic cardiomyopathy	1/120	90/8105	0.740748	0.979629	0.964161	6262	1
hsa04912	hsa04912	GnRH signaling pathway	1/120	93/8105	0.752221	0.979629	0.964161	123745	1
hsa05323	hsa05323	Rheumatoid arthritis	1/120	93/8105	0.752221	0.979629	0.964161	245973	1
hsa04350	hsa04350	TGF-beta signaling pathway	1/120	94/8105	0.755932	0.979629	0.964161	64388	1
hsa04360	hsa04360	Axon guidance	2/120	182/8105	0.756141	0.979629	0.964161	90249/1944	2
hsa04925	hsa04925	Aldosterone synthesis and secretion	1/120	98/8105	0.770233	0.979629	0.964161	477	1
hsa04640	hsa04640	Hematopoietic cell lineage	1/120	99/8105	0.773676	0.979629	0.964161	921	1
hsa04613	hsa04613	Neutrophil extracellular trap formation	2/120	190/8105	0.777021	0.979629	0.964161	2215/820	2
hsa04916	hsa04916	Melanogenesis	1/120	101/8105	0.780411	0.979629	0.964161	7477	1
hsa04062	hsa04062	Chemokine signaling pathway	2/120	192/8105	0.781993	0.979629	0.964161	10563/6366	2
hsa05142	hsa05142	Chagas disease	1/120	102/8105	0.783703	0.979629	0.964161	9630	1
hsa05146	hsa05146	Amoebiasis	1/120	102/8105	0.783703	0.979629	0.964161	9630	1
hsa04620	hsa04620	Toll-like receptor signaling pathway	1/120	104/8105	0.790141	0.981542	0.966044	3929	1
hsa04922	hsa04922	Glucagon signaling pathway	1/120	107/8105	0.799444	0.98436	0.968817	5140	1
hsa05415	hsa05415	Diabetic cardiomyopathy	2/120	203/8105	0.80765	0.98436	0.968817	5350/6262	2
hsa04071	hsa04071	Sphingolipid signaling pathway	1/120	119/8105	0.832738	0.98436	0.968817	134	1
hsa04152	hsa04152	AMPK signaling pathway	1/120	120/8105	0.835252	0.98436	0.968817	2194	1
hsa04810	hsa04810	Regulation of actin cytoskeleton	2/120	218/8105	0.838331	0.98436	0.968817	1950/9170	2
hsa05206	hsa05206	MicroRNAs in cancer	3/120	310/8105	0.843663	0.98436	0.968817	54541/1944/900	3
hsa05208	hsa05208	Chemical carcinogenesis - reactive oxygen species	2/120	223/8105	0.84754	0.98436	0.968817	65010/1950	2
hsa04142	hsa04142	Lysosome	1/120	128/8105	0.854055	0.98436	0.968817	58511	1
hsa04926	hsa04926	Relaxin signaling pathway	1/120	129/8105	0.856251	0.98436	0.968817	51289	1
hsa04068	hsa04068	FoxO signaling pathway	1/120	131/8105	0.860544	0.98436	0.968817	1950	1
hsa04650	hsa04650	Natural killer cell mediated cytotoxicity	1/120	131/8105	0.860544	0.98436	0.968817	2215	1
hsa00190	hsa00190	Oxidative phosphorylation	1/120	134/8105	0.866746	0.98436	0.968817	245973	1
hsa04210	hsa04210	Apoptosis	1/120	136/8105	0.870729	0.98436	0.968817	2081	1
hsa05322	hsa05322	Systemic lupus erythematosus	1/120	136/8105	0.870729	0.98436	0.968817	2215	1
hsa04120	hsa04120	Ubiquitin mediated proteolysis	1/120	142/8105	0.881981	0.98436	0.968817	51465	1
hsa05017	hsa05017	Spinocerebellar ataxia	1/120	143/8105	0.883759	0.98436	0.968817	2081	1
hsa04514	hsa04514	Cell adhesion molecules	1/120	149/8105	0.893886	0.98436	0.968817	26047	1
hsa04932	hsa04932	Non-alcoholic fatty liver disease	1/120	155/8105	0.903137	0.98436	0.968817	2081	1
hsa04390	hsa04390	Hippo signaling pathway	1/120	157/8105	0.906039	0.98436	0.968817	7477	1
hsa05160	hsa05160	Hepatitis C	1/120	157/8105	0.906039	0.98436	0.968817	1950	1
hsa04217	hsa04217	Necroptosis	1/120	159/8105	0.908855	0.98436	0.968817	123745	1
hsa05012	hsa05012	Parkinson disease	2/120	266/8105	0.909151	0.98436	0.968817	51465/2081	2
hsa04310	hsa04310	Wnt signaling pathway	1/120	166/8105	0.918068	0.98436	0.968817	7477	1
hsa05225	hsa05225	Hepatocellular carcinoma	1/120	168/8105	0.920526	0.98436	0.968817	7477	1
hsa05164	hsa05164	Influenza A	1/120	171/8105	0.924077	0.98436	0.968817	7113	1
hsa05022	hsa05022	Pathways of neurodegeneration - multiple diseases	4/120	476/8105	0.928206	0.98436	0.968817	7477/51465/2081/6262	4
hsa05010	hsa05010	Alzheimer disease	3/120	384/8105	0.928689	0.98436	0.968817	7477/2081/10313	3
hsa04621	hsa04621	NOD-like receptor signaling pathway	1/120	184/8105	0.937732	0.98436	0.968817	820	1
hsa05168	hsa05168	Herpes simplex virus 1 infection	4/120	495/8105	0.940869	0.98436	0.968817	171392/100129842/126295/80032	4
hsa05167	hsa05167	Kaposi sarcoma-associated herpesvirus infection	1/120	194/8105	0.946553	0.98436	0.968817	285	1
hsa05130	hsa05130	Pathogenic Escherichia coli infection	1/120	197/8105	0.948948	0.98436	0.968817	9170	1
hsa04510	hsa04510	Focal adhesion	1/120	201/8105	0.951978	0.98436	0.968817	1950	1
hsa05205	hsa05205	Proteoglycans in cancer	1/120	205/8105	0.954829	0.98436	0.968817	7477	1
hsa04714	hsa04714	Thermogenesis	1/120	232/8105	0.970141	0.989939	0.974309	2181	1
hsa05171	hsa05171	Coronavirus disease - COVID-19	1/120	232/8105	0.970141	0.989939	0.974309	7113	1
hsa04144	hsa04144	Endocytosis	1/120	252/8105	0.978046	0.99294	0.977262	23362	1
hsa05020	hsa05020	Prion disease	1/120	273/8105	0.984119	0.994059	0.978364	6262	1
hsa05016	hsa05016	Huntington disease	1/120	306/8105	0.990469	0.995446	0.979729	2081	1
hsa05014	hsa05014	Amyotrophic lateral sclerosis	1/120	364/8105	0.996135	0.996135	0.980407	2081	1

## Sheet: cyan_GO
ID	Category	Description	GeneRatio	BgRatio	pvalue	p.adjust	qvalue	geneID	Count
GO:0072006	biological process	GO:0072006	nephron development	4/45	142/18670	0.000375145	0.142214	0.120772	KIF26B/PDGFRA/ADAMTS16/FOXC1	4
GO:0042698	biological process	GO:0042698	ovulation cycle	3/45	69/18670	0.000613415	0.142214	0.120772	PDGFRA/HAS1/BMPR1B	3
GO:0072001	biological process	GO:0072001	renal system development	5/45	293/18670	0.000672382	0.142214	0.120772	KIF26B/PDGFRA/ADAMTS16/LGR5/FOXC1	5
GO:0035988	biological process	GO:0035988	chondrocyte proliferation	2/45	17/18670	0.000754985	0.142214	0.120772	HMGA2/BMPR1B	2
GO:0061333	biological process	GO:0061333	renal tubule morphogenesis	3/45	78/18670	0.000877309	0.142214	0.120772	KIF26B/ADAMTS16/LGR5	3
GO:0001655	biological process	GO:0001655	urogenital system development	5/45	330/18670	0.00114521	0.142214	0.120772	KIF26B/PDGFRA/ADAMTS16/LGR5/FOXC1	5
GO:0048477	biological process	GO:0048477	oogenesis	3/45	87/18670	0.001204	0.142214	0.120772	MCMDC2/BMPR1B/LGR5	3
GO:0007398	biological process	GO:0007398	ectoderm development	2/45	22/18670	0.00127257	0.142214	0.120772	ELF5/KRT6B	2
GO:0061326	biological process	GO:0061326	renal tubule development	3/45	95/18670	0.00155129	0.142214	0.120772	KIF26B/ADAMTS16/LGR5	3
GO:0008585	biological process	GO:0008585	female gonad development	3/45	96/18670	0.00159865	0.142214	0.120772	PDGFRA/BMPR1B/FOXC1	3
GO:2000679	biological process	GO:2000679	positive regulation of transcription regulatory region DNA binding	2/45	25/18670	0.00164512	0.142214	0.120772	HMGA2/FOXC1	2
GO:0001657	biological process	GO:0001657	ureteric bud development	3/45	97/18670	0.00164691	0.142214	0.120772	KIF26B/ADAMTS16/FOXC1	3
GO:0072163	biological process	GO:0072163	mesonephric epithelium development	3/45	98/18670	0.00169607	0.142214	0.120772	KIF26B/ADAMTS16/FOXC1	3
GO:0072164	biological process	GO:0072164	mesonephric tubule development	3/45	98/18670	0.00169607	0.142214	0.120772	KIF26B/ADAMTS16/FOXC1	3
GO:0046545	biological process	GO:0046545	development of primary female sexual characteristics	3/45	101/18670	0.00184904	0.142214	0.120772	PDGFRA/BMPR1B/FOXC1	3
GO:0001823	biological process	GO:0001823	mesonephros development	3/45	102/18670	0.00190188	0.142214	0.120772	KIF26B/ADAMTS16/FOXC1	3
GO:0007188	biological process	GO:0007188	adenylate cyclase-modulating G protein-coupled receptor signaling pathway	4/45	221/18670	0.00194657	0.142214	0.120772	ADGRG2/CHRM3/LGR5/ADGRG3	4
GO:0072009	biological process	GO:0072009	nephron epithelium development	3/45	109/18670	0.00229826	0.15858	0.13467	KIF26B/ADAMTS16/FOXC1	3
GO:0046660	biological process	GO:0046660	female sex differentiation	3/45	115/18670	0.00267596	0.174493	0.148184	PDGFRA/BMPR1B/FOXC1	3
GO:1901222	biological process	GO:1901222	regulation of NIK/NF-kappaB signaling	3/45	117/18670	0.00280987	0.174493	0.148184	CARD10/LRRC19/ADGRG3	3
GO:0001704	biological process	GO:0001704	formation of primary germ layer	3/45	121/18670	0.00308993	0.180727	0.153478	ELF5/HMGA2/FOXC1	3
GO:0007187	biological process	GO:0007187	G protein-coupled receptor signaling pathway, coupled to cyclic nucleotide second messenger	4/45	256/18670	0.00330952	0.180727	0.153478	ADGRG2/CHRM3/LGR5/ADGRG3	4
GO:0043062	biological process	GO:0043062	extracellular structure organization	5/45	422/18670	0.0033468	0.180727	0.153478	PDGFRA/HAS1/IL6/LPA/FOXC1	5
GO:0002251	biological process	GO:0002251	organ or tissue specific immune response	2/45	39/18670	0.00397733	0.192598	0.163559	H2BC7/IL6	2
GO:0072210	biological process	GO:0072210	metanephric nephron development	2/45	40/18670	0.00418027	0.192598	0.163559	KIF26B/PDGFRA	2
GO:0007292	biological process	GO:0007292	female gamete generation	3/45	136/18670	0.00429054	0.192598	0.163559	MCMDC2/BMPR1B/LGR5	3
GO:0001822	biological process	GO:0001822	kidney development	4/45	278/18670	0.00443756	0.192598	0.163559	KIF26B/PDGFRA/ADAMTS16/FOXC1	4
GO:0007189	biological process	GO:0007189	adenylate cyclase-activating G protein-coupled receptor signaling pathway	3/45	139/18670	0.00456006	0.192598	0.163559	ADGRG2/LGR5/ADGRG3	3
GO:0001837	biological process	GO:0001837	epithelial to mesenchymal transition	3/45	140/18670	0.00465213	0.192598	0.163559	HMGA2/IL6/FOXC1	3
GO:0072073	biological process	GO:0072073	kidney epithelium development	3/45	140/18670	0.00465213	0.192598	0.163559	KIF26B/ADAMTS16/FOXC1	3
GO:0038084	biological process	GO:0038084	vascular endothelial growth factor signaling pathway	2/45	44/18670	0.00503904	0.201887	0.171447	PDGFRA/FOXC1	2
GO:0048511	biological process	GO:0048511	rhythmic process	4/45	295/18670	0.0054694	0.206861	0.175671	PDGFRA/HAS1/BMPR1B/PHLPP1	4
GO:0022602	biological process	GO:0022602	ovulation cycle process	2/45	46/18670	0.0054963	0.206861	0.175671	PDGFRA/BMPR1B	2
GO:0035272	biological process	GO:0035272	exocrine system development	2/45	48/18670	0.00597192	0.211918	0.179966	TFCP2L1/FOXC1	2
GO:0055010	biological process	GO:0055010	ventricular cardiac muscle tissue morphogenesis	2/45	48/18670	0.00597192	0.211918	0.179966	TNNI1/FOXC1	2
GO:0010718	biological process	GO:0010718	positive regulation of epithelial to mesenchymal transition	2/45	50/18670	0.0064657	0.223067	0.189434	IL6/FOXC1	2
GO:2000677	biological process	GO:2000677	regulation of transcription regulatory region DNA binding	2/45	52/18670	0.00697747	0.234217	0.198903	HMGA2/FOXC1	2
GO:0031497	biological process	GO:0031497	chromatin assembly	3/45	165/18670	0.00732845	0.235631	0.200104	H2BC7/H4C5/HMGA2	3
GO:0051290	biological process	GO:0051290	protein heterotetramerization	2/45	54/18670	0.00750706	0.235631	0.200104	H4C5/CPSF6	2
GO:0001541	biological process	GO:0001541	ovarian follicle development	2/45	55/18670	0.00777848	0.235631	0.200104	BMPR1B/FOXC1	2
GO:0003229	biological process	GO:0003229	ventricular cardiac muscle tissue development	2/45	55/18670	0.00777848	0.235631	0.200104	TNNI1/FOXC1	2
GO:0043388	biological process	GO:0043388	positive regulation of DNA binding	2/45	59/18670	0.00890781	0.256167	0.217543	HMGA2/FOXC1	2
GO:0006338	biological process	GO:0006338	chromatin remodeling	3/45	182/18670	0.00957657	0.256167	0.217543	H4C5/SATB1/HMGA2	3
GO:0038061	biological process	GO:0038061	NIK/NF-kappaB signaling	3/45	183/18670	0.00971997	0.256167	0.217543	CARD10/LRRC19/ADGRG3	3
GO:0032835	biological process	GO:0032835	glomerulus development	2/45	62/18670	0.00980005	0.256167	0.217543	PDGFRA/FOXC1	2
GO:0007369	biological process	GO:0007369	gastrulation	3/45	185/18670	0.0100105	0.256167	0.217543	ELF5/HMGA2/FOXC1	3
GO:0019933	biological process	GO:0019933	cAMP-mediated signaling	3/45	187/18670	0.0103062	0.256167	0.217543	ADGRG2/LGR5/ADGRG3	3
GO:0045669	biological process	GO:0045669	positive regulation of osteoblast differentiation	2/45	64/18670	0.0104161	0.256167	0.217543	BMPR1B/IL6	2
GO:0022412	biological process	GO:0022412	cellular process involved in reproduction in multicellular organism	4/45	357/18670	0.0105695	0.256167	0.217543	MCMDC2/BMPR1B/LGR5/FOXC1	4
GO:0060675	biological process	GO:0060675	ureteric bud morphogenesis	2/45	65/18670	0.0107304	0.256167	0.217543	KIF26B/ADAMTS16	2
GO:0006333	biological process	GO:0006333	chromatin assembly or disassembly	3/45	191/18670	0.0109126	0.256167	0.217543	H2BC7/H4C5/HMGA2	3
GO:0072171	biological process	GO:0072171	mesonephric tubule morphogenesis	2/45	66/18670	0.0110489	0.256167	0.217543	KIF26B/ADAMTS16	2
GO:0035924	biological process	GO:0035924	cellular response to vascular endothelial growth factor stimulus	2/45	68/18670	0.0116984	0.256167	0.217543	PDGFRA/FOXC1	2
GO:0030198	biological process	GO:0030198	extracellular matrix organization	4/45	368/18670	0.0117139	0.256167	0.217543	PDGFRA/HAS1/IL6/FOXC1	4
GO:0055008	biological process	GO:0055008	cardiac muscle tissue morphogenesis	2/45	69/18670	0.0120292	0.256167	0.217543	TNNI1/FOXC1	2
GO:0003208	biological process	GO:0003208	cardiac ventricle morphogenesis	2/45	73/18670	0.0133935	0.256167	0.217543	TNNI1/FOXC1	2
GO:0060350	biological process	GO:0060350	endochondral bone morphogenesis	2/45	73/18670	0.0133935	0.256167	0.217543	BMPR1B/FOXC1	2
GO:0045765	biological process	GO:0045765	regulation of angiogenesis	4/45	383/18670	0.0133993	0.256167	0.217543	CARD10/HMGA2/IL6/FOXC1	4
GO:0043367	biological process	GO:0043367	CD4-positive, alpha-beta T cell differentiation	2/45	74/18670	0.0137447	0.256167	0.217543	SATB1/IL6	2
GO:0072078	biological process	GO:0072078	nephron tubule morphogenesis	2/45	74/18670	0.0137447	0.256167	0.217543	KIF26B/ADAMTS16	2
GO:0006323	biological process	GO:0006323	DNA packaging	3/45	210/18670	0.0140728	0.256167	0.217543	H2BC7/H4C5/HMGA2	3
GO:0001707	biological process	GO:0001707	mesoderm formation	2/45	75/18670	0.0140998	0.256167	0.217543	HMGA2/FOXC1	2
GO:0014706	biological process	GO:0014706	striated muscle tissue development	4/45	390/18670	0.0142363	0.256167	0.217543	PDGFRA/DNER/TNNI1/FOXC1	4
GO:0072088	biological process	GO:0072088	nephron epithelium morphogenesis	2/45	76/18670	0.0144589	0.256167	0.217543	KIF26B/ADAMTS16	2
GO:0048332	biological process	GO:0048332	mesoderm morphogenesis	2/45	77/18670	0.0148219	0.256167	0.217543	HMGA2/FOXC1	2
GO:1901224	biological process	GO:1901224	positive regulation of NIK/NF-kappaB signaling	2/45	77/18670	0.0148219	0.256167	0.217543	CARD10/LRRC19	2
GO:0019935	biological process	GO:0019935	cyclic-nucleotide-mediated signaling	3/45	215/18670	0.0149821	0.256167	0.217543	ADGRG2/LGR5/ADGRG3	3
GO:0072028	biological process	GO:0072028	nephron morphogenesis	2/45	78/18670	0.0151889	0.256167	0.217543	KIF26B/ADAMTS16	2
GO:0008406	biological process	GO:0008406	gonad development	3/45	217/18670	0.015355	0.256167	0.217543	PDGFRA/BMPR1B/FOXC1	3
GO:0030193	biological process	GO:0030193	regulation of blood coagulation	2/45	79/18670	0.0155597	0.256167	0.217543	ENPP4/PDGFRA	2
GO:0048762	biological process	GO:0048762	mesenchymal cell differentiation	3/45	219/18670	0.0157332	0.256167	0.217543	HMGA2/IL6/FOXC1	3
GO:1900046	biological process	GO:1900046	regulation of hemostasis	2/45	80/18670	0.0159345	0.256167	0.217543	ENPP4/PDGFRA	2
GO:0045137	biological process	GO:0045137	development of primary sexual characteristics	3/45	223/18670	0.0165052	0.256167	0.217543	PDGFRA/BMPR1B/FOXC1	3
GO:0060537	biological process	GO:0060537	muscle tissue development	4/45	408/18670	0.0165398	0.256167	0.217543	PDGFRA/DNER/TNNI1/FOXC1	4
GO:0060415	biological process	GO:0060415	muscle tissue morphogenesis	2/45	82/18670	0.0166956	0.256167	0.217543	TNNI1/FOXC1	2
GO:0050818	biological process	GO:0050818	regulation of coagulation	2/45	84/18670	0.017472	0.256167	0.217543	ENPP4/PDGFRA	2
GO:0006303	biological process	GO:0006303	double-strand break repair via nonhomologous end joining	2/45	86/18670	0.0182635	0.256167	0.217543	H4C5/HMGA2	2
GO:1901342	biological process	GO:1901342	regulation of vasculature development	4/45	422/18670	0.0184852	0.256167	0.217543	CARD10/HMGA2/IL6/FOXC1	4
GO:0048738	biological process	GO:0048738	cardiac muscle tissue development	3/45	233/18670	0.0185276	0.256167	0.217543	PDGFRA/TNNI1/FOXC1	3
GO:0048644	biological process	GO:0048644	muscle organ morphogenesis	2/45	88/18670	0.01907	0.256167	0.217543	TNNI1/FOXC1	2
GO:0048705	biological process	GO:0048705	skeletal system morphogenesis	3/45	239/18670	0.0198045	0.256167	0.217543	PDGFRA/BMPR1B/FOXC1	3
GO:0048608	biological process	GO:0048608	reproductive structure development	4/45	431/18670	0.0198083	0.256167	0.217543	PDGFRA/BMPR1B/STOX2/FOXC1	4
GO:0001656	biological process	GO:0001656	metanephros development	2/45	90/18670	0.0198914	0.256167	0.217543	KIF26B/PDGFRA	2
GO:0009953	biological process	GO:0009953	dorsal/ventral pattern formation	2/45	90/18670	0.0198914	0.256167	0.217543	EN1/BMPR1B	2
GO:0010717	biological process	GO:0010717	regulation of epithelial to mesenchymal transition	2/45	90/18670	0.0198914	0.256167	0.217543	IL6/FOXC1	2
GO:0042475	biological process	GO:0042475	odontogenesis of dentin-containing tooth	2/45	90/18670	0.0198914	0.256167	0.217543	PDGFRA/FOXC1	2
GO:0045778	biological process	GO:0045778	positive regulation of ossification	2/45	90/18670	0.0198914	0.256167	0.217543	BMPR1B/IL6	2
GO:0048732	biological process	GO:0048732	gland development	4/45	434/18670	0.0202621	0.256167	0.217543	PDGFRA/ELF5/TFCP2L1/FOXC1	4
GO:0061458	biological process	GO:0061458	reproductive system development	4/45	434/18670	0.0202621	0.256167	0.217543	PDGFRA/BMPR1B/STOX2/FOXC1	4
GO:0035710	biological process	GO:0035710	CD4-positive, alpha-beta T cell activation	2/45	92/18670	0.0207274	0.256167	0.217543	SATB1/IL6	2
GO:0072080	biological process	GO:0072080	nephron tubule development	2/45	93/18670	0.0211509	0.256167	0.217543	KIF26B/ADAMTS16	2
GO:0000726	biological process	GO:0000726	non-recombinational repair	2/45	94/18670	0.021578	0.256167	0.217543	H4C5/HMGA2	2
GO:0060993	biological process	GO:0060993	kidney morphogenesis	2/45	94/18670	0.021578	0.256167	0.217543	KIF26B/ADAMTS16	2
GO:0006302	biological process	GO:0006302	double-strand break repair	3/45	248/18670	0.0218096	0.256167	0.217543	H4C5/MCMDC2/HMGA2	3
GO:0065004	biological process	GO:0065004	protein-DNA complex assembly	3/45	248/18670	0.0218096	0.256167	0.217543	H2BC7/H4C5/MCMDC2	3
GO:0007028	biological process	GO:0007028	cytoplasm organization	1/45	10/18670	0.0238488	0.256167	0.217543	TFCP2L1	1
GO:0007220	biological process	GO:0007220	Notch receptor processing	1/45	10/18670	0.0238488	0.256167	0.217543	DNER	1
GO:0032464	biological process	GO:0032464	positive regulation of protein homooligomerization	1/45	10/18670	0.0238488	0.256167	0.217543	HRK	1
GO:0042756	biological process	GO:0042756	drinking behavior	1/45	10/18670	0.0238488	0.256167	0.217543	EN1	1
GO:0048340	biological process	GO:0048340	paraxial mesoderm morphogenesis	1/45	10/18670	0.0238488	0.256167	0.217543	FOXC1	1
GO:0070091	biological process	GO:0070091	glucagon secretion	1/45	10/18670	0.0238488	0.256167	0.217543	IL6	1
GO:0071838	biological process	GO:0071838	cell proliferation in bone marrow	1/45	10/18670	0.0238488	0.256167	0.217543	HMGA2	1
GO:0071863	biological process	GO:0071863	regulation of cell proliferation in bone marrow	1/45	10/18670	0.0238488	0.256167	0.217543	HMGA2	1
GO:0097050	biological process	GO:0097050	type B pancreatic cell apoptotic process	1/45	10/18670	0.0238488	0.256167	0.217543	IL6	1
GO:0048863	biological process	GO:0048863	stem cell differentiation	3/45	257/18670	0.0239223	0.256167	0.217543	PDGFRA/HMGA2/FOXC1	3
GO:0046632	biological process	GO:0046632	alpha-beta T cell differentiation	2/45	101/18670	0.0246672	0.256167	0.217543	SATB1/IL6	2
GO:0050830	biological process	GO:0050830	defense response to Gram-positive bacterium	2/45	101/18670	0.0246672	0.256167	0.217543	H2BC7/IL6	2
GO:1903008	biological process	GO:1903008	organelle disassembly	2/45	101/18670	0.0246672	0.256167	0.217543	MTIF3/KIF19	2
GO:0021549	biological process	GO:0021549	cerebellum development	2/45	102/18670	0.0251225	0.256167	0.217543	EN1/FOXC1	2
GO:0007281	biological process	GO:0007281	germ cell development	3/45	262/18670	0.0251427	0.256167	0.217543	MCMDC2/BMPR1B/LGR5	3
GO:0008544	biological process	GO:0008544	epidermis development	4/45	464/18670	0.0251574	0.256167	0.217543	SATB1/KRT6B/LGR5/FOXC1	4
GO:0002517	biological process	GO:0002517	T cell tolerance induction	1/45	11/18670	0.0262028	0.256167	0.217543	PHLPP1	1
GO:0014883	biological process	GO:0014883	transition between fast and slow fiber	1/45	11/18670	0.0262028	0.256167	0.217543	TNNI1	1
GO:0032494	biological process	GO:0032494	response to peptidoglycan	1/45	11/18670	0.0262028	0.256167	0.217543	IL6	1
GO:0033327	biological process	GO:0033327	Leydig cell differentiation	1/45	11/18670	0.0262028	0.256167	0.217543	PDGFRA	1
GO:0035404	biological process	GO:0035404	histone-serine phosphorylation	1/45	11/18670	0.0262028	0.256167	0.217543	HMGA2	1
GO:0051024	biological process	GO:0051024	positive regulation of immunoglobulin secretion	1/45	11/18670	0.0262028	0.256167	0.217543	IL6	1
GO:2000551	biological process	GO:2000551	regulation of T-helper 2 cell cytokine production	1/45	11/18670	0.0262028	0.256167	0.217543	IL6	1
GO:0007548	biological process	GO:0007548	sex differentiation	3/45	270/18670	0.0271644	0.256167	0.217543	PDGFRA/BMPR1B/FOXC1	3
GO:0021903	biological process	GO:0021903	rostrocaudal neural tube patterning	1/45	12/18670	0.0285513	0.256167	0.217543	EN1	1
GO:0031507	biological process	GO:0031507	heterochromatin assembly	1/45	12/18670	0.0285513	0.256167	0.217543	HMGA2	1
GO:0043922	biological process	GO:0043922	negative regulation by host of viral transcription	1/45	12/18670	0.0285513	0.256167	0.217543	HMGA2	1
GO:0046541	biological process	GO:0046541	saliva secretion	1/45	12/18670	0.0285513	0.256167	0.217543	CHRM3	1
GO:0071481	biological process	GO:0071481	cellular response to X-ray	1/45	12/18670	0.0285513	0.256167	0.217543	HMGA2	1
GO:0072540	biological process	GO:0072540	T-helper 17 cell lineage commitment	1/45	12/18670	0.0285513	0.256167	0.217543	IL6	1
GO:0098789	biological process	GO:0098789	pre-mRNA cleavage required for polyadenylation	1/45	12/18670	0.0285513	0.256167	0.217543	CPSF6	1
GO:1902337	biological process	GO:1902337	regulation of apoptotic process involved in morphogenesis	1/45	12/18670	0.0285513	0.256167	0.217543	FOXC1	1
GO:1902510	biological process	GO:1902510	regulation of apoptotic DNA fragmentation	1/45	12/18670	0.0285513	0.256167	0.217543	IL6	1
GO:0060485	biological process	GO:0060485	mesenchyme development	3/45	278/18670	0.0292711	0.256167	0.217543	HMGA2/IL6/FOXC1	3
GO:0022037	biological process	GO:0022037	metencephalon development	2/45	111/18670	0.029373	0.256167	0.217543	EN1/FOXC1	2
GO:0060349	biological process	GO:0060349	bone morphogenesis	2/45	114/18670	0.0308495	0.256167	0.217543	BMPR1B/FOXC1	2
GO:0034374	biological process	GO:0034374	low-density lipoprotein particle remodeling	1/45	13/18670	0.0308943	0.256167	0.217543	LPA	1
GO:0035745	biological process	GO:0035745	T-helper 2 cell cytokine production	1/45	13/18670	0.0308943	0.256167	0.217543	IL6	1
GO:0045779	biological process	GO:0045779	negative regulation of bone resorption	1/45	13/18670	0.0308943	0.256167	0.217543	IL6	1
GO:0046831	biological process	GO:0046831	regulation of RNA export from nucleus	1/45	13/18670	0.0308943	0.256167	0.217543	CPSF6	1
GO:0098787	biological process	GO:0098787	mRNA cleavage involved in mRNA processing	1/45	13/18670	0.0308943	0.256167	0.217543	CPSF6	1
GO:1990403	biological process	GO:1990403	embryonic brain development	1/45	13/18670	0.0308943	0.256167	0.217543	EN1	1
GO:2000736	biological process	GO:2000736	regulation of stem cell differentiation	2/45	116/18670	0.03185	0.256167	0.217543	PDGFRA/FOXC1	2
GO:0071824	biological process	GO:0071824	protein-DNA complex subunit organization	3/45	288/18670	0.0320238	0.256167	0.217543	H2BC7/H4C5/MCMDC2	3
GO:0030213	biological process	GO:0030213	hyaluronan biosynthetic process	1/45	14/18670	0.0332318	0.256167	0.217543	HAS1	1
GO:0043374	biological process	GO:0043374	CD8-positive, alpha-beta T cell differentiation	1/45	14/18670	0.0332318	0.256167	0.217543	SATB1	1
GO:0045869	biological process	GO:0045869	negative regulation of single stranded viral RNA replication via double stranded DNA intermediate	1/45	14/18670	0.0332318	0.256167	0.217543	HMGA2	1
GO:1902043	biological process	GO:1902043	positive regulation of extrinsic apoptotic signaling pathway via death domain receptors	1/45	14/18670	0.0332318	0.256167	0.217543	BMPR1B	1
GO:1903624	biological process	GO:1903624	regulation of DNA catabolic process	1/45	14/18670	0.0332318	0.256167	0.217543	IL6	1
GO:1904748	biological process	GO:1904748	regulation of apoptotic process involved in development	1/45	14/18670	0.0332318	0.256167	0.217543	FOXC1	1
GO:0002062	biological process	GO:0002062	chondrocyte differentiation	2/45	123/18670	0.0354513	0.256167	0.217543	HMGA2/BMPR1B	2
GO:0006388	biological process	GO:0006388	tRNA splicing, via endonucleolytic cleavage and ligation	1/45	15/18670	0.0355637	0.256167	0.217543	TSEN54	1
GO:0032239	biological process	GO:0032239	regulation of nucleobase-containing compound transport	1/45	15/18670	0.0355637	0.256167	0.217543	CPSF6	1
GO:0032988	biological process	GO:0032988	ribonucleoprotein complex disassembly	1/45	15/18670	0.0355637	0.256167	0.217543	MTIF3	1
GO:0045073	biological process	GO:0045073	regulation of chemokine biosynthetic process	1/45	15/18670	0.0355637	0.256167	0.217543	IL6	1
GO:0046851	biological process	GO:0046851	negative regulation of bone remodeling	1/45	15/18670	0.0355637	0.256167	0.217543	IL6	1
GO:0072283	biological process	GO:0072283	metanephric renal vesicle morphogenesis	1/45	15/18670	0.0355637	0.256167	0.217543	KIF26B	1
GO:1900119	biological process	GO:1900119	positive regulation of execution phase of apoptosis	1/45	15/18670	0.0355637	0.256167	0.217543	IL6	1
GO:0051101	biological process	GO:0051101	regulation of DNA binding	2/45	124/18670	0.0359782	0.256167	0.217543	HMGA2/FOXC1	2
GO:0090305	biological process	GO:0090305	nucleic acid phosphodiester bond hydrolysis	3/45	302/18670	0.0360991	0.256167	0.217543	CPSF6/TSEN54/IL6	3
GO:0045667	biological process	GO:0045667	regulation of osteoblast differentiation	2/45	126/18670	0.0370412	0.256167	0.217543	BMPR1B/IL6	2
GO:0035270	biological process	GO:0035270	endocrine system development	2/45	127/18670	0.0375771	0.256167	0.217543	PDGFRA/IL6	2
GO:0000394	biological process	GO:0000394	RNA splicing, via endonucleolytic cleavage and ligation	1/45	16/18670	0.0378901	0.256167	0.217543	TSEN54	1
GO:0001780	biological process	GO:0001780	neutrophil homeostasis	1/45	16/18670	0.0378901	0.256167	0.217543	IL6	1
GO:0001946	biological process	GO:0001946	lymphangiogenesis	1/45	16/18670	0.0378901	0.256167	0.217543	FOXC1	1
GO:0002070	biological process	GO:0002070	epithelial cell maturation	1/45	16/18670	0.0378901	0.256167	0.217543	TFCP2L1	1
GO:0002295	biological process	GO:0002295	T-helper cell lineage commitment	1/45	16/18670	0.0378901	0.256167	0.217543	IL6	1
GO:0002643	biological process	GO:0002643	regulation of tolerance induction	1/45	16/18670	0.0378901	0.256167	0.217543	PHLPP1	1
GO:0002830	biological process	GO:0002830	positive regulation of type 2 immune response	1/45	16/18670	0.0378901	0.256167	0.217543	IL6	1
GO:0042033	biological process	GO:0042033	chemokine biosynthetic process	1/45	16/18670	0.0378901	0.256167	0.217543	IL6	1
GO:0044849	biological process	GO:0044849	estrous cycle	1/45	16/18670	0.0378901	0.256167	0.217543	HAS1	1
GO:0045618	biological process	GO:0045618	positive regulation of keratinocyte differentiation	1/45	16/18670	0.0378901	0.256167	0.217543	FOXC1	1
GO:0050755	biological process	GO:0050755	chemokine metabolic process	1/45	16/18670	0.0378901	0.256167	0.217543	IL6	1
GO:0072224	biological process	GO:0072224	metanephric glomerulus development	1/45	16/18670	0.0378901	0.256167	0.217543	PDGFRA	1
GO:0051291	biological process	GO:0051291	protein heterooligomerization	2/45	128/18670	0.0381161	0.256167	0.217543	H4C5/CPSF6	2
GO:0003206	biological process	GO:0003206	cardiac chamber morphogenesis	2/45	129/18670	0.0386581	0.256167	0.217543	TNNI1/FOXC1	2
GO:0003231	biological process	GO:0003231	cardiac ventricle development	2/45	130/18670	0.0392031	0.256167	0.217543	TNNI1/FOXC1	2
GO:0043010	biological process	GO:0043010	camera-type eye development	3/45	314/18670	0.0397962	0.256167	0.217543	PDGFRA/BMPR1B/FOXC1	3
GO:0008340	biological process	GO:0008340	determination of adult lifespan	1/45	17/18670	0.0402111	0.256167	0.217543	TFCP2L1	1
GO:0010715	biological process	GO:0010715	regulation of extracellular matrix disassembly	1/45	17/18670	0.0402111	0.256167	0.217543	IL6	1
GO:0014733	biological process	GO:0014733	regulation of skeletal muscle adaptation	1/45	17/18670	0.0402111	0.256167	0.217543	TNNI1	1
GO:0032740	biological process	GO:0032740	positive regulation of interleukin-17 production	1/45	17/18670	0.0402111	0.256167	0.217543	IL6	1
GO:0032966	biological process	GO:0032966	negative regulation of collagen biosynthetic process	1/45	17/18670	0.0402111	0.256167	0.217543	IL6	1
GO:0043373	biological process	GO:0043373	CD4-positive, alpha-beta T cell lineage commitment	1/45	17/18670	0.0402111	0.256167	0.217543	IL6	1
GO:0045091	biological process	GO:0045091	regulation of single stranded viral RNA replication via double stranded DNA intermediate	1/45	17/18670	0.0402111	0.256167	0.217543	HMGA2	1
GO:0060644	biological process	GO:0060644	mammary gland epithelial cell differentiation	1/45	17/18670	0.0402111	0.256167	0.217543	ELF5	1
GO:0061298	biological process	GO:0061298	retina vasculature development in camera-type eye	1/45	17/18670	0.0402111	0.256167	0.217543	PDGFRA	1
GO:1900363	biological process	GO:1900363	regulation of mRNA polyadenylation	1/45	17/18670	0.0402111	0.256167	0.217543	CPSF6	1
GO:0042476	biological process	GO:0042476	odontogenesis	2/45	132/18670	0.0403018	0.256167	0.217543	PDGFRA/FOXC1	2
GO:0007498	biological process	GO:0007498	mesoderm development	2/45	135/18670	0.0419718	0.256167	0.217543	HMGA2/FOXC1	2
GO:0060562	biological process	GO:0060562	epithelial tube morphogenesis	3/45	322/18670	0.0423647	0.256167	0.217543	KIF26B/ADAMTS16/LGR5	3
GO:0007250	biological process	GO:0007250	activation of NF-kappaB-inducing kinase activity	1/45	18/18670	0.0425266	0.256167	0.217543	CARD10	1
GO:0010713	biological process	GO:0010713	negative regulation of collagen metabolic process	1/45	18/18670	0.0425266	0.256167	0.217543	IL6	1
GO:0039692	biological process	GO:0039692	single stranded viral RNA replication via double stranded DNA intermediate	1/45	18/18670	0.0425266	0.256167	0.217543	HMGA2	1
GO:0045653	biological process	GO:0045653	negative regulation of megakaryocyte differentiation	1/45	18/18670	0.0425266	0.256167	0.217543	H4C5	1
GO:0048339	biological process	GO:0048339	paraxial mesoderm development	1/45	18/18670	0.0425266	0.256167	0.217543	FOXC1	1
GO:0048557	biological process	GO:0048557	embryonic digestive tract morphogenesis	1/45	18/18670	0.0425266	0.256167	0.217543	PDGFRA	1
GO:0051023	biological process	GO:0051023	regulation of immunoglobulin secretion	1/45	18/18670	0.0425266	0.256167	0.217543	IL6	1
GO:0072077	biological process	GO:0072077	renal vesicle morphogenesis	1/45	18/18670	0.0425266	0.256167	0.217543	KIF26B	1
GO:0150078	biological process	GO:0150078	positive regulation of neuroinflammatory response	1/45	18/18670	0.0425266	0.256167	0.217543	IL6	1
GO:0046631	biological process	GO:0046631	alpha-beta T cell activation	2/45	138/18670	0.0436675	0.256167	0.217543	SATB1/IL6	2
GO:0071103	biological process	GO:0071103	DNA conformation change	3/45	327/18670	0.0440118	0.256167	0.217543	H2BC7/H4C5/HMGA2	3
GO:0002363	biological process	GO:0002363	alpha-beta T cell lineage commitment	1/45	19/18670	0.0448366	0.256167	0.217543	IL6	1
GO:0002726	biological process	GO:0002726	positive regulation of T cell cytokine production	1/45	19/18670	0.0448366	0.256167	0.217543	IL6	1
GO:0007213	biological process	GO:0007213	G protein-coupled acetylcholine receptor signaling pathway	1/45	19/18670	0.0448366	0.256167	0.217543	CHRM3	1
GO:0010544	biological process	GO:0010544	negative regulation of platelet activation	1/45	19/18670	0.0448366	0.256167	0.217543	PDGFRA	1
GO:0010888	biological process	GO:0010888	negative regulation of lipid storage	1/45	19/18670	0.0448366	0.256167	0.217543	IL6	1
GO:0036303	biological process	GO:0036303	lymph vessel morphogenesis	1/45	19/18670	0.0448366	0.256167	0.217543	FOXC1	1
GO:0060004	biological process	GO:0060004	reflex	1/45	19/18670	0.0448366	0.256167	0.217543	SATB1	1
GO:0060252	biological process	GO:0060252	positive regulation of glial cell proliferation	1/45	19/18670	0.0448366	0.256167	0.217543	IL6	1
GO:0072087	biological process	GO:0072087	renal vesicle development	1/45	19/18670	0.0448366	0.256167	0.217543	KIF26B	1
GO:0035296	biological process	GO:0035296	regulation of tube diameter	2/45	143/18670	0.04655	0.256167	0.217543	CHRM3/FOXC1	2
GO:0050880	biological process	GO:0050880	regulation of blood vessel size	2/45	143/18670	0.04655	0.256167	0.217543	CHRM3/FOXC1	2
GO:0097746	biological process	GO:0097746	regulation of blood vessel diameter	2/45	143/18670	0.04655	0.256167	0.217543	CHRM3/FOXC1	2
GO:0007596	biological process	GO:0007596	blood coagulation	3/45	336/18670	0.0470569	0.256167	0.217543	ENPP4/PDGFRA/IL6	3
GO:0035150	biological process	GO:0035150	regulation of tube size	2/45	144/18670	0.0471347	0.256167	0.217543	CHRM3/FOXC1	2
GO:0060041	biological process	GO:0060041	retina development in camera-type eye	2/45	144/18670	0.0471347	0.256167	0.217543	PDGFRA/BMPR1B	2
GO:0001502	biological process	GO:0001502	cartilage condensation	1/45	20/18670	0.0471411	0.256167	0.217543	BMPR1B	1
GO:0007095	biological process	GO:0007095	mitotic G2 DNA damage checkpoint	1/45	20/18670	0.0471411	0.256167	0.217543	HMGA2	1
GO:0007130	biological process	GO:0007130	synaptonemal complex assembly	1/45	20/18670	0.0471411	0.256167	0.217543	MCMDC2	1
GO:0023019	biological process	GO:0023019	signal transduction involved in regulation of gene expression	1/45	20/18670	0.0471411	0.256167	0.217543	PDGFRA	1
GO:0032462	biological process	GO:0032462	regulation of protein homooligomerization	1/45	20/18670	0.0471411	0.256167	0.217543	HRK	1
GO:0034104	biological process	GO:0034104	negative regulation of tissue remodeling	1/45	20/18670	0.0471411	0.256167	0.217543	IL6	1
GO:0043369	biological process	GO:0043369	CD4-positive or CD8-positive, alpha-beta T cell lineage commitment	1/45	20/18670	0.0471411	0.256167	0.217543	IL6	1
GO:0070828	biological process	GO:0070828	heterochromatin organization	1/45	20/18670	0.0471411	0.256167	0.217543	HMGA2	1
GO:1903978	biological process	GO:1903978	regulation of microglial cell activation	1/45	20/18670	0.0471411	0.256167	0.217543	IL6	1
GO:2000774	biological process	GO:2000774	positive regulation of cellular senescence	1/45	20/18670	0.0471411	0.256167	0.217543	HMGA2	1
GO:0006334	biological process	GO:0006334	nucleosome assembly	2/45	145/18670	0.0477222	0.256167	0.217543	H2BC7/H4C5	2
GO:0007612	biological process	GO:0007612	learning	2/45	145/18670	0.0477222	0.256167	0.217543	SLC24A2/EN1	2
GO:0007599	biological process	GO:0007599	hemostasis	3/45	341/18670	0.0487931	0.256167	0.217543	ENPP4/PDGFRA/IL6	3
GO:0050817	biological process	GO:0050817	coagulation	3/45	342/18670	0.0491441	0.256167	0.217543	ENPP4/PDGFRA/IL6	3
GO:0006123	biological process	GO:0006123	mitochondrial electron transport, cytochrome c to oxygen	1/45	21/18670	0.0494402	0.256167	0.217543	COX6A2	1
GO:0019646	biological process	GO:0019646	aerobic electron transport chain	1/45	21/18670	0.0494402	0.256167	0.217543	COX6A2	1
GO:0031290	biological process	GO:0031290	retinal ganglion cell axon guidance	1/45	21/18670	0.0494402	0.256167	0.217543	BMPR1B	1
GO:0032332	biological process	GO:0032332	positive regulation of chondrocyte differentiation	1/45	21/18670	0.0494402	0.256167	0.217543	BMPR1B	1
GO:0032682	biological process	GO:0032682	negative regulation of chemokine production	1/45	21/18670	0.0494402	0.256167	0.217543	IL6	1
GO:0035743	biological process	GO:0035743	CD4-positive, alpha-beta T cell cytokine production	1/45	21/18670	0.0494402	0.256167	0.217543	IL6	1
GO:0036120	biological process	GO:0036120	cellular response to platelet-derived growth factor stimulus	1/45	21/18670	0.0494402	0.256167	0.217543	HAS1	1
GO:0072010	biological process	GO:0072010	glomerular epithelium development	1/45	21/18670	0.0494402	0.256167	0.217543	FOXC1	1
GO:0098743	biological process	GO:0098743	cell aggregation	1/45	21/18670	0.0494402	0.256167	0.217543	BMPR1B	1
GO:1903055	biological process	GO:1903055	positive regulation of extracellular matrix organization	1/45	21/18670	0.0494402	0.256167	0.217543	IL6	1
GO:2000738	biological process	GO:2000738	positive regulation of stem cell differentiation	1/45	21/18670	0.0494402	0.256167	0.217543	FOXC1	1
GO:0035107	biological process	GO:0035107	appendage morphogenesis	2/45	148/18670	0.0495008	0.256167	0.217543	EN1/BMPR1B	2
GO:0035108	biological process	GO:0035108	limb morphogenesis	2/45	148/18670	0.0495008	0.256167	0.217543	EN1/BMPR1B	2
GO:0061041	biological process	GO:0061041	regulation of wound healing	2/45	148/18670	0.0495008	0.256167	0.217543	ENPP4/PDGFRA	2
GO:0006379	biological process	GO:0006379	mRNA cleavage	1/45	22/18670	0.0517339	0.259056	0.219997	CPSF6	1
GO:0006925	biological process	GO:0006925	inflammatory cell apoptotic process	1/45	22/18670	0.0517339	0.259056	0.219997	IL6	1
GO:0036119	biological process	GO:0036119	response to platelet-derived growth factor	1/45	22/18670	0.0517339	0.259056	0.219997	HAS1	1
GO:0046599	biological process	GO:0046599	regulation of centriole replication	1/45	22/18670	0.0517339	0.259056	0.219997	C10orf90	1
GO:0048305	biological process	GO:0048305	immunoglobulin secretion	1/45	22/18670	0.0517339	0.259056	0.219997	IL6	1
GO:2000773	biological process	GO:2000773	negative regulation of cellular senescence	1/45	22/18670	0.0517339	0.259056	0.219997	HMGA2	1
GO:2001032	biological process	GO:2001032	regulation of double-strand break repair via nonhomologous end joining	1/45	22/18670	0.0517339	0.259056	0.219997	HMGA2	1
GO:0030902	biological process	GO:0030902	hindbrain development	2/45	152/18670	0.0519095	0.259056	0.219997	EN1/FOXC1	2
GO:0003002	biological process	GO:0003002	regionalization	3/45	351/18670	0.0523593	0.259056	0.219997	EN1/BMPR1B/FOXC1	3
GO:0030168	biological process	GO:0030168	platelet activation	2/45	153/18670	0.0525182	0.259056	0.219997	PDGFRA/IL6	2
GO:0050729	biological process	GO:0050729	positive regulation of inflammatory response	2/45	153/18670	0.0525182	0.259056	0.219997	IL6/CDK19	2
GO:0030098	biological process	GO:0030098	lymphocyte differentiation	3/45	353/18670	0.0530875	0.259056	0.219997	SATB1/IL6/ADGRG3	3
GO:0090501	biological process	GO:0090501	RNA phosphodiester bond hydrolysis	2/45	154/18670	0.0531295	0.259056	0.219997	CPSF6/TSEN54	2
GO:0030539	biological process	GO:0030539	male genitalia development	1/45	23/18670	0.0540222	0.259056	0.219997	PDGFRA	1
GO:0036037	biological process	GO:0036037	CD8-positive, alpha-beta T cell activation	1/45	23/18670	0.0540222	0.259056	0.219997	SATB1	1
GO:0042454	biological process	GO:0042454	ribonucleoside catabolic process	1/45	23/18670	0.0540222	0.259056	0.219997	ENPP4	1
GO:0070193	biological process	GO:0070193	synaptonemal complex organization	1/45	23/18670	0.0540222	0.259056	0.219997	MCMDC2	1
GO:0090343	biological process	GO:0090343	positive regulation of cell aging	1/45	23/18670	0.0540222	0.259056	0.219997	HMGA2	1
GO:1902259	biological process	GO:1902259	regulation of delayed rectifier potassium channel activity	1/45	23/18670	0.0540222	0.259056	0.219997	KCNG1	1
GO:0019827	biological process	GO:0019827	stem cell population maintenance	2/45	157/18670	0.0549787	0.260209	0.220976	ELF5/HMGA2	2
GO:0098727	biological process	GO:0098727	maintenance of cell number	2/45	159/18670	0.0562241	0.260209	0.220976	ELF5/HMGA2	2
GO:0002227	biological process	GO:0002227	innate immune response in mucosa	1/45	24/18670	0.0563051	0.260209	0.220976	H2BC7	1
GO:0032897	biological process	GO:0032897	negative regulation of viral transcription	1/45	24/18670	0.0563051	0.260209	0.220976	HMGA2	1
GO:0045606	biological process	GO:0045606	positive regulation of epidermal cell differentiation	1/45	24/18670	0.0563051	0.260209	0.220976	FOXC1	1
GO:0001654	biological process	GO:0001654	eye development	3/45	362/18670	0.0564255	0.260209	0.220976	PDGFRA/BMPR1B/FOXC1	3
GO:0030203	biological process	GO:0030203	glycosaminoglycan metabolic process	2/45	160/18670	0.0568506	0.260209	0.220976	HAS1/FOXC1	2
GO:0150063	biological process	GO:0150063	visual system development	3/45	366/18670	0.0579408	0.260209	0.220976	PDGFRA/BMPR1B/FOXC1	3
GO:0001945	biological process	GO:0001945	lymph vessel development	1/45	25/18670	0.0585826	0.260209	0.220976	FOXC1	1
GO:0002507	biological process	GO:0002507	tolerance induction	1/45	25/18670	0.0585826	0.260209	0.220976	PHLPP1	1
GO:0014829	biological process	GO:0014829	vascular smooth muscle contraction	1/45	25/18670	0.0585826	0.260209	0.220976	CHRM3	1
GO:0030325	biological process	GO:0030325	adrenal gland development	1/45	25/18670	0.0585826	0.260209	0.220976	PDGFRA	1
GO:0032461	biological process	GO:0032461	positive regulation of protein oligomerization	1/45	25/18670	0.0585826	0.260209	0.220976	HRK	1
GO:0060561	biological process	GO:0060561	apoptotic process involved in morphogenesis	1/45	25/18670	0.0585826	0.260209	0.220976	FOXC1	1
GO:0072012	biological process	GO:0072012	glomerulus vasculature development	1/45	25/18670	0.0585826	0.260209	0.220976	PDGFRA	1
GO:0072273	biological process	GO:0072273	metanephric nephron morphogenesis	1/45	25/18670	0.0585826	0.260209	0.220976	KIF26B	1
GO:0035690	biological process	GO:0035690	cellular response to drug	3/45	369/18670	0.0590901	0.260209	0.220976	HMGA2/CHRM3/IL6	3
GO:0048880	biological process	GO:0048880	sensory system development	3/45	371/18670	0.0598623	0.260209	0.220976	PDGFRA/BMPR1B/FOXC1	3
GO:0002244	biological process	GO:0002244	hematopoietic progenitor cell differentiation	2/45	166/18670	0.0606607	0.260209	0.220976	PDGFRA/FOXC1	2
GO:0002360	biological process	GO:0002360	T cell lineage commitment	1/45	26/18670	0.0608547	0.260209	0.220976	IL6	1
GO:0006309	biological process	GO:0006309	apoptotic DNA fragmentation	1/45	26/18670	0.0608547	0.260209	0.220976	IL6	1
GO:0030194	biological process	GO:0030194	positive regulation of blood coagulation	1/45	26/18670	0.0608547	0.260209	0.220976	ENPP4	1
GO:0055003	biological process	GO:0055003	cardiac myofibril assembly	1/45	26/18670	0.0608547	0.260209	0.220976	PDGFRA	1
GO:0072539	biological process	GO:0072539	T-helper 17 cell differentiation	1/45	26/18670	0.0608547	0.260209	0.220976	IL6	1
GO:1900048	biological process	GO:1900048	positive regulation of hemostasis	1/45	26/18670	0.0608547	0.260209	0.220976	ENPP4	1
GO:0034614	biological process	GO:0034614	cellular response to reactive oxygen species	2/45	168/18670	0.06195	0.260209	0.220976	PDGFRA/IL6	2
GO:0009649	biological process	GO:0009649	entrainment of circadian clock	1/45	27/18670	0.0631215	0.260209	0.220976	PHLPP1	1
GO:0043921	biological process	GO:0043921	modulation by host of viral transcription	1/45	27/18670	0.0631215	0.260209	0.220976	HMGA2	1
GO:0048143	biological process	GO:0048143	astrocyte activation	1/45	27/18670	0.0631215	0.260209	0.220976	IL6	1
GO:0050820	biological process	GO:0050820	positive regulation of coagulation	1/45	27/18670	0.0631215	0.260209	0.220976	ENPP4	1
GO:0052472	biological process	GO:0052472	modulation by host of symbiont transcription	1/45	27/18670	0.0631215	0.260209	0.220976	HMGA2	1
GO:0061437	biological process	GO:0061437	renal system vasculature development	1/45	27/18670	0.0631215	0.260209	0.220976	PDGFRA	1
GO:0061440	biological process	GO:0061440	kidney vasculature development	1/45	27/18670	0.0631215	0.260209	0.220976	PDGFRA	1
GO:0006022	biological process	GO:0006022	aminoglycan metabolic process	2/45	170/18670	0.0632488	0.260209	0.220976	HAS1/FOXC1	2
GO:0003205	biological process	GO:0003205	cardiac chamber development	2/45	171/18670	0.0639017	0.260209	0.220976	TNNI1/FOXC1	2
GO:0006937	biological process	GO:0006937	regulation of muscle contraction	2/45	171/18670	0.0639017	0.260209	0.220976	CHRM3/TNNI1	2
GO:0030324	biological process	GO:0030324	lung development	2/45	172/18670	0.0645568	0.260209	0.220976	PDGFRA/AARD	2
GO:0051262	biological process	GO:0051262	protein tetramerization	2/45	172/18670	0.0645568	0.260209	0.220976	H4C5/CPSF6	2
GO:0044782	biological process	GO:0044782	cilium organization	3/45	384/18670	0.0649983	0.260209	0.220976	RAB3IP/KIF19/ADAMTS16	3
GO:0003018	biological process	GO:0003018	vascular process in circulatory system	2/45	173/18670	0.0652143	0.260209	0.220976	CHRM3/FOXC1	2
GO:0016525	biological process	GO:0016525	negative regulation of angiogenesis	2/45	173/18670	0.0652143	0.260209	0.220976	CARD10/FOXC1	2
GO:0055002	biological process	GO:0055002	striated muscle cell development	2/45	173/18670	0.0652143	0.260209	0.220976	PDGFRA/DNER	2
GO:0001958	biological process	GO:0001958	endochondral ossification	1/45	28/18670	0.0653829	0.260209	0.220976	FOXC1	1
GO:0031440	biological process	GO:0031440	regulation of mRNA 3'-end processing	1/45	28/18670	0.0653829	0.260209	0.220976	CPSF6	1
GO:0034368	biological process	GO:0034368	protein-lipid complex remodeling	1/45	28/18670	0.0653829	0.260209	0.220976	LPA	1
GO:0034369	biological process	GO:0034369	plasma lipoprotein particle remodeling	1/45	28/18670	0.0653829	0.260209	0.220976	LPA	1
GO:0036075	biological process	GO:0036075	replacement ossification	1/45	28/18670	0.0653829	0.260209	0.220976	FOXC1	1
GO:0043501	biological process	GO:0043501	skeletal muscle adaptation	1/45	28/18670	0.0653829	0.260209	0.220976	TNNI1	1
GO:0052312	biological process	GO:0052312	modulation of transcription in other organism involved in symbiotic interaction	1/45	28/18670	0.0653829	0.260209	0.220976	HMGA2	1
GO:0085029	biological process	GO:0085029	extracellular matrix assembly	1/45	28/18670	0.0653829	0.260209	0.220976	HAS1	1
GO:0090344	biological process	GO:0090344	negative regulation of cell aging	1/45	28/18670	0.0653829	0.260209	0.220976	HMGA2	1
GO:0095500	biological process	GO:0095500	acetylcholine receptor signaling pathway	1/45	28/18670	0.0653829	0.260209	0.220976	CHRM3	1
GO:1903831	biological process	GO:1903831	signal transduction involved in cellular response to ammonium ion	1/45	28/18670	0.0653829	0.260209	0.220976	CHRM3	1
GO:2000181	biological process	GO:2000181	negative regulation of blood vessel morphogenesis	2/45	175/18670	0.0665361	0.260209	0.220976	CARD10/FOXC1	2
GO:0030323	biological process	GO:0030323	respiratory tube development	2/45	176/18670	0.0672004	0.260209	0.220976	PDGFRA/AARD	2
GO:0007271	biological process	GO:0007271	synaptic transmission, cholinergic	1/45	29/18670	0.067639	0.260209	0.220976	CHRM3	1
GO:0010575	biological process	GO:0010575	positive regulation of vascular endothelial growth factor production	1/45	29/18670	0.067639	0.260209	0.220976	IL6	1
GO:0034367	biological process	GO:0034367	protein-containing complex remodeling	1/45	29/18670	0.067639	0.260209	0.220976	LPA	1
GO:0070102	biological process	GO:0070102	interleukin-6-mediated signaling pathway	1/45	29/18670	0.067639	0.260209	0.220976	IL6	1
GO:0072538	biological process	GO:0072538	T-helper 17 type immune response	1/45	29/18670	0.067639	0.260209	0.220976	IL6	1
GO:2000036	biological process	GO:2000036	regulation of stem cell population maintenance	1/45	29/18670	0.067639	0.260209	0.220976	HMGA2	1
GO:0048736	biological process	GO:0048736	appendage development	2/45	179/18670	0.0692067	0.260209	0.220976	EN1/BMPR1B	2
GO:0048771	biological process	GO:0048771	tissue remodeling	2/45	179/18670	0.0692067	0.260209	0.220976	IL6/FOXC1	2
GO:0051099	biological process	GO:0051099	positive regulation of binding	2/45	179/18670	0.0692067	0.260209	0.220976	HMGA2/FOXC1	2
GO:0060173	biological process	GO:0060173	limb development	2/45	179/18670	0.0692067	0.260209	0.220976	EN1/BMPR1B	2
GO:1903034	biological process	GO:1903034	regulation of response to wounding	2/45	179/18670	0.0692067	0.260209	0.220976	ENPP4/PDGFRA	2
GO:2001235	biological process	GO:2001235	positive regulation of apoptotic signaling pathway	2/45	179/18670	0.0692067	0.260209	0.220976	BMPR1B/HRK	2
GO:0002828	biological process	GO:0002828	regulation of type 2 immune response	1/45	30/18670	0.0698898	0.260209	0.220976	IL6	1
GO:0044818	biological process	GO:0044818	mitotic G2/M transition checkpoint	1/45	30/18670	0.0698898	0.260209	0.220976	HMGA2	1
GO:0090200	biological process	GO:0090200	positive regulation of release of cytochrome c from mitochondria	1/45	30/18670	0.0698898	0.260209	0.220976	HRK	1
GO:1905144	biological process	GO:1905144	response to acetylcholine	1/45	30/18670	0.0698898	0.260209	0.220976	CHRM3	1
GO:1905145	biological process	GO:1905145	cellular response to acetylcholine	1/45	30/18670	0.0698898	0.260209	0.220976	CHRM3	1
GO:0001503	biological process	GO:0001503	ossification	3/45	398/18670	0.0707517	0.260209	0.220976	BMPR1B/IL6/FOXC1	3
GO:0002675	biological process	GO:0002675	positive regulation of acute inflammatory response	1/45	31/18670	0.0721352	0.260209	0.220976	IL6	1
GO:0002724	biological process	GO:0002724	regulation of T cell cytokine production	1/45	31/18670	0.0721352	0.260209	0.220976	IL6	1
GO:0009954	biological process	GO:0009954	proximal/distal pattern formation	1/45	31/18670	0.0721352	0.260209	0.220976	EN1	1
GO:0010165	biological process	GO:0010165	response to X-ray	1/45	31/18670	0.0721352	0.260209	0.220976	HMGA2	1
GO:0010543	biological process	GO:0010543	regulation of platelet activation	1/45	31/18670	0.0721352	0.260209	0.220976	PDGFRA	1
GO:0010762	biological process	GO:0010762	regulation of fibroblast migration	1/45	31/18670	0.0721352	0.260209	0.220976	HAS1	1
GO:0031572	biological process	GO:0031572	G2 DNA damage checkpoint	1/45	31/18670	0.0721352	0.260209	0.220976	HMGA2	1
GO:0048710	biological process	GO:0048710	regulation of astrocyte differentiation	1/45	31/18670	0.0721352	0.260209	0.220976	IL6	1
GO:0060292	biological process	GO:0060292	long-term synaptic depression	1/45	31/18670	0.0721352	0.260209	0.220976	SLC24A2	1
GO:0034728	biological process	GO:0034728	nucleosome organization	2/45	184/18670	0.0725943	0.260209	0.220976	H2BC7/H4C5	2
GO:0042098	biological process	GO:0042098	T cell proliferation	2/45	184/18670	0.0725943	0.260209	0.220976	SATB1/IL6	2
GO:0055001	biological process	GO:0055001	muscle cell development	2/45	186/18670	0.0739644	0.260209	0.220976	PDGFRA/DNER	2
GO:0003338	biological process	GO:0003338	metanephros morphogenesis	1/45	32/18670	0.0743753	0.260209	0.220976	KIF26B	1
GO:0006335	biological process	GO:0006335	DNA replication-dependent nucleosome assembly	1/45	32/18670	0.0743753	0.260209	0.220976	H4C5	1
GO:0008210	biological process	GO:0008210	estrogen metabolic process	1/45	32/18670	0.0743753	0.260209	0.220976	PDGFRA	1
GO:0034723	biological process	GO:0034723	DNA replication-dependent nucleosome organization	1/45	32/18670	0.0743753	0.260209	0.220976	H4C5	1
GO:0039694	biological process	GO:0039694	viral RNA genome replication	1/45	32/18670	0.0743753	0.260209	0.220976	HMGA2	1
GO:0043552	biological process	GO:0043552	positive regulation of phosphatidylinositol 3-kinase activity	1/45	32/18670	0.0743753	0.260209	0.220976	PDGFRA	1
GO:0045907	biological process	GO:0045907	positive regulation of vasoconstriction	1/45	32/18670	0.0743753	0.260209	0.220976	CHRM3	1
GO:0045987	biological process	GO:0045987	positive regulation of smooth muscle contraction	1/45	32/18670	0.0743753	0.260209	0.220976	CHRM3	1
GO:0048741	biological process	GO:0048741	skeletal muscle fiber development	1/45	32/18670	0.0743753	0.260209	0.220976	DNER	1
GO:0060325	biological process	GO:0060325	face morphogenesis	1/45	32/18670	0.0743753	0.260209	0.220976	PDGFRA	1
GO:2000780	biological process	GO:2000780	negative regulation of double-strand break repair	1/45	32/18670	0.0743753	0.260209	0.220976	HMGA2	1
GO:1901343	biological process	GO:1901343	negative regulation of vasculature development	2/45	187/18670	0.0746526	0.260445	0.221177	CARD10/FOXC1	2
GO:0007517	biological process	GO:0007517	muscle organ development	3/45	410/18670	0.0758623	0.261511	0.222081	DNER/TNNI1/FOXC1	3
GO:0033028	biological process	GO:0033028	myeloid cell apoptotic process	1/45	33/18670	0.0766102	0.261511	0.222081	IL6	1
GO:0035115	biological process	GO:0035115	embryonic forelimb morphogenesis	1/45	33/18670	0.0766102	0.261511	0.222081	EN1	1
GO:0061036	biological process	GO:0061036	positive regulation of cartilage development	1/45	33/18670	0.0766102	0.261511	0.222081	BMPR1B	1
GO:1901223	biological process	GO:1901223	negative regulation of NIK/NF-kappaB signaling	1/45	33/18670	0.0766102	0.261511	0.222081	ADGRG3	1
GO:2001038	biological process	GO:2001038	regulation of cellular response to drug	1/45	33/18670	0.0766102	0.261511	0.222081	HMGA2	1
GO:0007565	biological process	GO:0007565	female pregnancy	2/45	192/18670	0.0781247	0.261511	0.222081	STOX2/TFCP2L1	2
GO:0007219	biological process	GO:0007219	Notch signaling pathway	2/45	193/18670	0.0788252	0.261511	0.222081	DNER/FOXC1	2
GO:0000737	biological process	GO:0000737	DNA catabolic process, endonucleolytic	1/45	34/18670	0.0788397	0.261511	0.222081	IL6	1
GO:0009164	biological process	GO:0009164	nucleoside catabolic process	1/45	34/18670	0.0788397	0.261511	0.222081	ENPP4	1
GO:0010574	biological process	GO:0010574	regulation of vascular endothelial growth factor production	1/45	34/18670	0.0788397	0.261511	0.222081	IL6	1
GO:0032660	biological process	GO:0032660	regulation of interleukin-17 production	1/45	34/18670	0.0788397	0.261511	0.222081	IL6	1
GO:0043368	biological process	GO:0043368	positive T cell selection	1/45	34/18670	0.0788397	0.261511	0.222081	IL6	1
GO:0045738	biological process	GO:0045738	negative regulation of DNA repair	1/45	34/18670	0.0788397	0.261511	0.222081	HMGA2	1
GO:0048566	biological process	GO:0048566	embryonic digestive tract development	1/45	34/18670	0.0788397	0.261511	0.222081	PDGFRA	1
GO:0060795	biological process	GO:0060795	cell fate commitment involved in formation of primary germ layer	1/45	34/18670	0.0788397	0.261511	0.222081	ELF5	1
GO:0070050	biological process	GO:0070050	neuron cellular homeostasis	1/45	34/18670	0.0788397	0.261511	0.222081	IL6	1
GO:0098664	biological process	GO:0098664	G protein-coupled serotonin receptor signaling pathway	1/45	34/18670	0.0788397	0.261511	0.222081	CHRM3	1
GO:1902115	biological process	GO:1902115	regulation of organelle assembly	2/45	194/18670	0.0795278	0.261511	0.222081	C10orf90/ADAMTS16	2
GO:0043588	biological process	GO:0043588	skin development	3/45	419/18670	0.0798013	0.261511	0.222081	KRT6B/LGR5/FOXC1	3
GO:0001893	biological process	GO:0001893	maternal placenta development	1/45	35/18670	0.0810641	0.261511	0.222081	STOX2	1
GO:0010259	biological process	GO:0010259	multicellular organism aging	1/45	35/18670	0.0810641	0.261511	0.222081	TFCP2L1	1
GO:0014904	biological process	GO:0014904	myotube cell development	1/45	35/18670	0.0810641	0.261511	0.222081	DNER	1
GO:0030262	biological process	GO:0030262	apoptotic nuclear changes	1/45	35/18670	0.0810641	0.261511	0.222081	IL6	1
GO:0042092	biological process	GO:0042092	type 2 immune response	1/45	35/18670	0.0810641	0.261511	0.222081	IL6	1
GO:0048333	biological process	GO:0048333	mesodermal cell differentiation	1/45	35/18670	0.0810641	0.261511	0.222081	HMGA2	1
GO:0060251	biological process	GO:0060251	regulation of glial cell proliferation	1/45	35/18670	0.0810641	0.261511	0.222081	IL6	1
GO:0071108	biological process	GO:0071108	protein K48-linked deubiquitination	1/45	35/18670	0.0810641	0.261511	0.222081	USP5	1
GO:0110111	biological process	GO:0110111	negative regulation of animal organ morphogenesis	1/45	35/18670	0.0810641	0.261511	0.222081	FOXC1	1
GO:0060541	biological process	GO:0060541	respiratory system development	2/45	198/18670	0.0823578	0.264996	0.225041	PDGFRA/AARD	2
GO:0002385	biological process	GO:0002385	mucosal immune response	1/45	36/18670	0.0832831	0.265906	0.225814	H2BC7	1
GO:0010573	biological process	GO:0010573	vascular endothelial growth factor production	1/45	36/18670	0.0832831	0.265906	0.225814	IL6	1
GO:0090218	biological process	GO:0090218	positive regulation of lipid kinase activity	1/45	36/18670	0.0832831	0.265906	0.225814	PDGFRA	1
GO:0048568	biological process	GO:0048568	embryonic organ development	3/45	428/18670	0.0838291	0.266133	0.226007	EN1/PDGFRA/FOXC1	3
GO:0006270	biological process	GO:0006270	DNA replication initiation	1/45	37/18670	0.0854969	0.266133	0.226007	MCMDC2	1
GO:0006921	biological process	GO:0006921	cellular component disassembly involved in execution phase of apoptosis	1/45	37/18670	0.0854969	0.266133	0.226007	IL6	1
GO:0007099	biological process	GO:0007099	centriole replication	1/45	37/18670	0.0854969	0.266133	0.226007	C10orf90	1
GO:0007431	biological process	GO:0007431	salivary gland development	1/45	37/18670	0.0854969	0.266133	0.226007	TFCP2L1	1
GO:0030212	biological process	GO:0030212	hyaluronan metabolic process	1/45	37/18670	0.0854969	0.266133	0.226007	HAS1	1
GO:0032941	biological process	GO:0032941	secretion by tissue	1/45	37/18670	0.0854969	0.266133	0.226007	CHRM3	1
GO:0060323	biological process	GO:0060323	head morphogenesis	1/45	37/18670	0.0854969	0.266133	0.226007	PDGFRA	1
GO:0071542	biological process	GO:0071542	dopaminergic neuron differentiation	1/45	37/18670	0.0854969	0.266133	0.226007	EN1	1
GO:2000249	biological process	GO:2000249	regulation of actin cytoskeleton reorganization	1/45	37/18670	0.0854969	0.266133	0.226007	PDGFRA	1
GO:0030278	biological process	GO:0030278	regulation of ossification	2/45	203/18670	0.085939	0.26684	0.226607	BMPR1B/IL6	2
GO:0071222	biological process	GO:0071222	cellular response to lipopolysaccharide	2/45	205/18670	0.0873847	0.267786	0.227411	IL6/CDK19	2
GO:0007190	biological process	GO:0007190	activation of adenylate cyclase activity	1/45	38/18670	0.0877055	0.267786	0.227411	LGR5	1
GO:0016572	biological process	GO:0016572	histone phosphorylation	1/45	38/18670	0.0877055	0.267786	0.227411	HMGA2	1
GO:0032620	biological process	GO:0032620	interleukin-17 production	1/45	38/18670	0.0877055	0.267786	0.227411	IL6	1
GO:1902742	biological process	GO:1902742	apoptotic process involved in development	1/45	38/18670	0.0877055	0.267786	0.227411	FOXC1	1
GO:1904037	biological process	GO:1904037	positive regulation of epithelial cell apoptotic process	1/45	38/18670	0.0877055	0.267786	0.227411	IL6	1
GO:0060249	biological process	GO:0060249	anatomical structure homeostasis	3/45	437/18670	0.0879442	0.267786	0.227411	H4C5/IL6/FOXC1	3
GO:0019932	biological process	GO:0019932	second-messenger-mediated signaling	3/45	439/18670	0.0888703	0.267786	0.227411	ADGRG2/LGR5/ADGRG3	3
GO:0007210	biological process	GO:0007210	serotonin receptor signaling pathway	1/45	39/18670	0.0899089	0.267786	0.227411	CHRM3	1
GO:0010761	biological process	GO:0010761	fibroblast migration	1/45	39/18670	0.0899089	0.267786	0.227411	HAS1	1
GO:0030049	biological process	GO:0030049	muscle filament sliding	1/45	39/18670	0.0899089	0.267786	0.227411	TNNI1	1
GO:0030501	biological process	GO:0030501	positive regulation of bone mineralization	1/45	39/18670	0.0899089	0.267786	0.227411	BMPR1B	1
GO:0033275	biological process	GO:0033275	actin-myosin filament sliding	1/45	39/18670	0.0899089	0.267786	0.227411	TNNI1	1
GO:0042769	biological process	GO:0042769	DNA damage response, detection of DNA damage	1/45	39/18670	0.0899089	0.267786	0.227411	HMGA2	1
GO:0045684	biological process	GO:0045684	positive regulation of epidermis development	1/45	39/18670	0.0899089	0.267786	0.227411	FOXC1	1
GO:2000648	biological process	GO:2000648	positive regulation of stem cell proliferation	1/45	39/18670	0.0899089	0.267786	0.227411	HMGA2	1
GO:2000826	biological process	GO:2000826	regulation of heart morphogenesis	1/45	39/18670	0.0899089	0.267786	0.227411	FOXC1	1
GO:0051216	biological process	GO:0051216	cartilage development	2/45	209/18670	0.0902983	0.268303	0.227849	HMGA2/BMPR1B	2
GO:0000183	biological process	GO:0000183	chromatin silencing at rDNA	1/45	40/18670	0.0921071	0.269279	0.228678	H4C5	1
GO:0002369	biological process	GO:0002369	T cell cytokine production	1/45	40/18670	0.0921071	0.269279	0.228678	IL6	1
GO:0021532	biological process	GO:0021532	neural tube patterning	1/45	40/18670	0.0921071	0.269279	0.228678	EN1	1
GO:0042036	biological process	GO:0042036	negative regulation of cytokine biosynthetic process	1/45	40/18670	0.0921071	0.269279	0.228678	IL6	1
GO:0045124	biological process	GO:0045124	regulation of bone resorption	1/45	40/18670	0.0921071	0.269279	0.228678	IL6	1
GO:0098534	biological process	GO:0098534	centriole assembly	1/45	40/18670	0.0921071	0.269279	0.228678	C10orf90	1
GO:0007389	biological process	GO:0007389	pattern specification process	3/45	446/18670	0.0921446	0.269279	0.228678	EN1/BMPR1B/FOXC1	3
GO:0071219	biological process	GO:0071219	cellular response to molecule of bacterial origin	2/45	212/18670	0.0925024	0.26969	0.229028	IL6/CDK19	2
GO:0006308	biological process	GO:0006308	DNA catabolic process	1/45	41/18670	0.0943	0.270486	0.229704	IL6	1
GO:0035136	biological process	GO:0035136	forelimb morphogenesis	1/45	41/18670	0.0943	0.270486	0.229704	EN1	1
GO:0045616	biological process	GO:0045616	regulation of keratinocyte differentiation	1/45	41/18670	0.0943	0.270486	0.229704	FOXC1	1
GO:0050798	biological process	GO:0050798	activated T cell proliferation	1/45	41/18670	0.0943	0.270486	0.229704	SATB1	1
GO:0150077	biological process	GO:0150077	regulation of neuroinflammatory response	1/45	41/18670	0.0943	0.270486	0.229704	IL6	1
GO:1900117	biological process	GO:1900117	regulation of execution phase of apoptosis	1/45	41/18670	0.0943	0.270486	0.229704	IL6	1
GO:1903053	biological process	GO:1903053	regulation of extracellular matrix organization	1/45	41/18670	0.0943	0.270486	0.229704	IL6	1
GO:0050920	biological process	GO:0050920	regulation of chemotaxis	2/45	217/18670	0.0962112	0.272979	0.231821	PDGFRA/IL6	2
GO:0060348	biological process	GO:0060348	bone development	2/45	217/18670	0.0962112	0.272979	0.231821	BMPR1B/FOXC1	2
GO:0071804	biological process	GO:0071804	cellular potassium ion transport	2/45	217/18670	0.0962112	0.272979	0.231821	SLC24A2/KCNG1	2
GO:0071805	biological process	GO:0071805	potassium ion transmembrane transport	2/45	217/18670	0.0962112	0.272979	0.231821	SLC24A2/KCNG1	2
GO:0002639	biological process	GO:0002639	positive regulation of immunoglobulin production	1/45	42/18670	0.0964878	0.272979	0.231821	IL6	1
GO:0006284	biological process	GO:0006284	base-excision repair	1/45	42/18670	0.0964878	0.272979	0.231821	HMGA2	1
GO:0006814	biological process	GO:0006814	sodium ion transport	2/45	218/18670	0.0969582	0.273066	0.231894	SLC24A2/SLC13A2	2
GO:0010001	biological process	GO:0010001	glial cell differentiation	2/45	218/18670	0.0969582	0.273066	0.231894	IL6/DNER	2
GO:0009952	biological process	GO:0009952	anterior/posterior pattern specification	2/45	219/18670	0.0977068	0.274158	0.232822	EN1/FOXC1	2
GO:0010824	biological process	GO:0010824	regulation of centrosome duplication	1/45	43/18670	0.0986705	0.274158	0.232822	C10orf90	1
GO:0010863	biological process	GO:0010863	positive regulation of phospholipase C activity	1/45	43/18670	0.0986705	0.274158	0.232822	PDGFRA	1
GO:0032459	biological process	GO:0032459	regulation of protein oligomerization	1/45	43/18670	0.0986705	0.274158	0.232822	HRK	1
GO:0071364	biological process	GO:0071364	cellular response to epidermal growth factor stimulus	1/45	43/18670	0.0986705	0.274158	0.232822	FOXC1	1
GO:1901658	biological process	GO:1901658	glycosyl compound catabolic process	1/45	43/18670	0.0986705	0.274158	0.232822	ENPP4	1
GO:0044706	biological process	GO:0044706	multi-multicellular organism process	2/45	222/18670	0.0999627	0.274678	0.233263	STOX2/TFCP2L1	2
GO:0045444	biological process	GO:0045444	fat cell differentiation	2/45	223/18670	0.100718	0.274678	0.233263	HMGA2/IL6	2
GO:0006378	biological process	GO:0006378	mRNA polyadenylation	1/45	44/18670	0.100848	0.274678	0.233263	CPSF6	1
GO:0007019	biological process	GO:0007019	microtubule depolymerization	1/45	44/18670	0.100848	0.274678	0.233263	KIF19	1
GO:0014002	biological process	GO:0014002	astrocyte development	1/45	44/18670	0.100848	0.274678	0.233263	IL6	1
GO:0032965	biological process	GO:0032965	regulation of collagen biosynthetic process	1/45	44/18670	0.100848	0.274678	0.233263	IL6	1
GO:0034080	biological process	GO:0034080	CENP-A containing nucleosome assembly	1/45	44/18670	0.100848	0.274678	0.233263	H4C5	1
GO:0061641	biological process	GO:0061641	CENP-A containing chromatin organization	1/45	44/18670	0.100848	0.274678	0.233263	H4C5	1
GO:0090051	biological process	GO:0090051	negative regulation of cell migration involved in sprouting angiogenesis	1/45	44/18670	0.100848	0.274678	0.233263	CARD10	1
GO:0001649	biological process	GO:0001649	osteoblast differentiation	2/45	225/18670	0.102233	0.276352	0.234685	BMPR1B/IL6	2
GO:0001974	biological process	GO:0001974	blood vessel remodeling	1/45	45/18670	0.10302	0.276352	0.234685	FOXC1	1
GO:0031018	biological process	GO:0031018	endocrine pancreas development	1/45	45/18670	0.10302	0.276352	0.234685	IL6	1
GO:0035987	biological process	GO:0035987	endodermal cell differentiation	1/45	45/18670	0.10302	0.276352	0.234685	HMGA2	1
GO:0048701	biological process	GO:0048701	embryonic cranial skeleton morphogenesis	1/45	45/18670	0.10302	0.276352	0.234685	PDGFRA	1
GO:0071827	biological process	GO:0071827	plasma lipoprotein particle organization	1/45	45/18670	0.10302	0.276352	0.234685	LPA	1
GO:1900274	biological process	GO:1900274	regulation of phospholipase C activity	1/45	45/18670	0.10302	0.276352	0.234685	PDGFRA	1
GO:0001894	biological process	GO:0001894	tissue homeostasis	2/45	227/18670	0.103755	0.277724	0.23585	IL6/FOXC1	2
GO:0007129	biological process	GO:0007129	synapsis	1/45	46/18670	0.105187	0.278556	0.236557	MCMDC2	1
GO:0010883	biological process	GO:0010883	regulation of lipid storage	1/45	46/18670	0.105187	0.278556	0.236557	IL6	1
GO:0019731	biological process	GO:0019731	antibacterial humoral response	1/45	46/18670	0.105187	0.278556	0.236557	H2BC7	1
GO:0043631	biological process	GO:0043631	RNA polyadenylation	1/45	46/18670	0.105187	0.278556	0.236557	CPSF6	1
GO:0071354	biological process	GO:0071354	cellular response to interleukin-6	1/45	46/18670	0.105187	0.278556	0.236557	IL6	1
GO:0006953	biological process	GO:0006953	acute-phase response	1/45	47/18670	0.10735	0.279275	0.237167	IL6	1
GO:0030261	biological process	GO:0030261	chromosome condensation	1/45	47/18670	0.10735	0.279275	0.237167	HMGA2	1
GO:0045058	biological process	GO:0045058	T cell selection	1/45	47/18670	0.10735	0.279275	0.237167	IL6	1
GO:0048806	biological process	GO:0048806	genitalia development	1/45	47/18670	0.10735	0.279275	0.237167	PDGFRA	1
GO:0070169	biological process	GO:0070169	positive regulation of biomineral tissue development	1/45	47/18670	0.10735	0.279275	0.237167	BMPR1B	1
GO:0070849	biological process	GO:0070849	response to epidermal growth factor	1/45	47/18670	0.10735	0.279275	0.237167	FOXC1	1
GO:1900744	biological process	GO:1900744	regulation of p38MAPK cascade	1/45	47/18670	0.10735	0.279275	0.237167	PHLPP1	1
GO:0000302	biological process	GO:0000302	response to reactive oxygen species	2/45	232/18670	0.107587	0.279275	0.237167	PDGFRA/IL6	2
GO:0001774	biological process	GO:0001774	microglial cell activation	1/45	48/18670	0.109507	0.279275	0.237167	IL6	1
GO:0002063	biological process	GO:0002063	chondrocyte development	1/45	48/18670	0.109507	0.279275	0.237167	BMPR1B	1
GO:0002269	biological process	GO:0002269	leukocyte activation involved in inflammatory response	1/45	48/18670	0.109507	0.279275	0.237167	IL6	1
GO:0002711	biological process	GO:0002711	positive regulation of T cell mediated immunity	1/45	48/18670	0.109507	0.279275	0.237167	IL6	1
GO:0031055	biological process	GO:0031055	chromatin remodeling at centromere	1/45	48/18670	0.109507	0.279275	0.237167	H4C5	1
GO:0045933	biological process	GO:0045933	positive regulation of muscle contraction	1/45	48/18670	0.109507	0.279275	0.237167	CHRM3	1
GO:0046850	biological process	GO:0046850	regulation of bone remodeling	1/45	48/18670	0.109507	0.279275	0.237167	IL6	1
GO:0060324	biological process	GO:0060324	face development	1/45	48/18670	0.109507	0.279275	0.237167	PDGFRA	1
GO:0090199	biological process	GO:0090199	regulation of release of cytochrome c from mitochondria	1/45	48/18670	0.109507	0.279275	0.237167	HRK	1
GO:1903727	biological process	GO:1903727	positive regulation of phospholipid metabolic process	1/45	48/18670	0.109507	0.279275	0.237167	PDGFRA	1
GO:0071216	biological process	GO:0071216	cellular response to biotic stimulus	2/45	236/18670	0.110681	0.281692	0.23922	IL6/CDK19	2
GO:0010712	biological process	GO:0010712	regulation of collagen metabolic process	1/45	49/18670	0.111658	0.281869	0.23937	IL6	1
GO:0048546	biological process	GO:0048546	digestive tract morphogenesis	1/45	49/18670	0.111658	0.281869	0.23937	PDGFRA	1
GO:0071825	biological process	GO:0071825	protein-lipid complex subunit organization	1/45	49/18670	0.111658	0.281869	0.23937	LPA	1
GO:2001238	biological process	GO:2001238	positive regulation of extrinsic apoptotic signaling pathway	1/45	49/18670	0.111658	0.281869	0.23937	BMPR1B	1
GO:0033002	biological process	GO:0033002	muscle cell proliferation	2/45	239/18670	0.113017	0.282692	0.240069	IL6/FOXC1	2
GO:0006813	biological process	GO:0006813	potassium ion transport	2/45	240/18670	0.113798	0.282692	0.240069	SLC24A2/KCNG1	2
GO:0030217	biological process	GO:0030217	T cell differentiation	2/45	240/18670	0.113798	0.282692	0.240069	SATB1/IL6	2
GO:0001706	biological process	GO:0001706	endoderm formation	1/45	50/18670	0.113805	0.282692	0.240069	HMGA2	1
GO:0010171	biological process	GO:0010171	body morphogenesis	1/45	50/18670	0.113805	0.282692	0.240069	PDGFRA	1
GO:0014009	biological process	GO:0014009	glial cell proliferation	1/45	50/18670	0.113805	0.282692	0.240069	IL6	1
GO:0034656	biological process	GO:0034656	nucleobase-containing small molecule catabolic process	1/45	50/18670	0.113805	0.282692	0.240069	ENPP4	1
GO:0070741	biological process	GO:0070741	response to interleukin-6	1/45	50/18670	0.113805	0.282692	0.240069	IL6	1
GO:0009994	biological process	GO:0009994	oocyte differentiation	1/45	51/18670	0.115947	0.285726	0.242646	LGR5	1
GO:0045599	biological process	GO:0045599	negative regulation of fat cell differentiation	1/45	51/18670	0.115947	0.285726	0.242646	IL6	1
GO:0048146	biological process	GO:0048146	positive regulation of fibroblast proliferation	1/45	51/18670	0.115947	0.285726	0.242646	PDGFRA	1
GO:0072523	biological process	GO:0072523	purine-containing compound catabolic process	1/45	51/18670	0.115947	0.285726	0.242646	ENPP4	1
GO:0051896	biological process	GO:0051896	regulation of protein kinase B signaling	2/45	244/18670	0.116938	0.287568	0.24421	PDGFRA/PHLPP1	2
GO:0032330	biological process	GO:0032330	regulation of chondrocyte differentiation	1/45	52/18670	0.118084	0.287568	0.24421	BMPR1B	1
GO:0035176	biological process	GO:0035176	social behavior	1/45	52/18670	0.118084	0.287568	0.24421	EN1	1
GO:0051703	biological process	GO:0051703	intraspecies interaction between organisms	1/45	52/18670	0.118084	0.287568	0.24421	EN1	1
GO:0072132	biological process	GO:0072132	mesenchyme morphogenesis	1/45	52/18670	0.118084	0.287568	0.24421	FOXC1	1
GO:2000772	biological process	GO:2000772	regulation of cellular senescence	1/45	52/18670	0.118084	0.287568	0.24421	HMGA2	1
GO:0002446	biological process	GO:0002446	neutrophil mediated immunity	3/45	499/18670	0.118511	0.288044	0.244614	ENPP4/IL6/ADGRG3	3
GO:0007131	biological process	GO:0007131	reciprocal meiotic recombination	1/45	53/18670	0.120215	0.289355	0.245727	MCMDC2	1
GO:0030195	biological process	GO:0030195	negative regulation of blood coagulation	1/45	53/18670	0.120215	0.289355	0.245727	PDGFRA	1
GO:0031122	biological process	GO:0031122	cytoplasmic microtubule organization	1/45	53/18670	0.120215	0.289355	0.245727	KIF19	1
GO:0032964	biological process	GO:0032964	collagen biosynthetic process	1/45	53/18670	0.120215	0.289355	0.245727	IL6	1
GO:0038066	biological process	GO:0038066	p38MAPK cascade	1/45	53/18670	0.120215	0.289355	0.245727	PHLPP1	1
GO:0002720	biological process	GO:0002720	positive regulation of cytokine production involved in immune response	1/45	54/18670	0.122342	0.291089	0.2472	IL6	1
GO:0006336	biological process	GO:0006336	DNA replication-independent nucleosome assembly	1/45	54/18670	0.122342	0.291089	0.2472	H4C5	1
GO:0030199	biological process	GO:0030199	collagen fibril organization	1/45	54/18670	0.122342	0.291089	0.2472	FOXC1	1
GO:0035825	biological process	GO:0035825	homologous recombination	1/45	54/18670	0.122342	0.291089	0.2472	MCMDC2	1
GO:0043392	biological process	GO:0043392	negative regulation of DNA binding	1/45	54/18670	0.122342	0.291089	0.2472	HMGA2	1
GO:1900047	biological process	GO:1900047	negative regulation of hemostasis	1/45	54/18670	0.122342	0.291089	0.2472	PDGFRA	1
GO:0016233	biological process	GO:0016233	telomere capping	1/45	55/18670	0.124463	0.293885	0.249574	H4C5	1
GO:0034724	biological process	GO:0034724	DNA replication-independent nucleosome organization	1/45	55/18670	0.124463	0.293885	0.249574	H4C5	1
GO:0043030	biological process	GO:0043030	regulation of macrophage activation	1/45	55/18670	0.124463	0.293885	0.249574	IL6	1
GO:0043551	biological process	GO:0043551	regulation of phosphatidylinositol 3-kinase activity	1/45	55/18670	0.124463	0.293885	0.249574	PDGFRA	1
GO:0022409	biological process	GO:0022409	positive regulation of cell-cell adhesion	2/45	255/18670	0.125687	0.29621	0.251549	KIF26B/IL6	2
GO:0007611	biological process	GO:0007611	learning or memory	2/45	256/18670	0.12649	0.296627	0.251903	SLC24A2/EN1	2
GO:0034508	biological process	GO:0034508	centromere complex assembly	1/45	56/18670	0.12658	0.296627	0.251903	H4C5	1
GO:1902017	biological process	GO:1902017	regulation of cilium assembly	1/45	56/18670	0.12658	0.296627	0.251903	ADAMTS16	1
GO:0014888	biological process	GO:0014888	striated muscle adaptation	1/45	57/18670	0.128691	0.298698	0.253662	TNNI1	1
GO:0045143	biological process	GO:0045143	homologous chromosome segregation	1/45	57/18670	0.128691	0.298698	0.253662	MCMDC2	1
GO:0048008	biological process	GO:0048008	platelet-derived growth factor receptor signaling pathway	1/45	57/18670	0.128691	0.298698	0.253662	PDGFRA	1
GO:0050819	biological process	GO:0050819	negative regulation of coagulation	1/45	57/18670	0.128691	0.298698	0.253662	PDGFRA	1
GO:0003007	biological process	GO:0003007	heart morphogenesis	2/45	259/18670	0.128907	0.298698	0.253662	TNNI1/FOXC1	2
GO:0090257	biological process	GO:0090257	regulation of muscle system process	2/45	259/18670	0.128907	0.298698	0.253662	CHRM3/TNNI1	2
GO:0019229	biological process	GO:0019229	regulation of vasoconstriction	1/45	58/18670	0.130798	0.299725	0.254534	CHRM3	1
GO:0032722	biological process	GO:0032722	positive regulation of chemokine production	1/45	58/18670	0.130798	0.299725	0.254534	IL6	1
GO:0042093	biological process	GO:0042093	T-helper cell differentiation	1/45	58/18670	0.130798	0.299725	0.254534	IL6	1
GO:0046605	biological process	GO:0046605	regulation of centrosome cycle	1/45	58/18670	0.130798	0.299725	0.254534	C10orf90	1
GO:0061900	biological process	GO:0061900	glial cell activation	1/45	58/18670	0.130798	0.299725	0.254534	IL6	1
GO:1902041	biological process	GO:1902041	regulation of extrinsic apoptotic signaling pathway via death domain receptors	1/45	58/18670	0.130798	0.299725	0.254534	BMPR1B	1
GO:0001658	biological process	GO:0001658	branching involved in ureteric bud morphogenesis	1/45	59/18670	0.132899	0.301757	0.256259	ADAMTS16	1
GO:0001836	biological process	GO:0001836	release of cytochrome c from mitochondria	1/45	59/18670	0.132899	0.301757	0.256259	HRK	1
GO:0010518	biological process	GO:0010518	positive regulation of phospholipase activity	1/45	59/18670	0.132899	0.301757	0.256259	PDGFRA	1
GO:0045071	biological process	GO:0045071	negative regulation of viral genome replication	1/45	59/18670	0.132899	0.301757	0.256259	HMGA2	1
GO:0070527	biological process	GO:0070527	platelet aggregation	1/45	59/18670	0.132899	0.301757	0.256259	PDGFRA	1
GO:0002294	biological process	GO:0002294	CD4-positive, alpha-beta T cell differentiation involved in immune response	1/45	60/18670	0.134996	0.304846	0.258882	IL6	1
GO:0043486	biological process	GO:0043486	histone exchange	1/45	60/18670	0.134996	0.304846	0.258882	H4C5	1
GO:0090342	biological process	GO:0090342	regulation of cell aging	1/45	60/18670	0.134996	0.304846	0.258882	HMGA2	1
GO:0043491	biological process	GO:0043491	protein kinase B signaling	2/45	269/18670	0.137043	0.306228	0.260056	PDGFRA/PHLPP1	2
GO:0002287	biological process	GO:0002287	alpha-beta T cell activation involved in immune response	1/45	61/18670	0.137088	0.306228	0.260056	IL6	1
GO:0002293	biological process	GO:0002293	alpha-beta T cell differentiation involved in immune response	1/45	61/18670	0.137088	0.306228	0.260056	IL6	1
GO:0045604	biological process	GO:0045604	regulation of epidermal cell differentiation	1/45	61/18670	0.137088	0.306228	0.260056	FOXC1	1
GO:0090303	biological process	GO:0090303	positive regulation of wound healing	1/45	61/18670	0.137088	0.306228	0.260056	ENPP4	1
GO:1905953	biological process	GO:1905953	negative regulation of lipid localization	1/45	61/18670	0.137088	0.306228	0.260056	IL6	1
GO:0045165	biological process	GO:0045165	cell fate commitment	2/45	270/18670	0.137863	0.307406	0.261057	ELF5/IL6	2
GO:0045453	biological process	GO:0045453	bone resorption	1/45	62/18670	0.139174	0.308669	0.262129	IL6	1
GO:0046824	biological process	GO:0046824	positive regulation of nucleocytoplasmic transport	1/45	62/18670	0.139174	0.308669	0.262129	CPSF6	1
GO:0051898	biological process	GO:0051898	negative regulation of protein kinase B signaling	1/45	62/18670	0.139174	0.308669	0.262129	PHLPP1	1
GO:0046651	biological process	GO:0046651	lymphocyte proliferation	2/45	272/18670	0.139506	0.308853	0.262285	SATB1/IL6	2
GO:0061448	biological process	GO:0061448	connective tissue development	2/45	273/18670	0.140329	0.310123	0.263364	HMGA2/BMPR1B	2
GO:0032943	biological process	GO:0032943	mononuclear cell proliferation	2/45	274/18670	0.141154	0.311064	0.264163	SATB1/IL6	2
GO:0002637	biological process	GO:0002637	regulation of immunoglobulin production	1/45	63/18670	0.141256	0.311064	0.264163	IL6	1
GO:0043550	biological process	GO:0043550	regulation of lipid kinase activity	1/45	64/18670	0.143333	0.313967	0.266629	PDGFRA	1
GO:0046782	biological process	GO:0046782	regulation of viral transcription	1/45	64/18670	0.143333	0.313967	0.266629	HMGA2	1
GO:0060135	biological process	GO:0060135	maternal process involved in female pregnancy	1/45	64/18670	0.143333	0.313967	0.266629	STOX2	1
GO:0002548	biological process	GO:0002548	monocyte chemotaxis	1/45	65/18670	0.145405	0.316275	0.268588	IL6	1
GO:0006940	biological process	GO:0006940	regulation of smooth muscle contraction	1/45	65/18670	0.145405	0.316275	0.268588	CHRM3	1
GO:0070192	biological process	GO:0070192	chromosome organization involved in meiotic cell cycle	1/45	65/18670	0.145405	0.316275	0.268588	MCMDC2	1
GO:1901016	biological process	GO:1901016	regulation of potassium ion transmembrane transporter activity	1/45	65/18670	0.145405	0.316275	0.268588	KCNG1	1
GO:1904888	biological process	GO:1904888	cranial skeletal system development	1/45	66/18670	0.147472	0.32021	0.27193	PDGFRA	1
GO:0030858	biological process	GO:0030858	positive regulation of epithelial cell differentiation	1/45	67/18670	0.149534	0.321317	0.27287	FOXC1	1
GO:0042108	biological process	GO:0042108	positive regulation of cytokine biosynthetic process	1/45	67/18670	0.149534	0.321317	0.27287	IL6	1
GO:0048747	biological process	GO:0048747	muscle fiber development	1/45	67/18670	0.149534	0.321317	0.27287	DNER	1
GO:0051298	biological process	GO:0051298	centrosome duplication	1/45	67/18670	0.149534	0.321317	0.27287	C10orf90	1
GO:0051705	biological process	GO:0051705	multi-organism behavior	1/45	67/18670	0.149534	0.321317	0.27287	EN1	1
GO:0060038	biological process	GO:0060038	cardiac muscle cell proliferation	1/45	67/18670	0.149534	0.321317	0.27287	FOXC1	1
GO:0002292	biological process	GO:0002292	T cell differentiation involved in immune response	1/45	68/18670	0.151591	0.323499	0.274723	IL6	1
GO:0019915	biological process	GO:0019915	lipid storage	1/45	68/18670	0.151591	0.323499	0.274723	IL6	1
GO:0071230	biological process	GO:0071230	cellular response to amino acid stimulus	1/45	68/18670	0.151591	0.323499	0.274723	PDGFRA	1
GO:0071242	biological process	GO:0071242	cellular response to ammonium ion	1/45	68/18670	0.151591	0.323499	0.274723	CHRM3	1
GO:0098656	biological process	GO:0098656	anion transmembrane transport	2/45	288/18670	0.152805	0.32553	0.276448	SLC24A2/GABRP	2
GO:0030166	biological process	GO:0030166	proteoglycan biosynthetic process	1/45	69/18670	0.153644	0.326756	0.277489	BMPR1B	1
GO:0042063	biological process	GO:0042063	gliogenesis	2/45	290/18670	0.154486	0.327743	0.278327	IL6/DNER	2
GO:0071826	biological process	GO:0071826	ribonucleoprotein complex subunit organization	2/45	291/18670	0.155327	0.327743	0.278327	MTIF3/CPSF6	2
GO:0001756	biological process	GO:0001756	somitogenesis	1/45	70/18670	0.155691	0.327743	0.278327	FOXC1	1
GO:0002709	biological process	GO:0002709	regulation of T cell mediated immunity	1/45	70/18670	0.155691	0.327743	0.278327	IL6	1
GO:0010517	biological process	GO:0010517	regulation of phospholipase activity	1/45	70/18670	0.155691	0.327743	0.278327	PDGFRA	1
GO:0072091	biological process	GO:0072091	regulation of stem cell proliferation	1/45	70/18670	0.155691	0.327743	0.278327	HMGA2	1
GO:0051146	biological process	GO:0051146	striated muscle cell differentiation	2/45	293/18670	0.157013	0.329253	0.279609	PDGFRA/DNER	2
GO:0033692	biological process	GO:0033692	cellular polysaccharide biosynthetic process	1/45	71/18670	0.157734	0.329253	0.279609	HAS1	1
GO:0042273	biological process	GO:0042273	ribosomal large subunit biogenesis	1/45	71/18670	0.157734	0.329253	0.279609	NWD2	1
GO:0042531	biological process	GO:0042531	positive regulation of tyrosine phosphorylation of STAT protein	1/45	71/18670	0.157734	0.329253	0.279609	IL6	1
GO:0071479	biological process	GO:0071479	cellular response to ionizing radiation	1/45	71/18670	0.157734	0.329253	0.279609	HMGA2	1
GO:0050890	biological process	GO:0050890	cognition	2/45	296/18670	0.159549	0.329628	0.279929	SLC24A2/EN1	2
GO:0035019	biological process	GO:0035019	somatic stem cell population maintenance	1/45	72/18670	0.159772	0.329628	0.279929	ELF5	1
GO:0050805	biological process	GO:0050805	negative regulation of synaptic transmission	1/45	72/18670	0.159772	0.329628	0.279929	SLC24A2	1
GO:0060193	biological process	GO:0060193	positive regulation of lipase activity	1/45	72/18670	0.159772	0.329628	0.279929	PDGFRA	1
GO:0061035	biological process	GO:0061035	regulation of cartilage development	1/45	72/18670	0.159772	0.329628	0.279929	BMPR1B	1
GO:0061180	biological process	GO:0061180	mammary gland epithelium development	1/45	72/18670	0.159772	0.329628	0.279929	ELF5	1
GO:1902036	biological process	GO:1902036	regulation of hematopoietic stem cell differentiation	1/45	72/18670	0.159772	0.329628	0.279929	FOXC1	1
GO:0070661	biological process	GO:0070661	leukocyte proliferation	2/45	298/18670	0.161244	0.330529	0.280693	SATB1/IL6	2
GO:0030239	biological process	GO:0030239	myofibril assembly	1/45	73/18670	0.161805	0.330529	0.280693	PDGFRA	1
GO:0045685	biological process	GO:0045685	regulation of glial cell differentiation	1/45	73/18670	0.161805	0.330529	0.280693	IL6	1
GO:0046128	biological process	GO:0046128	purine ribonucleoside metabolic process	1/45	73/18670	0.161805	0.330529	0.280693	ENPP4	1
GO:0061844	biological process	GO:0061844	antimicrobial humoral immune response mediated by antimicrobial peptide	1/45	73/18670	0.161805	0.330529	0.280693	H2BC7	1
GO:1903524	biological process	GO:1903524	positive regulation of blood circulation	1/45	73/18670	0.161805	0.330529	0.280693	CHRM3	1
GO:0018105	biological process	GO:0018105	peptidyl-serine phosphorylation	2/45	299/18670	0.162093	0.330573	0.280731	HMGA2/IL6	2
GO:0014015	biological process	GO:0014015	positive regulation of gliogenesis	1/45	74/18670	0.163833	0.331942	0.281893	IL6	1
GO:1900182	biological process	GO:1900182	positive regulation of protein localization to nucleus	1/45	74/18670	0.163833	0.331942	0.281893	CARD10	1
GO:1903036	biological process	GO:1903036	positive regulation of response to wounding	1/45	74/18670	0.163833	0.331942	0.281893	ENPP4	1
GO:1903671	biological process	GO:1903671	negative regulation of sprouting angiogenesis	1/45	74/18670	0.163833	0.331942	0.281893	CARD10	1
GO:0034599	biological process	GO:0034599	cellular response to oxidative stress	2/45	302/18670	0.164644	0.333042	0.282828	PDGFRA/IL6	2
GO:0001960	biological process	GO:0001960	negative regulation of cytokine-mediated signaling pathway	1/45	75/18670	0.165856	0.334136	0.283756	IL6	1
GO:0150076	biological process	GO:0150076	neuroinflammatory response	1/45	75/18670	0.165856	0.334136	0.283756	IL6	1
GO:0060326	biological process	GO:0060326	cell chemotaxis	2/45	304/18670	0.166349	0.334136	0.283756	PDGFRA/IL6	2
GO:0030216	biological process	GO:0030216	keratinocyte differentiation	2/45	305/18670	0.167203	0.334136	0.283756	KRT6B/FOXC1	2
GO:0007492	biological process	GO:0007492	endoderm development	1/45	76/18670	0.167875	0.334136	0.283756	HMGA2	1
GO:0030500	biological process	GO:0030500	regulation of bone mineralization	1/45	76/18670	0.167875	0.334136	0.283756	BMPR1B	1
GO:0042278	biological process	GO:0042278	purine nucleoside metabolic process	1/45	76/18670	0.167875	0.334136	0.283756	ENPP4	1
GO:0042310	biological process	GO:0042310	vasoconstriction	1/45	76/18670	0.167875	0.334136	0.283756	CHRM3	1
GO:0048844	biological process	GO:0048844	artery morphogenesis	1/45	76/18670	0.167875	0.334136	0.283756	FOXC1	1
GO:0061045	biological process	GO:0061045	negative regulation of wound healing	1/45	76/18670	0.167875	0.334136	0.283756	PDGFRA	1
GO:0008344	biological process	GO:0008344	adult locomotory behavior	1/45	77/18670	0.169889	0.335456	0.284878	EN1	1
GO:0035050	biological process	GO:0035050	embryonic heart tube development	1/45	77/18670	0.169889	0.335456	0.284878	FOXC1	1
GO:0051851	biological process	GO:0051851	modification by host of symbiont morphology or physiology	1/45	77/18670	0.169889	0.335456	0.284878	HMGA2	1
GO:0090502	biological process	GO:0090502	RNA phosphodiester bond hydrolysis, endonucleolytic	1/45	77/18670	0.169889	0.335456	0.284878	TSEN54	1
GO:2000779	biological process	GO:2000779	regulation of double-strand break repair	1/45	77/18670	0.169889	0.335456	0.284878	HMGA2	1
GO:0042113	biological process	GO:0042113	B cell activation	2/45	310/18670	0.171483	0.337278	0.286425	IL6/ADGRG3	2
GO:0000271	biological process	GO:0000271	polysaccharide biosynthetic process	1/45	78/18670	0.171898	0.337278	0.286425	HAS1	1
GO:0031016	biological process	GO:0031016	pancreas development	1/45	78/18670	0.171898	0.337278	0.286425	IL6	1
GO:0090398	biological process	GO:0090398	cellular senescence	1/45	78/18670	0.171898	0.337278	0.286425	HMGA2	1
GO:0003151	biological process	GO:0003151	outflow tract morphogenesis	1/45	79/18670	0.173902	0.339601	0.288398	FOXC1	1
GO:0043537	biological process	GO:0043537	negative regulation of blood vessel endothelial cell migration	1/45	79/18670	0.173902	0.339601	0.288398	CARD10	1
GO:0045652	biological process	GO:0045652	regulation of megakaryocyte differentiation	1/45	79/18670	0.173902	0.339601	0.288398	H4C5	1
GO:0022617	biological process	GO:0022617	extracellular matrix disassembly	1/45	80/18670	0.175902	0.342967	0.291256	IL6	1
GO:0014032	biological process	GO:0014032	neural crest cell development	1/45	81/18670	0.177897	0.343086	0.291357	FOXC1	1
GO:0014855	biological process	GO:0014855	striated muscle cell proliferation	1/45	81/18670	0.177897	0.343086	0.291357	FOXC1	1
GO:0032436	biological process	GO:0032436	positive regulation of proteasomal ubiquitin-dependent protein catabolic process	1/45	81/18670	0.177897	0.343086	0.291357	USP5	1
GO:0034109	biological process	GO:0034109	homotypic cell-cell adhesion	1/45	81/18670	0.177897	0.343086	0.291357	PDGFRA	1
GO:0048708	biological process	GO:0048708	astrocyte differentiation	1/45	81/18670	0.177897	0.343086	0.291357	IL6	1
GO:0060761	biological process	GO:0060761	negative regulation of response to cytokine stimulus	1/45	81/18670	0.177897	0.343086	0.291357	IL6	1
GO:2001021	biological process	GO:2001021	negative regulation of response to DNA damage stimulus	1/45	81/18670	0.177897	0.343086	0.291357	HMGA2	1
GO:0032637	biological process	GO:0032637	interleukin-8 production	1/45	82/18670	0.179887	0.344252	0.292347	LRRC19	1
GO:0032642	biological process	GO:0032642	regulation of chemokine production	1/45	82/18670	0.179887	0.344252	0.292347	IL6	1
GO:0051702	biological process	GO:0051702	interaction with symbiont	1/45	82/18670	0.179887	0.344252	0.292347	HMGA2	1
GO:0071158	biological process	GO:0071158	positive regulation of cell cycle arrest	1/45	82/18670	0.179887	0.344252	0.292347	HMGA2	1
GO:0090049	biological process	GO:0090049	regulation of cell migration involved in sprouting angiogenesis	1/45	82/18670	0.179887	0.344252	0.292347	CARD10	1
GO:0007568	biological process	GO:0007568	aging	2/45	321/18670	0.180966	0.34539	0.293314	HMGA2/TFCP2L1	2
GO:0018209	biological process	GO:0018209	peptidyl-serine modification	2/45	322/18670	0.181833	0.34539	0.293314	HMGA2/IL6	2
GO:0042509	biological process	GO:0042509	regulation of tyrosine phosphorylation of STAT protein	1/45	83/18670	0.181872	0.34539	0.293314	IL6	1
GO:0048145	biological process	GO:0048145	regulation of fibroblast proliferation	1/45	83/18670	0.181872	0.34539	0.293314	PDGFRA	1
GO:0060218	biological process	GO:0060218	hematopoietic stem cell differentiation	1/45	83/18670	0.181872	0.34539	0.293314	FOXC1	1
GO:0032103	biological process	GO:0032103	positive regulation of response to external stimulus	2/45	323/18670	0.182699	0.345883	0.293732	IL6/CDK19	2
GO:0002718	biological process	GO:0002718	regulation of cytokine production involved in immune response	1/45	84/18670	0.183853	0.345883	0.293732	IL6	1
GO:0048144	biological process	GO:0048144	fibroblast proliferation	1/45	84/18670	0.183853	0.345883	0.293732	PDGFRA	1
GO:0097756	biological process	GO:0097756	negative regulation of blood vessel diameter	1/45	84/18670	0.183853	0.345883	0.293732	CHRM3	1
GO:0009615	biological process	GO:0009615	response to virus	2/45	326/18670	0.185304	0.345883	0.293732	HMGA2/IL6	2
GO:0014031	biological process	GO:0014031	mesenchymal cell development	1/45	85/18670	0.185829	0.345883	0.293732	FOXC1	1
GO:0045682	biological process	GO:0045682	regulation of epidermis development	1/45	85/18670	0.185829	0.345883	0.293732	FOXC1	1
GO:0048864	biological process	GO:0048864	stem cell development	1/45	85/18670	0.185829	0.345883	0.293732	FOXC1	1
GO:1901532	biological process	GO:1901532	regulation of hematopoietic progenitor cell differentiation	1/45	85/18670	0.185829	0.345883	0.293732	FOXC1	1
GO:1903901	biological process	GO:1903901	negative regulation of viral life cycle	1/45	85/18670	0.185829	0.345883	0.293732	HMGA2	1
GO:0001776	biological process	GO:0001776	leukocyte homeostasis	1/45	86/18670	0.1878	0.345883	0.293732	IL6	1
GO:0001942	biological process	GO:0001942	hair follicle development	1/45	86/18670	0.1878	0.345883	0.293732	LGR5	1
GO:0007260	biological process	GO:0007260	tyrosine phosphorylation of STAT protein	1/45	86/18670	0.1878	0.345883	0.293732	IL6	1
GO:0008625	biological process	GO:0008625	extrinsic apoptotic signaling pathway via death domain receptors	1/45	86/18670	0.1878	0.345883	0.293732	BMPR1B	1
GO:0034637	biological process	GO:0034637	cellular carbohydrate biosynthetic process	1/45	86/18670	0.1878	0.345883	0.293732	HAS1	1
GO:0060291	biological process	GO:0060291	long-term synaptic potentiation	1/45	86/18670	0.1878	0.345883	0.293732	SLC24A2	1
GO:0032984	biological process	GO:0032984	protein-containing complex disassembly	2/45	329/18670	0.187914	0.345883	0.293732	MTIF3/KIF19	2
GO:0032496	biological process	GO:0032496	response to lipopolysaccharide	2/45	330/18670	0.188786	0.345883	0.293732	IL6/CDK19	2
GO:0042742	biological process	GO:0042742	defense response to bacterium	2/45	330/18670	0.188786	0.345883	0.293732	H2BC7/IL6	2
GO:0008202	biological process	GO:0008202	steroid metabolic process	2/45	331/18670	0.189658	0.345883	0.293732	PDGFRA/TFCP2L1	2
GO:0002690	biological process	GO:0002690	positive regulation of leukocyte chemotaxis	1/45	87/18670	0.189767	0.345883	0.293732	IL6	1
GO:0009060	biological process	GO:0009060	aerobic respiration	1/45	87/18670	0.189767	0.345883	0.293732	COX6A2	1
GO:0014068	biological process	GO:0014068	positive regulation of phosphatidylinositol 3-kinase signaling	1/45	87/18670	0.189767	0.345883	0.293732	PDGFRA	1
GO:0022404	biological process	GO:0022404	molting cycle process	1/45	88/18670	0.191729	0.345883	0.293732	LGR5	1
GO:0022405	biological process	GO:0022405	hair cycle process	1/45	88/18670	0.191729	0.345883	0.293732	LGR5	1
GO:0034103	biological process	GO:0034103	regulation of tissue remodeling	1/45	88/18670	0.191729	0.345883	0.293732	IL6	1
GO:0043044	biological process	GO:0043044	ATP-dependent chromatin remodeling	1/45	88/18670	0.191729	0.345883	0.293732	H4C5	1
GO:0050829	biological process	GO:0050829	defense response to Gram-negative bacterium	1/45	88/18670	0.191729	0.345883	0.293732	IL6	1
GO:0070098	biological process	GO:0070098	chemokine-mediated signaling pathway	1/45	88/18670	0.191729	0.345883	0.293732	FOXC1	1
GO:0097194	biological process	GO:0097194	execution phase of apoptosis	1/45	88/18670	0.191729	0.345883	0.293732	IL6	1
GO:0098773	biological process	GO:0098773	skin epidermis development	1/45	88/18670	0.191729	0.345883	0.293732	LGR5	1
GO:1902476	biological process	GO:1902476	chloride transmembrane transport	1/45	88/18670	0.191729	0.345883	0.293732	GABRP	1
GO:1903725	biological process	GO:1903725	regulation of phospholipid metabolic process	1/45	88/18670	0.191729	0.345883	0.293732	PDGFRA	1
GO:1904035	biological process	GO:1904035	regulation of epithelial cell apoptotic process	1/45	88/18670	0.191729	0.345883	0.293732	IL6	1
GO:0030336	biological process	GO:0030336	negative regulation of cell migration	2/45	334/18670	0.192277	0.345883	0.293732	HAS1/CARD10	2
GO:0007193	biological process	GO:0007193	adenylate cyclase-inhibiting G protein-coupled receptor signaling pathway	1/45	89/18670	0.193686	0.345883	0.293732	CHRM3	1
GO:0032602	biological process	GO:0032602	chemokine production	1/45	89/18670	0.193686	0.345883	0.293732	IL6	1
GO:0046427	biological process	GO:0046427	positive regulation of JAK-STAT cascade	1/45	89/18670	0.193686	0.345883	0.293732	IL6	1
GO:0055013	biological process	GO:0055013	cardiac muscle cell development	1/45	89/18670	0.193686	0.345883	0.293732	PDGFRA	1
GO:0060021	biological process	GO:0060021	roof of mouth development	1/45	89/18670	0.193686	0.345883	0.293732	PDGFRA	1
GO:0061053	biological process	GO:0061053	somite development	1/45	89/18670	0.193686	0.345883	0.293732	FOXC1	1
GO:0014033	biological process	GO:0014033	neural crest cell differentiation	1/45	90/18670	0.195639	0.345883	0.293732	FOXC1	1
GO:0030901	biological process	GO:0030901	midbrain development	1/45	90/18670	0.195639	0.345883	0.293732	EN1	1
GO:0045132	biological process	GO:0045132	meiotic chromosome segregation	1/45	90/18670	0.195639	0.345883	0.293732	MCMDC2	1
GO:0046849	biological process	GO:0046849	bone remodeling	1/45	90/18670	0.195639	0.345883	0.293732	IL6	1
GO:0071674	biological process	GO:0071674	mononuclear cell migration	1/45	90/18670	0.195639	0.345883	0.293732	IL6	1
GO:1901379	biological process	GO:1901379	regulation of potassium ion transmembrane transport	1/45	90/18670	0.195639	0.345883	0.293732	KCNG1	1
GO:1903035	biological process	GO:1903035	negative regulation of response to wounding	1/45	90/18670	0.195639	0.345883	0.293732	PDGFRA	1
GO:0045930	biological process	GO:0045930	negative regulation of mitotic cell cycle	2/45	338/18670	0.195777	0.345883	0.293732	HMGA2/FOXC1	2
GO:0045638	biological process	GO:0045638	negative regulation of myeloid cell differentiation	1/45	91/18670	0.197587	0.348584	0.296026	H4C5	1
GO:1904894	biological process	GO:1904894	positive regulation of STAT cascade	1/45	92/18670	0.199531	0.351514	0.298514	IL6	1
GO:0002237	biological process	GO:0002237	response to molecule of bacterial origin	2/45	343/18670	0.200165	0.352132	0.299039	IL6/CDK19	2
GO:0003073	biological process	GO:0003073	regulation of systemic arterial blood pressure	1/45	93/18670	0.20147	0.35243	0.299292	ADAMTS16	1
GO:0007589	biological process	GO:0007589	body fluid secretion	1/45	93/18670	0.20147	0.35243	0.299292	CHRM3	1
GO:0010972	biological process	GO:0010972	negative regulation of G2/M transition of mitotic cell cycle	1/45	93/18670	0.20147	0.35243	0.299292	HMGA2	1
GO:0048704	biological process	GO:0048704	embryonic skeletal system morphogenesis	1/45	93/18670	0.20147	0.35243	0.299292	PDGFRA	1
GO:0006029	biological process	GO:0006029	proteoglycan metabolic process	1/45	94/18670	0.203404	0.354395	0.300961	BMPR1B	1
GO:0070167	biological process	GO:0070167	regulation of biomineral tissue development	1/45	94/18670	0.203404	0.354395	0.300961	BMPR1B	1
GO:0002702	biological process	GO:0002702	positive regulation of production of molecular mediator of immune response	1/45	95/18670	0.205334	0.354395	0.300961	IL6	1
GO:0042102	biological process	GO:0042102	positive regulation of T cell proliferation	1/45	95/18670	0.205334	0.354395	0.300961	IL6	1
GO:0042116	biological process	GO:0042116	macrophage activation	1/45	95/18670	0.205334	0.354395	0.300961	IL6	1
GO:0045069	biological process	GO:0045069	regulation of viral genome replication	1/45	95/18670	0.205334	0.354395	0.300961	HMGA2	1
GO:0055006	biological process	GO:0055006	cardiac cell development	1/45	95/18670	0.205334	0.354395	0.300961	PDGFRA	1
GO:0097711	biological process	GO:0097711	ciliary basal body-plasma membrane docking	1/45	95/18670	0.205334	0.354395	0.300961	RAB3IP	1
GO:2000060	biological process	GO:2000060	positive regulation of ubiquitin-dependent protein catabolic process	1/45	95/18670	0.205334	0.354395	0.300961	USP5	1
GO:2000146	biological process	GO:2000146	negative regulation of cell motility	2/45	349/18670	0.205446	0.354395	0.300961	HAS1/CARD10	2
GO:0051260	biological process	GO:0051260	protein homooligomerization	2/45	351/18670	0.207211	0.354919	0.301406	HRK/KCNG1	2
GO:0006835	biological process	GO:0006835	dicarboxylic acid transport	1/45	96/18670	0.207259	0.354919	0.301406	SLC13A2	1
GO:0030219	biological process	GO:0030219	megakaryocyte differentiation	1/45	96/18670	0.207259	0.354919	0.301406	H4C5	1
GO:0032755	biological process	GO:0032755	positive regulation of interleukin-6 production	1/45	96/18670	0.207259	0.354919	0.301406	IL6	1
GO:0048010	biological process	GO:0048010	vascular endothelial growth factor receptor signaling pathway	1/45	96/18670	0.207259	0.354919	0.301406	FOXC1	1
GO:0006942	biological process	GO:0006942	regulation of striated muscle contraction	1/45	97/18670	0.20918	0.354919	0.301406	TNNI1	1
GO:0010596	biological process	GO:0010596	negative regulation of endothelial cell migration	1/45	97/18670	0.20918	0.354919	0.301406	CARD10	1
GO:0042775	biological process	GO:0042775	mitochondrial ATP synthesis coupled electron transport	1/45	97/18670	0.20918	0.354919	0.301406	COX6A2	1
GO:0044773	biological process	GO:0044773	mitotic DNA damage checkpoint	1/45	97/18670	0.20918	0.354919	0.301406	HMGA2	1
GO:1990868	biological process	GO:1990868	response to chemokine	1/45	97/18670	0.20918	0.354919	0.301406	FOXC1	1
GO:1990869	biological process	GO:1990869	cellular response to chemokine	1/45	97/18670	0.20918	0.354919	0.301406	FOXC1	1
GO:2001022	biological process	GO:2001022	positive regulation of response to DNA damage stimulus	1/45	97/18670	0.20918	0.354919	0.301406	HMGA2	1
GO:0002042	biological process	GO:0002042	cell migration involved in sprouting angiogenesis	1/45	98/18670	0.211096	0.355259	0.301694	CARD10	1
GO:0009119	biological process	GO:0009119	ribonucleoside metabolic process	1/45	98/18670	0.211096	0.355259	0.301694	ENPP4	1
GO:0031124	biological process	GO:0031124	mRNA 3'-end processing	1/45	98/18670	0.211096	0.355259	0.301694	CPSF6	1
GO:0042773	biological process	GO:0042773	ATP synthesis coupled electron transport	1/45	98/18670	0.211096	0.355259	0.301694	COX6A2	1
GO:0043473	biological process	GO:0043473	pigmentation	1/45	98/18670	0.211096	0.355259	0.301694	EN1	1
GO:0060191	biological process	GO:0060191	regulation of lipase activity	1/45	98/18670	0.211096	0.355259	0.301694	PDGFRA	1
GO:0006959	biological process	GO:0006959	humoral immune response	2/45	356/18670	0.211629	0.355674	0.302047	H2BC7/IL6	2
GO:0048525	biological process	GO:0048525	negative regulation of viral process	1/45	99/18670	0.213007	0.356799	0.303002	HMGA2	1
GO:0070301	biological process	GO:0070301	cellular response to hydrogen peroxide	1/45	99/18670	0.213007	0.356799	0.303002	IL6	1
GO:0009913	biological process	GO:0009913	epidermal cell differentiation	2/45	358/18670	0.213399	0.356799	0.303002	KRT6B/FOXC1	2
GO:0002824	biological process	GO:0002824	positive regulation of adaptive immune response based on somatic recombination of immune receptors built from immunoglobulin superfamily domains	1/45	100/18670	0.214914	0.356799	0.303002	IL6	1
GO:0022600	biological process	GO:0022600	digestive system process	1/45	100/18670	0.214914	0.356799	0.303002	CHRM3	1
GO:0035282	biological process	GO:0035282	segmentation	1/45	100/18670	0.214914	0.356799	0.303002	FOXC1	1
GO:0060840	biological process	GO:0060840	artery development	1/45	100/18670	0.214914	0.356799	0.303002	FOXC1	1
GO:0070498	biological process	GO:0070498	interleukin-1-mediated signaling pathway	1/45	100/18670	0.214914	0.356799	0.303002	IL6	1
GO:2001023	biological process	GO:2001023	regulation of response to drug	1/45	100/18670	0.214914	0.356799	0.303002	HMGA2	1
GO:0006936	biological process	GO:0006936	muscle contraction	2/45	360/18670	0.215171	0.356799	0.303002	CHRM3/TNNI1	2
GO:0031331	biological process	GO:0031331	positive regulation of cellular catabolic process	2/45	361/18670	0.216057	0.357144	0.303295	USP5/IL6	2
GO:0007631	biological process	GO:0007631	feeding behavior	1/45	101/18670	0.216817	0.357144	0.303295	EN1	1
GO:0031532	biological process	GO:0031532	actin cytoskeleton reorganization	1/45	101/18670	0.216817	0.357144	0.303295	PDGFRA	1
GO:0048661	biological process	GO:0048661	positive regulation of smooth muscle cell proliferation	1/45	101/18670	0.216817	0.357144	0.303295	IL6	1
GO:0097006	biological process	GO:0097006	regulation of plasma lipoprotein particle levels	1/45	101/18670	0.216817	0.357144	0.303295	LPA	1
GO:0018108	biological process	GO:0018108	peptidyl-tyrosine phosphorylation	2/45	363/18670	0.217831	0.35834	0.304311	PDGFRA/IL6	2
GO:0002367	biological process	GO:0002367	cytokine production involved in immune response	1/45	102/18670	0.218715	0.359317	0.305141	IL6	1
GO:0018212	biological process	GO:0018212	peptidyl-tyrosine modification	2/45	366/18670	0.220495	0.360995	0.306566	PDGFRA/IL6	2
GO:0060271	biological process	GO:0060271	cilium assembly	2/45	366/18670	0.220495	0.360995	0.306566	RAB3IP/ADAMTS16	2
GO:0044264	biological process	GO:0044264	cellular polysaccharide metabolic process	1/45	103/18670	0.220608	0.360995	0.306566	HAS1	1
[truncated: 785 more rows]

## Sheet: cyan_KEGG
ID	Description	GeneRatio	BgRatio	pvalue	p.adjust	qvalue	geneID	Count
[truncated: 102 more rows]

## Sheet: green_GO
ID	Category	Description	GeneRatio	BgRatio	pvalue	p.adjust	qvalue	geneID	Count
[truncated: 2,506 more rows]

[truncated: 17 more sheets: green_KEGG, greenyellow_GO, greenyellow_KEGG, grey60_GO, grey60_KEGG, lightgreen_GO, lightgreen_KEGG, midnightblue_GO, midnightblue_KEGG, red_GO, red_KEGG, salmon_GO, salmon_KEGG, yellow_GO, yellow_KEGG, grey_GO, grey_KEGG]
