# Supplementary material for: Integrated weighted gene coexpression network analysis identifies Frizzled 2 (FZD2) as a key gene in invasive malignant pleomorphic adenoma
Source: J Transl Med. 2022 Jan 5;20:15. doi: 10.1186/s12967-021-03204-7 (PMC8734245; doi:10.1186/s12967-021-03204-7)
Supplement: Supplementary file 3 — Additional file 3: Table S3. WGCNA results of the 1970 DEGs. [file 12967_2021_3204_MOESM3_ESM.xlsx]

## Sheet: Table S3
Gene_symbol	geneSymbol	moduleColor	GS.Histological.grade	p.GS.Histological.grade	MM.green	p.MM.green	MM.lightgreen	p.MM.lightgreen	MM.red	p.MM.red	MM.midnightblue	p.MM.midnightblue	MM.yellow	p.MM.yellow	MM.blue	p.MM.blue	MM.greenyellow	p.MM.greenyellow	MM.grey60	p.MM.grey60	MM.cyan	p.MM.cyan	MM.grey	p.MM.grey	MM.salmon	p.MM.salmon
WNT7B	WNT7B	blue	0.653098	0.0406067	-0.457944	0.183214	-0.411894	0.236913	-0.327435	0.355715	-0.135802	0.708351	0.578336	0.0798791	0.53816	0.108558	0.0218974	0.952122	0.141263	0.69708	0.103975	0.774998	-0.0101408	0.977819	-0.363531	0.301797
ZNF681	ZNF681	blue	0.604004	0.0644176	-0.525997	0.118362	-0.273744	0.444076	-0.212207	0.556142	0.0969284	0.78995	0.23339	0.516372	0.728726	0.016818	-0.393812	0.260166	0.353373	0.316506	0.121343	0.738435	0.354744	0.3145	-0.03993	0.912792
MAB21L4	MAB21L4	blue	0.577532	0.0803984	-0.404238	0.246611	-0.250908	0.484407	-0.209987	0.560378	-0.0519115	0.886749	0.535995	0.110265	0.716699	0.0196862	-0.176036	0.626633	0.433797	0.21038	0.0487964	0.893512	0.165927	0.646863	-0.135761	0.708436
PLCH1	PLCH1	blue	0.560243	0.0921015	-0.497621	0.143319	-0.175097	0.628503	-0.291673	0.413531	-0.136464	0.706982	0.416637	0.231015	0.521267	0.122317	-0.34304	0.331844	0.36466	0.300185	0.536668	0.109732	0.084854	0.815713	-0.155845	0.667248
PI16	PI16	blue	-0.546921	0.101824	0.0436814	0.904629	0.631624	0.0501293	0.295782	0.406673	0.117382	0.746735	-0.235037	0.51333	0.487226	0.153203	-0.32697	0.35644	-0.133968	0.712149	-0.130072	0.720233	0.15795	0.662975	0.495626	0.145185
ZYG11A	ZYG11A	blue	0.53111	0.114175	-0.402878	0.248356	-0.194587	0.590096	-0.0806716	0.824675	-0.077925	0.83057	0.527526	0.1171	0.665926	0.0355437	-0.132519	0.715151	0.582074	0.0774922	-0.0839644	0.817617	0.336014	0.342487	-0.0903676	0.803927
BRI3BP	BRI3BP	blue	0.528481	0.116316	-0.505717	0.135898	-0.287328	0.420839	-0.176954	0.624807	0.202428	0.574891	0.259153	0.469666	0.819842	0.00368535	-0.369574	0.293223	0.116304	0.748998	0.0656365	0.857037	0.189466	0.600103	-0.0176827	0.961331
CBX2	CBX2	blue	0.512136	0.130185	-0.366455	0.297632	-0.402118	0.249334	-0.176794	0.625126	-0.0602449	0.868691	0.541897	0.105653	0.64965	0.0420463	0.209797	0.56074	-0.0231492	0.949388	-0.170474	0.637738	-0.180094	0.618576	-0.327089	0.356255
CNTNAP2	CNTNAP2	blue	0.51078	0.131379	-0.357127	0.311028	-0.208186	0.563823	-0.187868	0.603239	0.0748659	0.837146	0.281728	0.430349	0.858812	0.00146091	-0.228639	0.525188	0.379053	0.28004	-0.156128	0.666674	0.255521	0.476136	-0.00794002	0.982632
ONECUT2	ONECUT2	blue	0.497881	0.143077	-0.409048	0.240493	-0.262296	0.4641	-0.226432	0.529305	-0.0882793	0.808387	0.130019	0.720343	0.841691	0.00225955	-0.267499	0.45495	0.222356	0.536939	0.314108	0.376764	-0.122742	0.735511	-0.170554	0.637578
LONRF3	LONRF3	blue	0.494943	0.145827	-0.401985	0.249506	-0.0993489	0.784807	-0.311354	0.381187	0.571236	0.0845422	0.0450565	0.901639	0.757619	0.0111362	-0.42541	0.220329	0.107681	0.767159	0.072275	0.842722	0.0733923	0.840316	0.369369	0.293512
KCNA3	KCNA3	blue	0.494821	0.145943	-0.468929	0.17158	-0.20563	0.568726	0.0427276	0.906704	-0.0607378	0.867625	0.563331	0.0899367	0.608414	0.0619766	-0.253788	0.479235	0.581552	0.0778227	0.178485	0.621766	0.25407	0.478731	-0.0852282	0.814912
ZNF675	ZNF675	blue	0.493603	0.147092	-0.406129	0.244195	-0.185439	0.608017	-0.219477	0.542359	0.110888	0.760392	0.633754	0.0491245	0.715785	0.0199172	-0.260357	0.46753	0.207913	0.564347	0.0445257	0.902793	0.144352	0.690728	-0.0313187	0.931558
CXCL13	CXCL13	blue	0.477484	0.162832	-0.380066	0.27865	-0.278545	0.435797	-0.191131	0.596842	-0.116311	0.748984	0.0887574	0.807366	0.732589	0.015962	-0.231997	0.518951	0.26856	0.453094	-0.103979	0.77499	0.360806	0.305707	-0.197227	0.584961
TDRD1	TDRD1	blue	0.471544	0.168877	-0.352379	0.317965	-0.254914	0.47722	-0.184261	0.610337	-0.0279234	0.938965	0.429078	0.215945	0.782236	0.00749344	-0.187988	0.603004	0.230236	0.522218	-0.138301	0.703187	0.230952	0.520888	-0.150942	0.677234
CADPS2	CADPS2	blue	0.464178	0.176556	-0.311805	0.38046	-0.0620823	0.864717	0.0241796	0.947138	0.453772	0.187751	0.374051	0.286955	0.768162	0.00945124	-0.157276	0.664344	0.622858	0.054409	-0.271508	0.447955	0.189884	0.599285	0.389445	0.265963
PRLR	PRLR	blue	0.452539	0.189104	-0.450412	0.191452	-0.315359	0.374762	-0.118575	0.744234	-0.115099	0.75153	-0.0424024	0.907411	0.780578	0.00770754	-0.377377	0.282347	0.20714	0.565827	0.152863	0.673318	0.248607	0.488555	-0.215994	0.548946
COL10A1	COL10A1	blue	0.4464	0.195928	-0.337074	0.340871	-0.257881	0.471927	-0.172131	0.634422	0.0401039	0.912414	0.380849	0.277579	0.872252	0.000995902	-0.172456	0.633773	0.142035	0.69549	-0.0796231	0.826924	0.019029	0.958389	-0.11353	0.75483
ALDH1L1	ALDH1L1	blue	-0.433201	0.211078	-0.00783488	0.982862	0.610136	0.0610401	0.21442	0.551932	-0.124587	0.731656	-0.199518	0.580518	0.64314	0.0448562	-0.324081	0.360956	0.0788257	0.828636	-0.144925	0.689552	0.29723	0.404271	0.353585	0.316195
HOXC11	HOXC11	blue	0.426546	0.218965	-0.491625	0.148972	-0.00687461	0.984962	0.145003	0.689392	0.257863	0.471959	0.511297	0.130923	0.785947	0.0070295	-0.0950131	0.794025	0.574993	0.0820533	-0.220852	0.539769	0.284643	0.425387	0.269414	0.451603
GATM	GATM	blue	0.423221	0.222968	-0.364328	0.30066	0.0369	0.919391	0.0230787	0.949542	0.266725	0.456305	0.338363	0.33891	0.788175	0.00676089	-0.303759	0.393518	0.722629	0.0182328	-0.139996	0.69969	0.386	0.270586	0.343832	0.330656
CELSR3	CELSR3	blue	0.418011	0.229323	-0.38215	0.275803	-0.118629	0.744121	-0.201095	0.577467	0.0902109	0.804262	0.112049	0.757948	0.929042	0.000101745	-0.246831	0.491768	0.17448	0.629734	0.168037	0.642623	-0.141484	0.696625	0.0395687	0.913579
GPATCH2	GPATCH2	blue	0.414541	0.233612	-0.493019	0.147646	-0.0774787	0.831529	-0.262946	0.462953	0.214713	0.551377	-0.0688127	0.850183	0.801992	0.00525538	-0.472038	0.168369	0.0401976	0.91221	0.28744	0.420651	0.0990498	0.785442	0.133571	0.712971
TMPRSS2	TMPRSS2	blue	0.413155	0.235337	-0.443149	0.199599	0.0235498	0.948513	-0.121865	0.737345	-0.145618	0.688131	0.58857	0.0734546	0.598578	0.0675069	-0.195971	0.5874	0.473852	0.166512	0.351802	0.318814	0.0576067	0.874403	-0.0234917	0.94864
CCNF	CCNF	blue	0.411155	0.23784	-0.348659	0.323457	-0.14151	0.696571	-0.169049	0.640594	0.33965	0.336958	0.125592	0.72956	0.922478	0.000143778	-0.230572	0.521593	0.0962349	0.791425	-0.0855611	0.814199	-0.0566801	0.87641	0.18134	0.616108
CPEB3	CPEB3	blue	0.407265	0.242751	-0.296382	0.405676	0.0928934	0.79854	-0.219453	0.542405	0.333055	0.347021	-0.0840584	0.817416	0.78137	0.00760472	-0.463572	0.177197	0.554031	0.0965581	0.197831	0.583788	0.123901	0.733089	0.42451	0.221412
SLC12A2	SLC12A2	blue	0.406697	0.243473	-0.428209	0.216979	0.0480034	0.895234	-0.142977	0.693553	0.081114	0.823726	0.503986	0.137464	0.805441	0.0049206	-0.345986	0.327434	0.423397	0.222755	0.230798	0.521175	0.106388	0.769892	0.152766	0.673515
COBLL1	COBLL1	blue	0.403177	0.247972	-0.381884	0.276165	0.0306999	0.932907	-0.191848	0.59544	0.0645713	0.859338	-0.0348768	0.9238	0.893394	0.000495941	-0.401468	0.250173	0.464524	0.176191	0.153894	0.671217	0.195465	0.588385	0.17992	0.618921
FAR2	FAR2	blue	0.402829	0.248419	-0.312592	0.379194	-0.166486	0.645739	-0.146414	0.686497	0.0337789	0.926193	-0.108148	0.766175	0.918586	0.000174064	-0.239411	0.505288	0.301107	0.397869	-0.0920602	0.800316	0.130225	0.719915	0.00862734	0.981129
ALDH4A1	ALDH4A1	blue	0.401069	0.250688	-0.32716	0.356143	-0.0729404	0.841289	-0.120001	0.741244	0.0141593	0.969033	0.191243	0.596623	0.969771	3.52236e-06	-0.170196	0.638294	0.394621	0.2591	-0.0868077	0.811533	0.0627034	0.863374	0.0519783	0.886604
VSTM2L	VSTM2L	blue	0.398408	0.254141	-0.276036	0.440115	-0.203898	0.572059	-0.132272	0.715665	-0.0116623	0.974492	0.329031	0.353236	0.916121	0.000195525	-0.0887839	0.807309	0.218889	0.543469	-0.166137	0.64644	-0.0162309	0.964504	-0.0946665	0.794763
CSTA	CSTA	blue	0.398214	0.254394	-0.28363	0.427108	-0.15657	0.665776	-0.0756795	0.835396	0.532252	0.113253	-0.110817	0.760542	0.728386	0.0168947	-0.268492	0.453213	0.244739	0.495565	-0.304411	0.392451	0.230834	0.521107	0.344944	0.328989
ATP6V1C2	ATP6V1C2	blue	0.395903	0.257415	-0.336232	0.342154	-0.276383	0.439517	-0.0487174	0.893683	-0.238336	0.507259	-0.115064	0.751605	0.798526	0.0056079	0.281253	0.43116	0.162058	0.654662	-0.121676	0.73774	-0.283546	0.427252	-0.278351	0.436131
FAM111B	FAM111B	blue	0.392821	0.261476	-0.339966	0.336479	-0.117158	0.747205	-0.163197	0.652363	0.168155	0.642388	0.310899	0.381921	0.935081	7.18165e-05	-0.22187	0.537853	0.157136	0.664627	-0.0674988	0.853017	-0.00587224	0.987155	0.0754676	0.835852
AK4	AK4	blue	0.392449	0.261968	-0.3149	0.375495	-0.168922	0.640849	-0.150675	0.677781	-0.0821587	0.821486	0.709963	0.0214323	0.598116	0.0677743	-0.228553	0.525349	0.246582	0.49222	0.0613801	0.866236	0.17495	0.628797	-0.155511	0.667928
ABRACL	ABRACL	blue	0.392297	0.262168	-0.297475	0.403865	-0.129695	0.721016	-0.0825345	0.820681	0.0971848	0.789405	0.439885	0.203324	0.911138	0.00024477	-0.217146	0.546765	0.340742	0.335307	-0.118249	0.744918	0.0851631	0.815051	0.0440101	0.903914
IL13RA1	IL13RA1	blue	0.382147	0.275807	-0.273507	0.444486	0.122204	0.736636	-0.172768	0.63315	0.613363	0.0593105	0.228117	0.52616	0.778433	0.00799108	-0.350314	0.321008	0.423492	0.22264	-0.201501	0.576681	0.234707	0.513939	0.587228	0.0742775
EDARADD	EDARADD	blue	0.377426	0.282279	-0.197749	0.583946	0.00441571	0.990341	0.00579394	0.987326	0.0881035	0.808763	0.0461219	0.899323	0.802239	0.00523092	-0.138304	0.703181	0.793599	0.00613759	-0.150621	0.677891	0.153607	0.6718	0.236721	0.510228
MS4A14	MS4A14	blue	0.369069	0.293935	-0.252927	0.480779	0.130944	0.718421	-0.0993538	0.784796	0.290733	0.415106	0.0684	0.851073	0.874378	0.000933722	-0.211907	0.556715	0.642328	0.0452152	-0.155765	0.667411	0.150381	0.678381	0.427147	0.218246
RIPOR2	RIPOR2	blue	0.367876	0.29562	-0.269977	0.450622	-0.0559611	0.877968	-0.116168	0.749283	0.288692	0.418539	0.111216	0.759702	0.963987	7.04588e-06	-0.184702	0.609469	0.288052	0.419617	-0.147589	0.68409	-0.0573022	0.875062	0.240398	0.503482
LILRA4	LILRA4	blue	0.367526	0.296115	-0.21915	0.542977	-0.0549452	0.88017	-0.118433	0.744531	-0.006528	0.985721	-0.0544002	0.881351	0.936186	6.71398e-05	-0.0375143	0.918053	0.460857	0.180085	-0.130523	0.719296	-0.0829889	0.819707	0.0799871	0.826143
CSPG5	CSPG5	blue	0.365819	0.298536	-0.186234	0.606451	-0.0628925	0.862965	-0.0870295	0.811058	0.0491888	0.89266	0.711026	0.0211501	0.709447	0.0215703	-0.0453477	0.901006	0.453698	0.187831	-0.159064	0.660719	0.016595	0.963708	0.0477319	0.895824
MYB	MYB	blue	0.364866	0.299892	-0.368424	0.294844	-0.172489	0.633708	0.0514028	0.887853	-0.0488228	0.893454	0.460742	0.180207	0.861636	0.00135231	-0.188846	0.601319	0.361867	0.304181	-0.126179	0.728336	0.205077	0.569789	-0.0826661	0.820399
DMRTC2	DMRTC2	blue	0.363905	0.301264	-0.276174	0.439877	-0.175087	0.628523	-0.0794969	0.827195	-0.0180099	0.960616	0.212672	0.555256	0.95266	2.075e-05	-0.131044	0.718213	0.259321	0.469368	-0.0179977	0.960643	-0.14006	0.699558	-0.0600777	0.869053
RASD1	RASD1	blue	0.362021	0.303961	-0.307348	0.387668	-0.141834	0.695905	-0.14742	0.684437	-0.0930977	0.798105	-0.0728298	0.841527	0.853334	0.00168943	-0.159186	0.660471	0.233372	0.516405	0.298728	0.401791	-0.310805	0.382072	-0.0767841	0.833022
FOXA1	FOXA1	blue	0.360555	0.306069	-0.303061	0.394661	-0.171245	0.636195	0.0235713	0.948466	-0.00515272	0.988729	0.275067	0.441787	0.954104	1.83641e-05	-0.152511	0.674035	0.374773	0.285952	-0.157547	0.663793	0.0701278	0.847348	-0.0314453	0.931281
MBOAT2	MBOAT2	blue	0.359897	0.307017	-0.30652	0.389013	0.0464852	0.898533	-0.195719	0.587891	0.175064	0.62857	0.621435	0.055126	0.808312	0.00465368	-0.187911	0.603154	0.262333	0.464035	-0.101134	0.781017	0.0934194	0.797419	0.17493	0.628838
GUCY1A1	GUCY1A1	blue	0.358855	0.308523	-0.277314	0.437913	0.00893507	0.980456	-0.1783	0.622134	0.27184	0.447379	0.046982	0.897453	0.950962	2.38403e-05	-0.220068	0.541246	0.279593	0.434001	-0.0257761	0.943652	-0.106503	0.769649	0.272278	0.446619
PDE11A	PDE11A	blue	0.353897	0.315739	-0.332861	0.34732	-0.0269713	0.941043	0.0358602	0.921657	-0.0562281	0.877389	0.246818	0.491792	0.868941	0.00109865	-0.235766	0.511986	0.618561	0.0565925	-0.156874	0.66516	0.362472	0.303314	0.0684645	0.850934
TK1	TK1	blue	0.352783	0.317372	-0.392792	0.261513	-0.274626	0.44255	0.112255	0.757513	0.366185	0.298015	0.251	0.484242	0.82471	0.00332354	-0.0317179	0.930687	-0.00678886	0.98515	-0.254725	0.477558	-0.108153	0.766164	0.0873406	0.810393
EGLN3	EGLN3	blue	0.348683	0.323421	-0.203476	0.572871	-0.227208	0.527854	-0.135189	0.70962	0.0327957	0.928336	0.562689	0.0903841	0.776879	0.00820092	-0.091418	0.801686	0.102911	0.77725	-0.202288	0.575162	-0.0121043	0.973526	-0.122444	0.736133
SH3BP4	SH3BP4	blue	0.348159	0.324199	-0.414677	0.233443	0.0819565	0.821919	-0.16526	0.648206	0.2155	0.549882	-0.111338	0.759444	0.827758	0.0031105	-0.420118	0.22674	0.307853	0.386848	0.366893	0.297012	-0.0521585	0.886213	0.294343	0.409069
CD5	CD5	blue	0.347317	0.325451	-0.316063	0.373637	0.171146	0.636392	-0.0361392	0.921049	0.113357	0.755193	0.570243	0.0852083	0.751203	0.0122589	-0.216541	0.54791	0.688767	0.0276188	-0.0938792	0.79644	0.305686	0.390372	0.296407	0.405636
PDE3B	PDE3B	blue	0.344901	0.329055	-0.3675	0.296152	0.0114643	0.974925	-0.134765	0.710497	0.0912412	0.802063	-0.00654124	0.985692	0.937135	6.33101e-05	-0.335771	0.342859	0.315712	0.374198	0.207756	0.564646	-0.0466691	0.898133	0.160266	0.658284
CAPN13	CAPN13	blue	0.34077	0.335265	-0.311249	0.381357	-0.223252	0.535258	-0.0265599	0.941941	-0.0607677	0.867561	0.188374	0.602246	0.940958	4.94887e-05	-0.149238	0.680715	0.189184	0.600656	-0.139144	0.701448	0.0409168	0.910644	-0.133426	0.713272
TFF3	TFF3	blue	0.339213	0.33762	-0.156803	0.665303	-0.0216891	0.952577	-0.00603807	0.986792	-0.0905946	0.803443	-0.097455	0.78883	0.796476	0.00582416	0.00902379	0.980262	0.724863	0.0177053	-0.175917	0.626872	0.0459803	0.89963	0.0931465	0.798001
ZNF737	ZNF737	blue	0.330644	0.350738	-0.297509	0.403808	-0.146366	0.686595	-0.125254	0.730265	0.0353177	0.922839	-0.0278279	0.939174	0.956552	1.47925e-05	-0.233988	0.515266	0.150081	0.678994	-0.0535343	0.883229	0.00110935	0.997573	-0.00953076	0.979153
MAN1A1	MAN1A1	blue	0.329833	0.351992	-0.500787	0.140388	0.149395	0.680395	-0.172102	0.634481	0.201855	0.575998	0.043343	0.905365	0.813146	0.004228	-0.55318	0.0971791	0.270607	0.449524	0.374149	0.286819	0.188858	0.601295	0.306334	0.389315
OPLAH	OPLAH	blue	0.32867	0.353796	-0.408883	0.240701	-0.300929	0.398161	-0.100436	0.782499	-0.233567	0.516045	0.0998494	0.783744	0.555957	0.0951622	0.25801	0.471698	-0.260693	0.466935	0.230601	0.52154	-0.538655	0.10817	-0.393434	0.260665
LDLRAD1	LDLRAD1	blue	0.328133	0.354629	-0.34277	0.33225	-0.208689	0.56286	0.118442	0.744513	-0.0841446	0.817231	0.207202	0.565709	0.926901	0.00011429	-0.204542	0.570818	0.380641	0.277864	-0.142187	0.695178	0.18791	0.603157	-0.103636	0.775716
SORL1	SORL1	blue	0.323964	0.36114	-0.474999	0.165344	0.270018	0.45055	-0.318443	0.36985	-0.016242	0.96448	0.367044	0.296797	0.57491	0.0821077	-0.458451	0.182667	0.299709	0.400172	0.522036	0.121669	0.193321	0.592564	0.201574	0.576541
AGR2	AGR2	blue	0.318965	0.369022	-0.194814	0.589652	-0.0342836	0.925093	-0.00789634	0.982728	-0.0377283	0.917587	-0.0422992	0.907636	0.918159	0.000177647	-0.142745	0.694031	0.606199	0.0631952	-0.128746	0.72299	0.066543	0.85508	0.0997255	0.784007
CCDC60	CCDC60	blue	0.315244	0.374945	-0.30545	0.390757	-0.269228	0.451927	-0.149281	0.680629	-0.106741	0.769146	-0.178909	0.620925	0.782453	0.00746568	-0.274705	0.442413	-0.000382584	0.999163	-0.0492105	0.892612	0.177961	0.622806	-0.211126	0.558203
ABCD2	ABCD2	blue	0.315149	0.375097	-0.430236	0.214572	0.246404	0.492543	-0.116079	0.74947	0.0320706	0.929918	0.443205	0.199535	0.721487	0.0185068	-0.368346	0.294955	0.543546	0.104386	0.00492721	0.989222	0.527942	0.116758	0.265036	0.459271
SLC15A1	SLC15A1	blue	0.307179	0.387941	-0.289626	0.416967	0.199641	0.580278	-0.181507	0.615778	-0.0650886	0.85822	0.142952	0.693605	0.852995	0.00170438	-0.249859	0.486296	0.553171	0.0971854	0.220621	0.540203	-0.00269189	0.994112	0.200882	0.577878
ANGPT2	ANGPT2	blue	0.305538	0.390613	-0.219725	0.541892	-0.15875	0.661354	-0.118992	0.74336	0.207641	0.564867	-0.007625	0.983321	0.938771	5.70854e-05	-0.19316	0.592878	0.0737861	0.839469	-0.110151	0.761946	-0.150464	0.67821	0.0872845	0.810513
SCN7A	SCN7A	blue	-0.302553	0.395493	-0.190927	0.597243	0.31587	0.373945	0.383953	0.273353	-0.120449	0.740306	-0.17367	0.631349	0.750989	0.0122976	-0.248021	0.489614	-0.0212829	0.953465	-0.0594223	0.870472	0.102801	0.777484	0.156554	0.665809
TLCD4	TLCD4	blue	0.300771	0.398422	-0.34333	0.331409	-0.0731582	0.84082	-0.0282717	0.938205	-0.0199291	0.956422	-0.0758635	0.835	0.967294	4.81195e-06	-0.234316	0.51466	0.282301	0.429372	-0.049755	0.89143	0.0937685	0.796675	0.0286013	0.937486
TFPI2	TFPI2	blue	0.299325	0.400805	-0.056099	0.877669	0.00978881	0.978589	-0.0687945	0.850222	0.0243906	0.946677	-0.0343106	0.925034	0.840075	0.00234836	-0.188977	0.601063	0.710056	0.0214074	-0.120446	0.740314	0.0488351	0.893428	0.187852	0.60327
ABHD11	ABHD11	blue	0.297764	0.403385	-0.232797	0.517469	-0.130605	0.719126	-0.0357846	0.921821	0.00350951	0.992323	0.306079	0.389731	0.932966	8.14303e-05	-0.0141592	0.969033	0.195194	0.588914	-0.206099	0.567827	-0.123116	0.734729	-0.0374143	0.918271
CUX2	CUX2	blue	0.296562	0.405379	-0.186616	0.6057	-0.0865393	0.812107	-0.0606003	0.867923	-0.0210596	0.953953	-0.0765365	0.833554	0.964311	6.79826e-06	-0.129678	0.721051	0.379029	0.280072	-0.115972	0.749697	-0.0680425	0.851844	0.0387881	0.915278
ADARB2	ADARB2	blue	0.292445	0.412238	-0.252205	0.482075	-0.156388	0.666147	-0.0587032	0.872028	0.000910017	0.998009	0.210422	0.559548	0.948151	2.96943e-05	-0.127499	0.725586	0.131543	0.717177	-0.0796184	0.826935	-0.137064	0.705743	-0.0593059	0.870724
RBM24	RBM24	blue	-0.29179	0.413334	-0.0811298	0.823692	0.781039	0.00764767	0.0472358	0.896902	0.359746	0.307236	-0.0410637	0.910324	0.51355	0.128947	-0.39644	0.256711	0.184595	0.609678	-0.0875561	0.809933	0.314625	0.375935	0.79927	0.00553083
C16orf54	C16orf54	blue	0.289545	0.417103	-0.357322	0.310745	0.25072	0.484745	0.038052	0.916882	0.445039	0.19746	0.0601218	0.868958	0.801079	0.00534662	-0.25235	0.481815	0.593143	0.0706963	-0.167267	0.64417	0.267305	0.45529	0.60036	0.0664817
DISP3	DISP3	blue	0.28946	0.417246	-0.199716	0.580134	-0.121698	0.737693	-0.0723554	0.842549	-0.00994797	0.978241	0.0424553	0.907296	0.976645	1.26548e-06	-0.125151	0.730479	0.248813	0.488184	-0.128532	0.723435	-0.102893	0.777289	-0.0093458	0.979558
UGT2B11	UGT2B11	blue	0.28844	0.418963	-0.214578	0.551632	-0.139915	0.699858	-0.080244	0.825592	-0.0386081	0.915671	-0.109576	0.763161	0.958351	1.25176e-05	-0.160069	0.658683	0.233073	0.516959	-0.102416	0.7783	-0.0537687	0.88272	-0.0334148	0.926987
LBP	LBP	blue	0.286334	0.422521	-0.205089	0.569767	-0.131334	0.717612	-0.0580691	0.873401	-0.0155685	0.965952	0.032648	0.928659	0.973643	2.04527e-06	-0.100456	0.782457	0.233407	0.51634	-0.137537	0.704764	-0.119782	0.741704	-0.0214642	0.953069
AR	AR	blue	0.281406	0.430899	-0.354759	0.314477	-0.171879	0.634926	0.12124	0.738651	-0.101045	0.781206	0.139385	0.70095	0.899625	0.000392808	-0.259979	0.4682	0.327457	0.355681	-0.170707	0.637271	0.31526	0.37492	-0.0990421	0.785458
LYPD3	LYPD3	blue	0.281393	0.430921	-0.170009	0.63867	-0.0688058	0.850198	0.179292	0.620164	-0.132043	0.71614	0.439035	0.204301	0.737012	0.0150198	0.0885013	0.807913	0.682231	0.0297485	-0.302687	0.395274	0.100681	0.781979	-0.0134033	0.970686
ZNF57	ZNF57	blue	0.278699	0.435533	-0.217365	0.54635	0.030401	0.933559	-0.146173	0.686992	0.135713	0.708536	0.113034	0.755873	0.965195	6.15571e-06	-0.111935	0.758187	0.222487	0.536693	-0.133101	0.713945	-0.129508	0.721406	0.175861	0.626983
SRD5A1	SRD5A1	blue	0.278252	0.436301	-0.225379	0.531273	-0.124269	0.73232	-0.0731453	0.840848	0.102514	0.778093	-0.115163	0.751395	0.951813	2.22513e-05	-0.172275	0.634135	0.155334	0.668288	-0.0574743	0.874689	-0.161646	0.655495	0.0612075	0.866609
PLA2G4E	PLA2G4E	blue	0.277748	0.437167	-0.199111	0.581305	-0.0692914	0.849151	-0.0464423	0.898626	-0.0392625	0.914245	-0.0915462	0.801413	0.967018	4.97477e-06	-0.155416	0.668121	0.373298	0.288005	-0.109265	0.763817	-0.0270194	0.940938	0.0371946	0.918749
FCGR3B	FCGR3B	blue	0.277277	0.437978	-0.494156	0.14657	0.0369075	0.919375	-0.202215	0.575304	-0.08511	0.815165	0.176847	0.62502	0.533382	0.112346	-0.421689	0.224826	-0.0024452	0.994651	0.709147	0.0216509	-0.113017	0.755909	-0.0333136	0.927207
PLN	PLN	blue	-0.27457	0.442646	-0.159433	0.659971	0.71445	0.0202579	-0.00303325	0.993365	0.0242521	0.94698	-0.107947	0.766598	0.58692	0.0744669	-0.326358	0.357395	0.0835233	0.818562	0.0437089	0.904569	0.24515	0.494818	0.510816	0.131347
SLC25A23	SLC25A23	blue	-0.268481	0.453233	0.186104	0.606707	0.54568	0.102761	-0.0374127	0.918274	-0.0754188	0.835956	-0.0151868	0.966786	0.720383	0.0187743	-0.0822327	0.821327	0.218607	0.544003	-0.291867	0.413206	-0.0154855	0.966134	0.359148	0.308099
HILPDA	HILPDA	blue	0.268182	0.453755	-0.201091	0.577473	-0.168199	0.642299	-0.072796	0.8416	0.0239076	0.947732	0.101718	0.77978	0.955892	1.56985e-05	-0.158391	0.662082	0.108096	0.766284	-0.147858	0.683539	-0.0915029	0.801505	-0.0473079	0.896745
MST1R	MST1R	blue	0.268059	0.453971	-0.347419	0.325299	-0.0652095	0.857959	0.239468	0.505183	0.394497	0.259263	0.00837311	0.981685	0.863645	0.0012787	-0.143623	0.692226	0.360334	0.306388	-0.275075	0.441775	0.0866228	0.811928	0.331382	0.349598
APEX2	APEX2	blue	0.268058	0.453973	-0.228461	0.52552	0.174203	0.630285	0.00351571	0.992309	0.38582	0.270828	0.490181	0.150353	0.832561	0.00279487	-0.263525	0.461932	0.528312	0.116455	-0.213809	0.553094	0.1838	0.611247	0.468043	0.172501
GPRC5B	GPRC5B	blue	-0.266088	0.457422	0.102392	0.778351	0.610629	0.060774	-0.00359563	0.992135	0.253753	0.479298	-0.288313	0.419178	0.623001	0.0543376	-0.420991	0.225675	0.262154	0.464351	-0.0159318	0.965158	0.0800143	0.826085	0.65754	0.0388019
CST1	CST1	blue	0.266019	0.457544	-0.243561	0.497708	-0.0950157	0.794019	-0.103459	0.776091	0.0112834	0.975321	-0.149512	0.680156	0.947954	3.014e-05	-0.211535	0.557423	0.158834	0.661183	-0.073274	0.840571	-0.0233092	0.949039	0.0175633	0.961592
SLC38A1	SLC38A1	blue	0.265904	0.457746	-0.297174	0.404363	-0.0820953	0.821622	-0.0609387	0.86719	-0.0978739	0.78794	-0.0661555	0.855917	0.940853	4.98356e-05	-0.299222	0.400975	0.24739	0.490756	-0.0282944	0.938156	0.151966	0.675145	-0.0398887	0.912882
SULT1C3	SULT1C3	blue	0.261446	0.465602	-0.188678	0.601648	-0.116858	0.747835	-0.0624684	0.863882	-0.027342	0.940234	-0.112366	0.757279	0.960985	9.66991e-06	-0.134708	0.710616	0.233021	0.517055	-0.105322	0.772147	-0.109247	0.763854	-0.00983999	0.978477
GREM2	GREM2	blue	-0.259344	0.469327	-0.220903	0.539673	0.47867	0.161641	0.343646	0.330935	0.282666	0.428749	-0.148422	0.682386	0.687192	0.0281222	-0.310568	0.382453	0.0815976	0.822689	-0.156292	0.666342	0.21898	0.543298	0.553598	0.096874
VWA5B1	VWA5B1	blue	0.258816	0.470265	-0.163347	0.652062	-0.0130115	0.971542	0.0804956	0.825052	-0.0417662	0.908796	-0.0984971	0.786616	0.890275	0.000554415	-0.119664	0.741951	0.636024	0.0480685	-0.134614	0.71081	0.0372926	0.918536	0.121587	0.737925
ACSL3	ACSL3	blue	0.257786	0.472095	-0.22117	0.539171	-0.142406	0.694727	-0.0588975	0.871608	0.00827575	0.981898	-0.0928581	0.798615	0.957398	1.36875e-05	-0.168108	0.642482	0.137391	0.705066	-0.0696637	0.848348	-0.125771	0.729186	-0.0208025	0.954514
SLC26A6	SLC26A6	blue	0.256252	0.47483	-0.269026	0.45228	0.0449564	0.901856	-0.0809238	0.824134	0.395985	0.257308	0.174056	0.630579	0.893878	0.000487289	-0.107869	0.766762	0.0792268	0.827775	-0.251613	0.483139	-0.0818916	0.822059	0.331763	0.34901
HSD17B6	HSD17B6	blue	0.255222	0.476668	-0.441656	0.201298	-0.019388	0.957605	0.153603	0.67181	0.257886	0.471918	-0.111933	0.758191	0.902026	0.000357624	-0.400045	0.252013	0.297211	0.404302	0.0884678	0.807984	0.118884	0.743585	0.263932	0.461214
PRR15	PRR15	blue	0.251233	0.483823	-0.221402	0.538734	-0.132974	0.714209	0.000846496	0.998148	-0.0285769	0.937539	0.0226774	0.950419	0.977375	1.11555e-06	-0.132294	0.715618	0.212148	0.556255	-0.131373	0.717529	-0.0852248	0.814919	-0.0336903	0.926386
TMEM86A	TMEM86A	blue	0.249751	0.486491	-0.249598	0.486767	-0.120716	0.739749	0.0981063	0.787446	0.0404992	0.911553	0.0683348	0.851214	0.985297	2.00863e-07	-0.140343	0.698975	0.298625	0.401962	-0.19709	0.585226	-0.00710933	0.984449	0.0365159	0.920228
P2RY6	P2RY6	blue	0.248877	0.488068	0.0851138	0.815156	-0.346625	0.32648	0.0244158	0.946622	-0.267232	0.455418	0.29231	0.412464	0.639175	0.0466275	0.368041	0.295387	0.2807	0.432106	-0.446014	0.196362	-0.299553	0.400429	-0.352849	0.317275
ABCA12	ABCA12	blue	0.247871	0.489886	-0.272852	0.445623	-0.202711	0.574347	0.0093682	0.979509	-0.0871055	0.810896	-0.146575	0.686168	0.922946	0.000140418	-0.220973	0.539541	0.130133	0.720105	-0.0956088	0.792757	0.0581839	0.873153	-0.124073	0.732731
RAB3B	RAB3B	blue	0.247767	0.490074	-0.247856	0.489913	-0.113095	0.755746	-0.113633	0.754613	-0.0646005	0.859275	-0.137976	0.703859	0.923328	0.000137721	-0.218603	0.544009	0.0988868	0.785788	-0.0741632	0.838657	0.0246265	0.946162	-0.0604542	0.868239
IDI1	IDI1	blue	0.247394	0.49075	-0.225495	0.531056	-0.148074	0.683098	-0.0422708	0.907698	-0.00491031	0.989259	0.00367547	0.99196	0.962206	8.52768e-06	-0.159891	0.659044	0.111696	0.75869	-0.12523	0.730315	-0.0797	0.82676	-0.0459288	0.899742
GLB1L2	GLB1L2	blue	0.247032	0.491404	-0.191199	0.596709	-0.0866911	0.811782	0.115013	0.751711	-0.0771523	0.83223	0.420387	0.226412	0.873268	0.00096584	0.0490699	0.892918	0.402304	0.249095	-0.264153	0.460825	-0.057082	0.875539	-0.0341871	0.925303
FUT3	FUT3	blue	0.245856	0.493537	-0.205824	0.568354	-0.123394	0.734149	-0.0448092	0.902176	-0.0218931	0.952132	0.0398331	0.913003	0.969549	3.62614e-06	-0.13167	0.716913	0.158945	0.660959	-0.129163	0.722123	-0.106488	0.769682	-0.035406	0.922646
BRINP3	BRINP3	blue	0.244646	0.495733	-0.199905	0.579767	-0.112203	0.757623	0.00134838	0.99705	-0.0240032	0.947523	-0.016604	0.963689	0.977399	1.11082e-06	-0.121408	0.738301	0.251319	0.483668	-0.13264	0.714901	-0.103255	0.776522	-0.00666506	0.985421
UBE2J1	UBE2J1	blue	0.24441	0.496162	-0.317598	0.371194	0.329683	0.352225	-0.0380971	0.916783	0.566336	0.0878605	0.35301	0.317039	0.763708	0.0101393	-0.360697	0.305863	0.471046	0.169389	-0.116125	0.749374	0.251853	0.482708	0.687864	0.0279068
EPYC	EPYC	blue	0.244151	0.496634	0.0373115	0.918495	-0.243356	0.49808	-0.21902	0.543223	0.330057	0.351646	-0.174596	0.629502	0.773368	0.00868953	-0.273471	0.444549	-0.0128209	0.971959	-0.196096	0.587157	-0.167841	0.643017	0.109513	0.763293
FMO5	FMO5	blue	0.240026	0.504162	-0.20057	0.578482	-0.141474	0.696646	-0.0646848	0.859093	-0.0113547	0.975165	-0.105266	0.772265	0.947968	3.01074e-05	-0.139797	0.700101	0.107433	0.767684	-0.0965175	0.790824	-0.138674	0.702417	-0.039165	0.914458
PSD3	PSD3	blue	0.23855	0.506867	-0.296486	0.405505	0.241636	0.501218	-0.285782	0.423455	0.516173	0.126669	-0.136203	0.707523	0.726714	0.017276	-0.400379	0.251581	0.0714059	0.844594	0.101596	0.780039	0.0172316	0.962317	0.554037	0.096554
DHCR7	DHCR7	blue	0.238408	0.507128	-0.24846	0.488821	-0.0830032	0.819676	-0.0316598	0.930814	-0.0124813	0.972701	0.1983	0.582877	0.957192	1.39509e-05	-0.141616	0.696353	0.137926	0.703962	-0.0845075	0.816454	-0.106444	0.769774	-0.0193811	0.95762
MKNK2	MKNK2	blue	0.237609	0.508595	-0.254639	0.477713	-0.0368466	0.919508	0.00348816	0.99237	0.0634175	0.861831	0.313319	0.378028	0.956203	1.52672e-05	-0.144588	0.690244	0.204164	0.571546	-0.190136	0.598791	0.000657127	0.998563	0.0660219	0.856205
TRIM36	TRIM36	blue	0.237173	0.509397	-0.219638	0.542057	-0.123435	0.734062	-0.0104652	0.97711	-0.00472766	0.989658	-0.10913	0.764102	0.963242	7.64014e-06	-0.140988	0.697646	0.177682	0.62336	-0.126038	0.728631	-0.0866877	0.811789	-0.00843054	0.981559
AADAT	AADAT	blue	0.235829	0.511869	-0.199659	0.580245	-0.0163596	0.964223	-0.0881219	0.808723	0.201682	0.576331	-0.107473	0.7676	0.946773	3.29237e-05	-0.184582	0.609704	0.161039	0.656722	-0.126733	0.727182	-0.115301	0.751105	0.198029	0.583404
GDF15	GDF15	blue	0.235705	0.512098	0.109927	0.76242	-0.167411	0.643881	-0.186459	0.606008	0.376092	0.284123	0.187501	0.60396	0.789663	0.00658562	-0.185747	0.60741	0.126279	0.728128	-0.287462	0.420614	-0.233156	0.516805	0.190558	0.597964
AMACR	AMACR	blue	0.229531	0.523527	-0.197949	0.583558	-0.0701052	0.847396	-0.0422525	0.907737	0.114301	0.753208	-0.0729618	0.841243	0.967005	4.98273e-06	-0.171008	0.636668	0.16652	0.645671	-0.148169	0.682903	-0.0962915	0.791305	0.103035	0.776988
CADM2	CADM2	blue	0.226389	0.529384	-0.185782	0.607341	-0.131561	0.71714	-0.0535946	0.883098	-0.0270713	0.940825	-0.114876	0.752	0.946867	3.26949e-05	-0.128739	0.723005	0.122254	0.736531	-0.0851752	0.815025	-0.165013	0.648704	-0.0397481	0.913188
LRG1	LRG1	blue	0.225471	0.5311	-0.189828	0.599394	-0.148461	0.682305	-0.0390204	0.914773	-0.0193464	0.957696	-0.0640471	0.86047	0.950389	2.49564e-05	-0.122238	0.736565	0.0997728	0.783907	-0.117273	0.746964	-0.152055	0.674963	-0.0530783	0.884218
MPV17L	MPV17L	blue	0.224887	0.532194	-0.220897	0.539684	-0.0831651	0.819329	0.0414698	0.909441	-0.0602248	0.868735	-0.0874789	0.810098	0.975317	1.57623e-06	-0.169774	0.63914	0.311905	0.3803	-0.114834	0.752088	-0.0114499	0.974957	0.00366704	0.991978
HFM1	HFM1	blue	-0.22247	0.536727	-0.155048	0.668869	0.554355	0.0963221	0.0367522	0.919713	0.335359	0.343488	-0.0965897	0.79067	0.615302	0.0582869	-0.268953	0.452408	-0.107353	0.767852	-0.119881	0.741498	0.10079	0.781748	0.590453	0.0723104
CAMP	CAMP	blue	0.221765	0.538051	-0.175911	0.626882	-0.134685	0.710663	-0.0580794	0.873379	-0.0156317	0.965814	-0.0924748	0.799432	0.946419	3.37914e-05	-0.124406	0.732035	0.102101	0.778968	-0.108167	0.766133	-0.164691	0.649353	-0.0394792	0.913774
SYNDIG1	SYNDIG1	blue	-0.221733	0.538111	-0.114616	0.752545	-0.170701	0.637283	0.463923	0.176825	-0.180333	0.618101	-0.0870353	0.811046	0.659958	0.0378426	-0.453129	0.188456	-0.160061	0.6587	-0.0154241	0.966268	0.169348	0.639993	-0.225585	0.530888
SEC14L2	SEC14L2	blue	0.221349	0.538834	-0.146459	0.686406	0.0404789	0.911597	-0.0964034	0.791067	-0.0107817	0.976418	-0.102258	0.778635	0.953933	1.86352e-05	-0.116769	0.748021	0.337744	0.339852	-0.103518	0.775966	-0.112808	0.75635	0.119802	0.741661
C11orf53	C11orf53	blue	0.220779	0.539906	-0.289993	0.41635	-0.145147	0.689096	0.233345	0.516455	-0.148827	0.681556	-0.186574	0.605783	0.822779	0.00346384	-0.257698	0.472253	0.509366	0.132632	-0.13651	0.706887	0.333032	0.347057	-0.0557179	0.878495
PLIN5	PLIN5	blue	-0.219956	0.541456	-0.14988	0.679403	0.574003	0.0827044	0.267534	0.454889	-0.1155	0.750686	-0.148403	0.682423	0.653626	0.0403894	0.0142338	0.96887	0.394447	0.259328	-0.255768	0.475694	0.210941	0.558557	0.392261	0.262217
BHMT2	BHMT2	blue	-0.21988	0.5416	-0.174801	0.629094	0.235479	0.512515	0.367203	0.296572	0.558806	0.0931204	-0.0470966	0.897204	0.542935	0.104854	-0.351947	0.318601	-0.172691	0.633304	-0.22864	0.525185	0.146616	0.686084	0.532249	0.113256
RXFP3	RXFP3	blue	0.218218	0.544737	-0.17907	0.620605	-0.137181	0.705501	-0.0608808	0.867316	-0.0219192	0.952075	-0.111277	0.759574	0.939643	5.39618e-05	-0.122333	0.736366	0.0838915	0.817773	-0.0989299	0.785697	-0.171258	0.636169	-0.0477432	0.8958
HBA1	HBA1	blue	0.217467	0.546156	-0.175445	0.627811	-0.150459	0.67822	-0.081485	0.82293	-0.0433309	0.905391	-0.12392	0.733049	0.926988	0.000113758	-0.157176	0.664546	0.0607162	0.867672	-0.0284775	0.937756	-0.198479	0.582531	-0.0745854	0.837749
FASN	FASN	blue	0.215912	0.549102	-0.229559	0.523476	-0.170728	0.63723	0.0322013	0.929633	-0.0346432	0.924309	0.00786271	0.982801	0.955116	1.68167e-05	-0.136871	0.70614	0.0948672	0.794336	-0.114897	0.751955	-0.115261	0.751189	-0.0829501	0.81979
SYPL2	SYPL2	blue	-0.211905	0.556717	-0.136462	0.706986	0.526345	0.118074	-0.090947	0.802691	-0.0518616	0.886857	-0.269635	0.451217	0.61726	0.0572652	-0.461205	0.179712	5.41168e-05	0.999882	0.082859	0.819985	0.316235	0.373363	0.334723	0.344462
TMEM63C	TMEM63C	blue	0.211495	0.5575	-0.228326	0.52577	-0.167393	0.643917	0.0897152	0.80532	-0.0650261	0.858355	-0.016839	0.963175	0.965467	5.96759e-06	-0.135822	0.70831	0.191232	0.596645	-0.1281	0.724335	-0.0772733	0.83197	-0.0804437	0.825164
EMP2	EMP2	blue	0.208536	0.563153	-0.233064	0.516975	0.131029	0.718245	-0.0466613	0.89815	0.59246	0.071104	0.381348	0.276897	0.781353	0.00760698	-0.240534	0.503233	0.114011	0.753818	-0.268147	0.453815	0.0493735	0.892258	0.511058	0.131133
HERPUD1	HERPUD1	blue	0.19646	0.58645	-0.197541	0.584351	0.310411	0.382707	0.020702	0.954734	0.541056	0.106302	-0.0115529	0.974732	0.712512	0.0207596	-0.271772	0.447498	0.578518	0.0797615	-0.18011	0.618543	0.180661	0.617452	0.706218	0.0224479
GPR137C	GPR137C	blue	0.193399	0.592411	-0.289288	0.417534	0.290696	0.415169	-0.154421	0.670144	0.581275	0.0779984	0.288892	0.418202	0.760664	0.0106294	-0.264498	0.460218	0.0889347	0.806987	-0.164988	0.648754	0.0755218	0.835735	0.603317	0.0648034
CES1	CES1	blue	0.192754	0.593671	-0.199183	0.581167	-0.115318	0.751071	0.00417393	0.99087	-0.0558094	0.878296	-0.118011	0.745416	0.950793	2.41652e-05	-0.122882	0.735218	0.127158	0.726296	-0.115162	0.751398	-0.119395	0.742514	-0.0475979	0.896115
ALDH3B2	ALDH3B2	blue	0.192461	0.594243	-0.217852	0.54543	-0.137552	0.704735	0.101165	0.780952	-0.0572819	0.875106	-0.0613796	0.866237	0.967623	4.62312e-06	-0.140372	0.698916	0.214076	0.552586	-0.147083	0.685126	-0.0546321	0.880848	-0.0483279	0.894529
P4HA1	P4HA1	blue	0.19095	0.597196	0.0530056	0.884375	-0.0329819	0.92793	-0.260064	0.46805	0.594332	0.0699903	0.0616283	0.865699	0.696413	0.0252626	-0.366465	0.297619	-0.00969544	0.978793	-0.197198	0.585017	-0.111541	0.759018	0.406176	0.244135
MKX	MKX	blue	0.190938	0.59722	-0.149942	0.679277	-0.000782235	0.998289	-0.086739	0.81168	-0.143859	0.69174	0.298066	0.402886	0.854249	0.00164956	-0.435773	0.208075	0.350167	0.321224	0.146625	0.686065	0.0959353	0.792062	-0.0280424	0.938705
PPP1R36	PPP1R36	blue	0.189272	0.600484	0.0192353	0.957938	-0.0279604	0.938884	-0.100068	0.783279	0.0079267	0.982661	-0.0968575	0.790101	0.91892	0.000171289	-0.2631	0.462681	0.425849	0.219801	-0.194219	0.590813	0.0303729	0.933621	0.105423	0.771933
B3GAT1	B3GAT1	blue	0.186939	0.605065	-0.145667	0.688029	0.040383	0.911806	-0.0673849	0.853263	-0.0213658	0.953284	0.0246986	0.946005	0.977441	1.10276e-06	-0.15021	0.67873	0.284112	0.426288	-0.138453	0.702874	-0.0680953	0.85173	0.0936632	0.7969
IGFL2	IGFL2	blue	0.186912	0.605118	-0.288587	0.418715	-0.182533	0.613749	0.0944121	0.795305	-0.180824	0.617129	-0.270477	0.449749	0.797843	0.00567933	0.17565	0.627403	-0.00473317	0.989646	-0.190607	0.597868	-0.198493	0.582503	-0.196359	0.586647
GGT1	GGT1	blue	0.185732	0.607439	-0.118874	0.743607	-0.159218	0.660406	-0.0298807	0.934694	-0.0885107	0.807892	-0.153654	0.671705	0.928064	0.000107344	-0.103059	0.776938	0.118528	0.744332	-0.160004	0.658814	-0.140082	0.699514	-0.0981104	0.787437
CARD14	CARD14	blue	0.184836	0.609203	-0.312275	0.379705	0.00664072	0.985474	-0.0197871	0.956733	-0.12184	0.737396	-0.0196249	0.957087	0.944481	3.88613e-05	-0.2306	0.521542	0.149203	0.680788	0.079704	0.826751	-0.0409712	0.910526	-0.02021	0.955809
EGF	EGF	blue	0.180506	0.617759	-0.196014	0.587317	-0.0826147	0.820509	0.114121	0.753586	-0.076149	0.834387	-0.107126	0.768333	0.965603	5.87522e-06	-0.151195	0.676718	0.327294	0.355934	-0.123163	0.734631	-0.0389849	0.91485	-0.00113619	0.997515
GLYATL1	GLYATL1	blue	0.180229	0.618307	-0.213166	0.554317	-0.0591843	0.870987	0.222575	0.536529	-0.0594623	0.870385	0.0183854	0.959796	0.952242	2.14802e-05	-0.131505	0.717256	0.473304	0.167072	-0.181005	0.616771	0.0406525	0.91122	0.0446211	0.902585
ZNF556	ZNF556	blue	0.179896	0.618967	-0.357812	0.310033	0.129147	0.722155	-0.0914172	0.801688	-0.0300368	0.934354	0.00402413	0.991197	0.833858	0.00271382	-0.382721	0.275026	0.18264	0.613537	-0.0832316	0.819187	0.42667	0.218817	0.116527	0.748529
MS4A15	MS4A15	blue	0.175815	0.627074	0.223208	0.535341	-0.114116	0.753597	-0.165105	0.648518	0.226273	0.529601	-0.0720025	0.843309	0.79338	0.00616193	-0.192461	0.594242	0.321333	0.365278	-0.285927	0.42321	-0.195653	0.588019	0.178051	0.622628
DHCR24	DHCR24	blue	0.174967	0.628763	-0.295689	0.406828	-0.020773	0.954579	0.273864	0.443868	0.0406305	0.911267	0.534357	0.111566	0.831268	0.00287748	-0.0986426	0.786307	0.372705	0.288833	-0.249704	0.486575	0.141778	0.69602	0.0757855	0.835168
KIFC2	KIFC2	blue	-0.174475	0.629745	-0.0585525	0.872355	-0.00245451	0.994631	0.333639	0.346125	0.166333	0.646046	0.398886	0.253518	0.513034	0.129398	-0.124137	0.732596	-0.235736	0.51204	-0.0396052	0.913499	-0.293594	0.410317	0.0656659	0.856974
SV2B	SV2B	blue	0.174304	0.630084	-0.228364	0.5257	-0.0905645	0.803507	-0.205886	0.568234	-0.0277393	0.939367	-0.249465	0.487006	0.73214	0.0160598	-0.568855	0.0861445	-0.0570632	0.87558	0.358959	0.308373	0.0215134	0.952961	-0.045961	0.899672
GNA14	GNA14	blue	-0.172994	0.632699	-0.227454	0.527396	0.342476	0.332692	0.453737	0.18779	0.476658	0.163665	-0.0720717	0.84316	0.646563	0.0433636	-0.396987	0.255996	0.232958	0.517171	-0.234752	0.513856	0.339984	0.336452	0.625949	0.0528734
DUSP4	DUSP4	blue	0.1708	0.637086	-0.340977	0.334951	-0.157045	0.664812	0.367921	0.295556	0.270788	0.449209	0.539154	0.10778	0.719204	0.0190629	-0.141788	0.695999	0.150667	0.677797	-0.222018	0.537575	0.0662862	0.855634	0.105809	0.771116
SULT2B1	SULT2B1	blue	0.170426	0.637834	-0.278325	0.436176	-0.184224	0.610411	0.43545	0.208451	-0.116969	0.747603	0.59385	0.0702758	0.598638	0.0674722	0.0955668	0.792846	0.402191	0.249241	-0.319101	0.368806	0.154004	0.670994	-0.141679	0.696225
ZNF750	ZNF750	blue	0.170185	0.638317	-0.458644	0.182459	-0.220153	0.541085	0.220915	0.539651	-0.255239	0.476639	0.469491	0.170996	0.247587	0.490401	-0.224921	0.532129	-0.0123847	0.972913	0.574285	0.082519	-0.0816815	0.822509	-0.340158	0.336189
LIFR	LIFR	blue	-0.168865	0.640961	-0.144268	0.690901	0.681272	0.0300704	-0.033141	0.927584	0.337416	0.34035	-0.119601	0.742084	0.620487	0.0556071	-0.426334	0.219219	0.212001	0.556534	-0.00753873	0.98351	0.263487	0.461999	0.734072	0.0156415
HSD11B2	HSD11B2	blue	0.161534	0.65572	-0.198201	0.58307	-0.213689	0.553322	0.0966618	0.790517	-0.00939263	0.979455	-0.139755	0.700186	0.915496	0.000201256	-0.137192	0.705478	0.0190356	0.958375	-0.143335	0.692817	-0.131975	0.716281	-0.0957333	0.792492
DDIT4	DDIT4	blue	0.16141	0.655972	0.102715	0.777667	-0.255136	0.476824	-0.177887	0.622954	-0.0418728	0.908564	0.176049	0.626609	0.769841	0.00920063	-0.272316	0.446552	0.00992322	0.978295	0.018948	0.958566	-0.297618	0.403628	-0.175176	0.628346
PCSK4	PCSK4	blue	-0.159911	0.659003	0.157234	0.664429	-0.0426765	0.906815	0.226777	0.52866	-0.210446	0.559501	-0.00520355	0.988618	0.597499	0.0681325	0.400774	0.25107	-0.0849588	0.815488	-0.533408	0.112325	-0.368197	0.295166	-0.165642	0.647437
MSMO1	MSMO1	blue	0.158774	0.661305	-0.225418	0.5312	0.0255506	0.944145	0.0783964	0.829558	0.18687	0.605199	0.206328	0.567385	0.964565	6.60859e-06	-0.190103	0.598855	0.184159	0.610539	-0.216606	0.547786	-0.0107326	0.976525	0.197887	0.583678
HBA2	HBA2	blue	0.158714	0.661428	-0.178772	0.621196	-0.0977535	0.788196	-0.0114709	0.974911	-0.0419675	0.908358	-0.132361	0.71548	0.93682	6.45615e-05	-0.164165	0.650412	0.0673219	0.853399	-0.0580748	0.873389	-0.160396	0.658022	-0.0370345	0.919098
AC011498.4	AC011498.4	blue	-0.158132	0.662607	-0.084246	0.817014	0.588068	0.0737615	0.00926469	0.979735	-0.0754506	0.835888	-0.138616	0.702537	0.758579	0.0109746	-0.255012	0.477045	0.376037	0.284199	-0.073888	0.839249	0.212563	0.555464	0.425724	0.219951
HES2	HES2	blue	0.157392	0.664107	-0.445767	0.19664	0.0365754	0.920098	0.0564036	0.877009	-0.341908	0.333547	0.240664	0.502994	0.602791	0.0651	-0.155805	0.667331	0.105236	0.77233	0.496365	0.144492	-0.16501	0.64871	-0.190359	0.598355
P2RY2	P2RY2	blue	0.154997	0.668974	0.00508719	0.988872	0.0593117	0.870711	0.0412676	0.909881	-0.174843	0.62901	0.307344	0.387674	0.833658	0.00272619	-0.0277746	0.93929	0.606862	0.0628285	-0.31801	0.370538	0.0799996	0.826117	0.0356071	0.922208
CYP2J2	CYP2J2	blue	0.154804	0.669365	-0.265965	0.457638	0.00412818	0.99097	0.287108	0.421211	-0.0917306	0.801019	0.152948	0.673144	0.926207	0.000118593	-0.153528	0.671963	0.529408	0.115558	-0.212164	0.556224	0.194164	0.59092	0.0617341	0.86547
HBB	HBB	blue	0.153759	0.671492	-0.154012	0.670978	-0.0624261	0.863974	-0.0558253	0.878262	0.000166666	0.999635	-0.144946	0.689509	0.933208	8.02855e-05	-0.194147	0.590952	0.065585	0.857148	-0.043571	0.904869	-0.169036	0.64062	0.0146798	0.967895
EN2	EN2	blue	0.152849	0.673345	-0.356662	0.311704	0.220313	0.540784	-0.15684	0.665229	-0.212149	0.556254	-0.0824244	0.820917	0.764876	0.00995559	-0.475067	0.165275	0.264392	0.460405	0.353175	0.316797	0.233452	0.516257	0.0702311	0.847125
ERN1	ERN1	blue	0.152565	0.673924	-0.159762	0.659305	0.271657	0.447697	-0.179903	0.618954	0.445485	0.196958	-0.0633455	0.861986	0.835914	0.00258872	-0.399858	0.252256	0.228568	0.525321	-0.0218525	0.95222	0.0201608	0.955916	0.554859	0.0959563
UNC5A	UNC5A	blue	0.148692	0.681833	-0.318492	0.369773	-0.186645	0.605643	0.34268	0.332386	0.035078	0.923361	-0.165381	0.647963	0.880022	0.000782439	-0.283185	0.427866	0.268804	0.452668	-0.158639	0.661579	0.199868	0.57984	0.0034047	0.992552
RTN3	RTN3	blue	0.14468	0.690055	-0.183813	0.611221	0.261661	0.465222	0.186794	0.60535	0.375504	0.284937	0.602749	0.0651236	0.662905	0.0366953	-0.180941	0.616898	0.605346	0.063668	-0.270991	0.448856	0.229856	0.522924	0.520072	0.12333
RYR2	RYR2	blue	0.140615	0.698414	-0.354148	0.315371	0.312017	0.38012	-0.24617	0.492967	-0.139459	0.700798	-0.183101	0.612628	0.697247	0.0250144	-0.45193	0.189775	0.207458	0.565218	0.33255	0.347798	0.254249	0.478409	0.170853	0.636978
ATP1A2	ATP1A2	blue	-0.137531	0.704777	-0.215536	0.549814	0.497084	0.14382	0.272917	0.445509	0.0488094	0.893483	-0.143419	0.692645	0.78495	0.00715205	-0.302961	0.394824	0.469064	0.171439	-0.0421118	0.908044	0.243756	0.497353	0.478549	0.161762
SLC16A14	SLC16A14	blue	0.135209	0.709579	-0.231339	0.52017	0.310764	0.382137	0.0911666	0.802222	0.0662194	0.855778	0.0782858	0.829796	0.881595	0.00074367	-0.281445	0.430833	0.657867	0.0386715	-0.0144672	0.96836	0.167418	0.643866	0.392322	0.262135
PON2	PON2	blue	0.131863	0.716513	-0.242741	0.499201	0.268695	0.452858	0.0197397	0.956836	0.460637	0.18032	0.179237	0.620274	0.881387	0.000748707	-0.319492	0.368187	0.281475	0.430781	-0.195821	0.587692	0.134304	0.711452	0.558384	0.0934213
DNASE2B	DNASE2B	blue	0.131718	0.716814	-0.195291	0.588724	-0.0415002	0.909374	0.311583	0.380818	-0.0193651	0.957655	-0.139882	0.699925	0.890422	0.000551558	-0.14744	0.684395	0.523932	0.120078	-0.181122	0.616539	0.071072	0.845313	0.105113	0.772589
DNASE1	DNASE1	blue	0.130737	0.718852	-0.279494	0.43417	0.363369	0.30203	-0.163278	0.6522	0.130992	0.71832	-0.19277	0.59364	0.751587	0.0121896	-0.0279491	0.938909	0.192095	0.594959	-0.226176	0.529783	0.138222	0.70335	0.389049	0.266492
CAPN8	CAPN8	blue	0.128303	0.723913	0.102513	0.778095	0.0522588	0.885996	-0.0076051	0.983365	-0.149064	0.681073	-0.157486	0.663917	0.800371	0.00541819	-0.107817	0.766872	0.651158	0.0414126	-0.239724	0.504715	0.0375497	0.917976	0.0921836	0.800053
BZW2	BZW2	blue	0.127166	0.72628	-0.211148	0.55816	0.353004	0.317048	-0.00766379	0.983236	0.365663	0.298757	0.385681	0.271016	0.855051	0.00161519	-0.297914	0.403137	0.413665	0.234701	-0.206576	0.56691	0.203344	0.573126	0.553586	0.0968822
ALOX15B	ALOX15B	blue	0.126239	0.728212	-0.206392	0.567264	-0.113516	0.754858	0.235389	0.512682	-0.0698294	0.847991	-0.0785701	0.829185	0.950434	2.4869e-05	-0.130913	0.718486	0.275838	0.440457	-0.16666	0.645389	-0.0365903	0.920066	-0.0266239	0.941801
CBWD3	CBWD3	blue	0.124141	0.732588	-0.278607	0.435692	0.294502	0.408803	-0.0417878	0.908749	-0.144223	0.690994	0.247002	0.491459	0.84755	0.00195767	-0.390472	0.264593	0.469635	0.170847	0.0440304	0.90387	0.359691	0.307314	0.181902	0.614996
DHRS7	DHRS7	blue	0.122863	0.735257	-0.0658986	0.856471	0.0653094	0.857743	-0.0172461	0.962285	0.339541	0.337123	0.198288	0.582901	0.912385	0.000231681	-0.25915	0.469671	0.175792	0.627121	-0.249557	0.486841	-0.0600695	0.869071	0.326426	0.357288
TCERG1L	TCERG1L	blue	0.121632	0.737831	-0.187614	0.603738	-0.0628251	0.863111	0.253089	0.480488	-0.079763	0.826624	-0.00487725	0.989331	0.952142	2.16586e-05	-0.147029	0.685238	0.392454	0.261961	-0.158671	0.661515	-0.00518078	0.988667	0.0158507	0.965335
FTCD	FTCD	blue	0.120535	0.740127	-0.196188	0.586979	-0.147232	0.684821	-0.050316	0.890212	-0.319503	0.368171	-0.267827	0.454376	0.640582	0.0459936	0.287427	0.420673	-0.19591	0.587521	-0.255757	0.475714	-0.193906	0.591422	-0.316009	0.373725
FUT6	FUT6	blue	-0.114617	0.752544	-0.236218	0.511154	0.230424	0.521868	0.421845	0.224637	-0.289222	0.417647	-0.162584	0.653601	0.762135	0.0103906	-0.338055	0.339379	0.523586	0.120367	-0.0217589	0.952425	0.401681	0.249898	0.0879365	0.80912
TFAP2B	TFAP2B	blue	-0.11432	0.753167	-0.217862	0.54541	0.372014	0.289799	0.330278	0.351304	-0.124629	0.731568	0.247006	0.491451	0.827732	0.00311222	-0.222117	0.537389	0.449757	0.192179	-0.229861	0.522914	0.367409	0.296281	0.246091	0.49311
MSRA	MSRA	blue	-0.114044	0.753749	0.101255	0.780762	0.262548	0.463656	0.231565	0.519751	0.326859	0.356613	0.130045	0.720289	0.805157	0.0049475	-0.237627	0.508561	0.387508	0.268556	-0.357771	0.310093	0.0131005	0.971348	0.489906	0.150617
BSPRY	BSPRY	blue	0.113242	0.755435	-0.309204	0.384658	-0.0997037	0.784053	0.41132	0.237633	-0.138546	0.702682	0.477554	0.162761	0.762547	0.0103243	-0.0883578	0.808219	0.351973	0.318563	-0.145245	0.688895	0.118285	0.744842	-0.0973049	0.789149
TMEM72	TMEM72	blue	0.105619	0.771518	-0.271787	0.44747	-0.0116274	0.974569	0.00254731	0.994428	-0.109866	0.762549	-0.182003	0.614797	0.838622	0.00243038	-0.243143	0.498469	-0.00456131	0.990022	0.256102	0.475098	-0.238181	0.507544	-0.0409161	0.910646
LPAR2	LPAR2	blue	0.104914	0.773011	0.00166069	0.996367	0.16183	0.655123	-0.0858146	0.813657	0.310961	0.381821	0.429702	0.215205	0.700246	0.0241352	0.173859	0.630972	0.0974303	0.788883	-0.479677	0.160633	-0.219268	0.542755	0.324843	0.359761
TTC6	TTC6	blue	0.100306	0.782776	-0.332424	0.347992	-0.177671	0.623383	0.513535	0.12896	-0.10317	0.776702	-0.00136875	0.997006	0.820099	0.00366559	-0.219018	0.543226	0.398179	0.25444	-0.0513761	0.887911	0.129461	0.721504	-0.0722537	0.842768
CCL21	CCL21	blue	-0.0989619	0.785629	-0.169086	0.640519	0.270026	0.450536	0.109373	0.763588	-0.0899451	0.804829	-0.163465	0.651824	0.873294	0.000965053	-0.185728	0.607447	0.0834988	0.818614	-0.103007	0.777048	0.0249584	0.945437	0.166493	0.645725
SLC2A10	SLC2A10	blue	0.0984143	0.786792	-0.20467	0.570572	-0.134739	0.710551	0.387587	0.26845	0.300384	0.399059	0.233963	0.515313	0.821103	0.00358904	-0.151504	0.676089	0.208738	0.562766	-0.417614	0.229812	0.114389	0.753022	0.178016	0.622698
MTARC1	MTARC1	blue	0.0981347	0.787386	-0.211954	0.556625	0.211192	0.558077	0.130155	0.720061	-0.034702	0.924181	0.118402	0.744595	0.953078	2.00367e-05	-0.151038	0.677039	0.475707	0.164627	-0.158503	0.661854	0.0868965	0.811343	0.22368	0.534455
REEP6	REEP6	blue	0.0979647	0.787747	-0.22033	0.540751	-0.151091	0.676932	0.286052	0.422998	-0.0914024	0.801719	-0.0272968	0.940333	0.934526	7.42555e-05	-0.134545	0.710954	0.201719	0.57626	-0.184117	0.610621	-0.0150672	0.967048	-0.0832352	0.819179
ETV1	ETV1	blue	0.0979035	0.787877	-0.0127056	0.972211	0.246864	0.491708	-0.0717093	0.84394	0.320547	0.366518	-0.113603	0.754677	0.864014	0.00126552	-0.281037	0.43153	0.418749	0.228417	-0.207244	0.565628	0.0246864	0.946031	0.495239	0.145549
SMCO4	SMCO4	blue	0.0958214	0.792305	-0.0980079	0.787655	0.103701	0.775578	0.365831	0.298518	0.377351	0.282383	0.529583	0.115416	0.574178	0.0825891	-0.109741	0.762812	0.606057	0.0632737	-0.392936	0.261323	0.20556	0.568861	0.427865	0.217389
KLF9	KLF9	blue	0.0941581	0.795846	-0.233122	0.516868	0.303201	0.394431	-0.158033	0.662807	0.467931	0.172618	0.0658756	0.856521	0.793528	0.00614549	-0.426866	0.218582	0.0214971	0.952997	0.00418144	0.990853	0.0512768	0.888126	0.539553	0.107469
MTARC2	MTARC2	blue	-0.0937098	0.7968	-0.232018	0.518912	0.417266	0.23024	0.405563	0.244916	0.357178	0.310953	0.0471468	0.897095	0.722497	0.0182643	-0.273345	0.444768	0.488718	0.15176	-0.26974	0.451035	0.332101	0.34849	0.63083	0.0505074
C2CD4B	C2CD4B	blue	0.0933254	0.797619	-0.174304	0.630085	-0.183559	0.611723	0.306908	0.388383	0.128709	0.723067	0.0374511	0.918191	0.910277	0.000254123	-0.307697	0.387101	0.194532	0.590202	-0.194646	0.589981	0.0522647	0.885983	0.0436581	0.90468
PRODH	PRODH	blue	0.092699	0.798954	-0.2336	0.515983	-0.0254855	0.944287	0.35062	0.320556	-0.134809	0.710406	-0.105959	0.7708	0.895924	0.000451943	-0.153649	0.671716	0.492276	0.148352	-0.179509	0.619735	0.151646	0.675797	0.0263921	0.942307
SEC23B	SEC23B	blue	0.0911019	0.80236	-0.234697	0.513958	0.426458	0.21907	0.0488913	0.893306	0.510526	0.131603	0.177341	0.624038	0.782573	0.00745043	-0.351555	0.319178	0.446396	0.195933	-0.167169	0.644367	0.240145	0.503944	0.721543	0.0184933
TRIM54	TRIM54	blue	0.0905246	0.803592	-0.140031	0.699618	0.133225	0.713688	0.223582	0.53464	-0.197909	0.583636	-0.064193	0.860155	0.767184	0.00959941	0.228949	0.52461	0.54453	0.103635	-0.272649	0.445973	-0.101407	0.780439	0.0827954	0.820121
SLC44A4	SLC44A4	blue	0.0895803	0.805608	-0.0523789	0.885735	0.0303576	0.933654	0.0971227	0.789537	-0.155061	0.668843	-0.190371	0.598331	0.916194	0.000194855	-0.156873	0.665162	0.455354	0.186023	-0.156602	0.665711	0.0025783	0.99436	0.0448584	0.90207
FBN2	FBN2	blue	0.0870473	0.81102	-0.128648	0.723195	0.136056	0.707826	-0.111197	0.759742	0.0488928	0.893302	-0.15436	0.670269	0.922849	0.000141109	-0.236495	0.510643	0.111244	0.759644	-0.0919964	0.800452	-0.0487684	0.893573	0.181243	0.616299
EFNA3	EFNA3	blue	-0.0861138	0.813017	0.0579732	0.873609	0.0317721	0.930569	0.149341	0.680506	-0.233307	0.516526	0.527057	0.117486	0.671096	0.0336301	-0.188397	0.602201	0.160239	0.65834	-0.0714487	0.844501	-0.0653419	0.857673	-0.123834	0.733229
CSN1S1	CSN1S1	blue	-0.0860415	0.813171	-0.207626	0.564896	-0.154881	0.669208	0.49892	0.142112	-0.124931	0.730939	-0.169259	0.640172	0.802085	0.00524617	-0.150016	0.679126	0.0367658	0.919683	-0.172407	0.633872	0.00822269	0.982014	-0.129738	0.720927
MIA2	MIA2	blue	0.0852564	0.814851	-0.17758	0.623564	0.0930208	0.798269	0.238645	0.506693	0.419432	0.227579	0.0605508	0.86803	0.876003	0.000888149	-0.280244	0.432885	0.321621	0.364824	-0.266167	0.457285	0.0782788	0.829811	0.440131	0.203043
CLCA2	CLCA2	blue	0.0837089	0.818165	-0.217767	0.54559	-0.0330307	0.927824	0.452447	0.189206	-0.106097	0.770508	-0.0332824	0.927275	0.817309	0.00388433	-0.153462	0.672097	0.615862	0.0579933	-0.202347	0.575048	0.212299	0.555966	0.059003	0.871379
NOSTRIN	NOSTRIN	blue	0.0837013	0.818181	-0.197796	0.583855	0.186586	0.605759	0.31123	0.381387	0.0157344	0.96559	-0.0254271	0.944414	0.83642	0.00255858	-0.134619	0.710801	0.687609	0.0279883	-0.238838	0.506338	0.221973	0.53766	0.293192	0.410989
KYNU	KYNU	blue	0.0810014	0.823967	-0.269886	0.450779	-0.180217	0.618331	0.369542	0.293268	-0.0650512	0.858301	0.0338748	0.925984	0.902845	0.000346162	-0.153621	0.671773	0.156703	0.665507	-0.19999	0.579602	0.0461706	0.899217	-0.0966338	0.790576
PAPSS2	PAPSS2	blue	0.0787999	0.828691	-0.145068	0.689258	-0.112764	0.756442	0.31335	0.377979	0.499595	0.141487	-0.0776945	0.831065	0.745104	0.0133975	-0.269904	0.450749	0.139828	0.700037	-0.255161	0.476779	-0.0228976	0.949938	0.339634	0.336983
CST5	CST5	blue	-0.0711016	0.845249	-0.230901	0.520984	0.353329	0.316571	0.215955	0.54902	0.232536	0.517952	-0.203957	0.571945	0.834254	0.00268934	-0.300961	0.398108	0.263435	0.46209	-0.163118	0.652523	0.198843	0.581824	0.480609	0.159705
C11orf16	C11orf16	blue	0.0663872	0.855416	-0.245699	0.493821	0.361319	0.30497	-0.08768	0.809668	-0.11421	0.753399	-0.171435	0.635814	0.752053	0.0121057	-0.29862	0.40197	0.360367	0.306339	0.350898	0.320145	-0.0666189	0.854916	0.255916	0.47543
RAP1GAP	RAP1GAP	blue	0.0661461	0.855937	0.148636	0.681948	0.0110263	0.975883	-0.018566	0.959401	-0.267778	0.454462	0.137799	0.704223	0.826407	0.00320367	-0.0743776	0.838196	0.457191	0.184027	-0.153487	0.672046	-0.163523	0.651706	-0.0729258	0.841321
SRD5A3	SRD5A3	blue	0.065122	0.858148	-0.200743	0.578147	-0.126851	0.726937	0.500646	0.140518	0.152868	0.673308	0.427822	0.21744	0.730702	0.0163762	-0.10698	0.768641	0.336441	0.341836	-0.376619	0.283394	0.155216	0.668527	0.0894531	0.80588
IVL	IVL	blue	0.0647345	0.858985	-0.288299	0.419202	-0.270332	0.450002	0.403044	0.248143	-0.189139	0.600744	-0.193703	0.591818	0.780348	0.00773762	0.0314962	0.93117	0.0250236	0.945295	-0.256959	0.473569	0.000126974	0.999722	-0.252709	0.48117
PGA4	PGA4	blue	-0.0617089	0.865525	0.0162809	0.964395	0.160069	0.658684	-0.0731694	0.840796	-0.189697	0.599651	-0.266928	0.45595	0.848345	0.00191909	-0.358665	0.308797	0.14934	0.680508	-0.0314316	0.931311	0.0690682	0.849632	0.0457257	0.900184
TSHZ2	TSHZ2	blue	0.0616551	0.865641	-0.42962	0.215301	-0.014024	0.969328	0.284851	0.425033	-0.332521	0.347842	0.00448669	0.990186	0.581223	0.0780315	-0.534364	0.111561	0.290454	0.415575	0.544478	0.103675	0.227971	0.526432	-0.158972	0.660904
DUSP6	DUSP6	blue	0.0613762	0.866244	-0.212484	0.555616	0.47728	0.163037	-0.0810494	0.823865	0.33822	0.339128	-0.0588571	0.871695	0.806261	0.00484329	-0.299042	0.401272	0.353922	0.315702	-0.110975	0.76021	0.176464	0.625782	0.632324	0.0497977
SYT9	SYT9	blue	-0.0611479	0.866738	-0.422416	0.223943	0.269007	0.452313	0.470291	0.170169	-0.263406	0.462142	0.0929589	0.7984	0.423268	0.222911	-0.394777	0.258894	0.549736	0.0997178	0.443831	0.198825	0.328332	0.354321	0.107875	0.76675
SERP1	SERP1	blue	0.0469211	0.897586	-0.0855185	0.81429	0.18443	0.610004	0.166366	0.64598	0.218018	0.545115	0.135401	0.70918	0.919823	0.000163974	-0.413311	0.235143	0.501627	0.139616	-0.192701	0.593773	0.209346	0.561603	0.387445	0.268642
TMEM132B	TMEM132B	blue	-0.0451727	0.901386	-0.251524	0.483299	0.289501	0.417177	0.300583	0.398731	0.544423	0.103717	-0.0563447	0.877137	0.708095	0.0219349	-0.295808	0.40663	0.189919	0.599216	-0.268796	0.452682	0.211161	0.558136	0.628994	0.051389
CELF5	CELF5	blue	-0.0332184	0.927415	-0.099541	0.784399	0.230013	0.522632	0.41058	0.238562	-0.0819175	0.822003	0.416949	0.23063	0.684408	0.0290273	-0.164101	0.650542	0.717141	0.0195753	-0.243594	0.497647	0.304769	0.391867	0.222698	0.536297
LINC00634	LINC00634	blue	0.0279013	0.939013	-0.0741879	0.838604	-0.0590734	0.871227	-0.341493	0.334173	-0.390884	0.264045	-0.345949	0.327488	-0.528495	0.116305	0.253949	0.478947	-0.466157	0.174472	0.626975	0.0523701	-0.461975	0.178892	-0.392916	0.26135
NUCB2	NUCB2	blue	0.0277456	0.939353	-0.048874	0.893343	-0.107937	0.766619	0.371467	0.290565	0.185517	0.607863	0.277819	0.437045	0.821772	0.00353871	-0.10264	0.777826	0.262057	0.464521	-0.433565	0.210651	0.00774309	0.983063	0.123401	0.734134
ADORA1	ADORA1	blue	0.025079	0.945174	-0.0248097	0.945762	0.198978	0.581563	-0.0715483	0.844287	-0.26219	0.464288	-0.263615	0.461773	0.831584	0.00285715	-0.0334427	0.926926	0.315095	0.375183	-0.111373	0.759372	-0.0874215	0.81022	0.0494996	0.891985
GCNT3	GCNT3	blue	-0.0180816	0.960459	-0.074692	0.83752	0.142786	0.693947	0.372776	0.288734	0.317392	0.371521	-0.236906	0.509887	0.709665	0.021512	-0.27416	0.443355	0.531109	0.114176	-0.28469	0.425306	0.206346	0.567351	0.46007	0.180927
CCNG1	CCNG1	blue	-0.0118628	0.974054	-0.0713861	0.844636	0.0943819	0.795369	0.380996	0.277378	0.446596	0.195708	0.221346	0.53884	0.754441	0.0116827	-0.219177	0.542927	0.358585	0.308914	-0.419408	0.227609	0.128532	0.723435	0.453332	0.188233
FAM110A	FAM110A	blue	0.0116862	0.97444	0.19847	0.582548	-0.226002	0.530107	0.163486	0.65178	-0.0645704	0.85934	0.32416	0.360831	0.731363	0.0162303	4.36059e-05	0.999905	0.156798	0.665314	-0.416977	0.230597	-0.196436	0.586497	-0.153261	0.672506
HPX	HPX	blue	-0.00747263	0.983655	-0.152686	0.673677	0.00365692	0.992001	0.243805	0.497263	-0.0803014	0.825469	-0.186919	0.605103	0.91046	0.000252119	-0.0933928	0.797476	0.145482	0.688408	-0.200618	0.578389	-0.0712456	0.844939	0.0224287	0.950962
SLCO2A1	SLCO2A1	blue	-0.00166623	0.996355	-0.160608	0.657592	0.489544	0.150964	-0.00973092	0.978716	-0.0564229	0.876967	-0.0957077	0.792547	0.806425	0.00482789	-0.278518	0.435844	0.547849	0.101127	0.0143138	0.968695	0.200185	0.579225	0.407681	0.242223
SLC24A2	SLC24A2	cyan	0.607701	0.0623669	-0.518278	0.124859	-0.324386	0.360477	-0.441508	0.201467	0.177947	0.622835	-0.0226247	0.950534	0.148713	0.681789	-0.532888	0.112742	0.0424858	0.90723	0.621233	0.0552282	0.243341	0.498108	-0.0757935	0.835151
MTIF3	MTIF3	cyan	-0.478956	0.161355	0.418819	0.228331	0.365047	0.299634	0.469066	0.171437	0.325046	0.359444	0.380639	0.277866	0.116505	0.748576	0.0368625	0.919473	0.195981	0.587382	-0.648429	0.0425639	0.0958202	0.792307	0.479157	0.161153
ENPP4	ENPP4	cyan	0.438483	0.204937	-0.441679	0.201271	-0.168379	0.641938	-0.0961902	0.79152	-0.133722	0.712659	0.459769	0.181249	0.309852	0.383611	-0.313897	0.377102	0.379369	0.279606	0.668297	0.0346574	-0.0365877	0.920071	-0.150935	0.677249
USP5	USP5	cyan	-0.421549	0.224996	0.368826	0.294278	0.659999	0.0378266	0.172784	0.633119	0.190971	0.597156	0.247197	0.491106	0.0633511	0.861974	0.30603	0.389812	0.263358	0.462225	-0.619587	0.0560664	0.0167306	0.963412	0.585881	0.0751091
KIF26B	KIF26B	cyan	0.408532	0.241145	-0.480152	0.16016	-0.273203	0.445013	-0.326966	0.356445	-0.021957	0.951992	-0.154125	0.670747	0.0540871	0.88203	-0.419077	0.228014	-0.190621	0.597841	0.919985	0.000162681	-0.161574	0.655639	-0.213702	0.553298
NXPE1	NXPE1	cyan	0.405999	0.244361	-0.272727	0.44584	-0.129021	0.722417	-0.199339	0.580864	-0.0672536	0.853546	0.393395	0.260716	-0.0945182	0.795079	-0.11411	0.753608	0.352554	0.317708	0.724239	0.0178515	-0.238876	0.50627	-0.0934309	0.797395
AL031777.2	AL031777.2	cyan	0.402384	0.248992	-0.21984	0.541676	-0.4258	0.21986	-0.36326	0.302185	0.0398433	0.912981	-0.207955	0.564266	0.289357	0.417419	-0.477234	0.163084	-0.144342	0.690749	0.73057	0.0164054	-0.313477	0.377774	-0.244567	0.495877
C11orf96	C11orf96	cyan	-0.386656	0.269702	0.0554009	0.879182	-0.10014	0.783127	0.39427	0.259562	0.113014	0.755915	-0.399538	0.252671	-0.147928	0.683396	-0.478276	0.162036	-0.453909	0.187601	0.501644	0.139602	-0.193298	0.592609	-0.0309051	0.93246
RAB3IP	RAB3IP	cyan	0.37247	0.289161	-0.385389	0.27141	-0.280989	0.431611	-0.229349	0.523867	-0.161622	0.655544	-0.0103756	0.977306	-0.00819951	0.982065	-0.292942	0.411406	-0.0269534	0.941082	0.949407	2.69604e-05	-0.29772	0.403459	-0.293851	0.409889
H2BC7	H2BC7	cyan	0.370329	0.292161	-0.423498	0.222633	-0.390125	0.265056	-0.284783	0.42515	-0.215421	0.550032	-0.198724	0.582055	-0.117705	0.746057	-0.399174	0.253144	-0.212599	0.555396	0.71165	0.0209853	0.165712	0.647296	-0.431254	0.213368
EN1	EN1	cyan	0.369513	0.293309	-0.346691	0.326382	-0.363954	0.301193	-0.28668	0.421936	-0.213823	0.553068	-0.135091	0.709823	-0.308532	0.385746	0.0434289	0.905178	-0.254757	0.477501	0.86161	0.00135329	-0.470856	0.169585	-0.42889	0.216168
SPDYE3	SPDYE3	cyan	0.357847	0.309983	-0.450712	0.19112	-0.191374	0.596368	-0.19199	0.595164	-0.124486	0.731868	-0.224588	0.532753	-0.114458	0.752877	-0.441385	0.201607	0.110104	0.762045	0.896713	0.000438822	0.096653	0.790536	-0.174841	0.629014
ARHGAP39	ARHGAP39	cyan	0.341888	0.333578	-0.418096	0.229219	-0.196937	0.585524	-0.224079	0.533707	-0.179991	0.618778	0.163137	0.652485	-0.0425421	0.907107	-0.132737	0.7147	-0.102815	0.777455	0.902565	0.000350056	-0.381323	0.276931	-0.282822	0.428483
PDGFRA	PDGFRA	cyan	0.34079	0.335234	-0.342272	0.333	-0.279239	0.434607	-0.282038	0.42982	0.0182001	0.9602	-0.177955	0.622818	-0.25713	0.473265	-0.22431	0.533274	-0.208948	0.562364	0.931602	8.81148e-05	-0.357849	0.30998	-0.199003	0.581515
H4C5	H4C5	cyan	0.312613	0.379162	-0.365472	0.29903	-0.325727	0.358379	-0.255017	0.477036	-0.203771	0.572303	-0.174978	0.62874	-0.218532	0.544144	-0.323912	0.36122	-0.204981	0.569974	0.925172	0.000125229	-0.143015	0.693475	-0.381835	0.276232
HAS1	HAS1	cyan	0.301869	0.396616	-0.255351	0.476439	-0.322015	0.364202	-0.321302	0.365327	-0.177381	0.623959	-0.283821	0.426783	-0.37393	0.287125	0.105583	0.771596	-0.337178	0.340712	0.808879	0.00460225	-0.547929	0.101066	-0.383894	0.273433
MCMDC2	MCMDC2	cyan	0.297189	0.404337	-0.478985	0.161325	-0.308872	0.385195	-0.028734	0.937196	-0.0355347	0.922366	-0.134067	0.711944	0.0573127	0.875039	-0.615266	0.0583056	-0.0360552	0.921232	0.832329	0.00280957	0.154973	0.669022	-0.212854	0.55491
CARD10	CARD10	cyan	0.295288	0.407495	-0.487931	0.152521	-0.190418	0.598238	0.0710058	0.845456	0.0866221	0.81193	0.0581772	0.873167	0.314836	0.375598	-0.332196	0.348343	0.041961	0.908372	0.782792	0.00742254	-0.315	0.375336	-0.039944	0.912762
SATB1	SATB1	cyan	0.285637	0.423701	-0.490792	0.149768	0.138213	0.703368	-0.225609	0.530843	0.481971	0.158353	-0.150371	0.6784	0.225449	0.531141	-0.501231	0.13998	-0.0368492	0.919502	0.723376	0.0180553	-0.0917157	0.801051	0.432976	0.211343
COX6A2	COX6A2	cyan	0.284056	0.426385	-0.307131	0.38802	-0.259225	0.469539	-0.21891	0.543431	-0.0780156	0.830376	-0.153218	0.672593	-0.0936633	0.7969	-0.239937	0.504325	-0.172415	0.633856	0.943186	4.25493e-05	-0.440656	0.202441	-0.240299	0.503661
CPSF6	CPSF6	cyan	0.273278	0.444883	-0.323033	0.3626	-0.252197	0.482088	-0.228042	0.526301	-0.151721	0.675646	-0.133174	0.713794	-0.201619	0.576454	-0.271885	0.4473	-0.171073	0.636539	0.967232	4.84852e-06	-0.30779	0.38695	-0.293032	0.411256
ADGRG2	ADGRG2	cyan	0.272343	0.446505	-0.423953	0.222083	0.162092	0.654593	-0.248366	0.488991	0.036114	0.921104	0.0511913	0.888312	-0.0293658	0.935818	-0.455855	0.185477	0.21501	0.550813	0.931997	8.614e-05	0.011045	0.975842	0.16267	0.653428
GABRP	GABRP	cyan	0.269028	0.452277	-0.295284	0.407502	-0.227758	0.52683	-0.266813	0.456151	-0.238942	0.506147	-0.165879	0.646961	-0.264207	0.460729	-0.126323	0.728036	-0.173244	0.6322	0.941541	4.75982e-05	-0.380797	0.277649	-0.339334	0.337437
CSMD2	CSMD2	cyan	0.257308	0.472948	-0.368029	0.295403	-0.147272	0.68474	-0.205903	0.568203	0.194492	0.590281	-0.189867	0.599318	-0.184078	0.610699	-0.432266	0.212177	-0.190704	0.597678	0.925419	0.000123617	-0.199672	0.580219	0.0152671	0.966611
KIF19	KIF19	cyan	0.252562	0.481433	-0.204855	0.570217	-0.309092	0.384839	-0.252367	0.481784	-0.168228	0.642239	0.0294094	0.935723	-0.205488	0.568999	-0.279363	0.434394	-0.193031	0.59313	0.916005	0.000196577	-0.357421	0.3106	-0.356359	0.312144
ELF5	ELF5	cyan	0.250881	0.484455	-0.353508	0.316308	-0.155739	0.667465	-0.0861597	0.812919	-0.228611	0.52524	0.119423	0.742455	-0.187166	0.604618	-0.286787	0.421754	0.0917517	0.800974	0.92314	0.000139041	-0.128388	0.723735	-0.252314	0.481879
HMGA2	HMGA2	cyan	-0.249113	0.487642	-0.156515	0.665888	0.66604	0.0355008	-0.238904	0.506217	0.124893	0.731019	-0.141194	0.697223	-0.208125	0.56394	-0.338589	0.338567	-0.242301	0.500004	0.586168	0.0749315	0.0637403	0.861133	0.463263	0.177523
AARD	AARD	cyan	0.248207	0.489278	-0.338893	0.338106	-0.134346	0.711366	-0.248153	0.489376	-0.15563	0.667686	0.107595	0.767343	-0.252122	0.482224	-0.210524	0.559352	-0.167371	0.643962	0.942587	4.43381e-05	-0.284005	0.426471	-0.241437	0.501581
TSEN54	TSEN54	cyan	-0.234239	0.514804	0.524829	0.11933	0.194028	0.591185	0.0252261	0.944853	-0.117788	0.745884	0.04049	0.911573	0.125098	0.730591	0.6325	0.0497145	0.164617	0.649501	-0.710245	0.0213573	-0.380278	0.27836	0.0738551	0.83932
BMPR1B	BMPR1B	cyan	0.221273	0.538977	-0.255395	0.47636	-0.0836197	0.818355	-0.301088	0.3979	-0.234716	0.513923	-0.255274	0.476577	0.0308991	0.932473	-0.378662	0.280576	-0.0173303	0.962101	0.956495	1.48691e-05	-0.257439	0.472713	-0.198774	0.581959
C10orf90	C10orf90	cyan	-0.220887	0.539702	-0.111803	0.758465	0.615136	0.058374	-0.108382	0.76568	-0.169685	0.639318	-0.221404	0.53873	0.0361304	0.921068	-0.412101	0.236655	0.175385	0.627931	0.725907	0.0174622	0.0204077	0.955377	0.324932	0.359623
NWD2	NWD2	cyan	-0.218218	0.544737	-0.147467	0.68434	0.533555	0.112207	-0.194641	0.58999	-0.127805	0.724948	-0.116856	0.74784	-0.186172	0.606573	-0.276001	0.440176	-0.182858	0.613106	0.763708	0.0101393	-0.122415	0.736194	0.217015	0.547011
LRRC19	LRRC19	cyan	0.203628	0.572579	-0.288119	0.419504	-0.181607	0.61558	-0.218213	0.544747	-0.173189	0.63231	-0.132965	0.714227	-0.16698	0.644746	-0.314645	0.375903	-0.186766	0.605404	0.977913	1.01376e-06	-0.306221	0.3895	-0.264441	0.460318
CHRM3	CHRM3	cyan	-0.203227	0.573351	-0.164628	0.649479	0.691601	0.0267287	-0.208739	0.562763	-0.0187734	0.958948	-0.145861	0.68763	-0.0874477	0.810164	-0.372472	0.289158	0.0341612	0.925359	0.674732	0.032327	0.0765028	0.833626	0.437948	0.205554
STOX2	STOX2	cyan	-0.198141	0.583187	-0.211286	0.557899	0.658404	0.0384576	-0.173597	0.631495	-0.0874625	0.810133	-0.150952	0.677215	-0.00133216	0.997086	-0.357509	0.310473	0.00605557	0.986754	0.691114	0.0268803	0.0426182	0.906942	0.367628	0.29597
FAM227A	FAM227A	cyan	0.192061	0.595023	-0.429814	0.215072	0.31493	0.375447	-0.306371	0.389255	0.2972	0.404319	-0.0634721	0.861713	-0.196283	0.586795	-0.566174	0.0879716	0.0697009	0.848268	0.660806	0.0375102	0.429061	0.215965	0.410787	0.238302
KBTBD12	KBTBD12	cyan	-0.191824	0.595487	-0.408171	0.241601	0.235168	0.513089	0.289686	0.416866	-0.267571	0.454824	0.108661	0.765092	-0.0389796	0.914862	-0.399155	0.253169	-0.103129	0.77679	0.766341	0.00972852	0.114419	0.752961	-0.0584686	0.872536
IL6	IL6	cyan	-0.173373	0.631943	-0.246452	0.492456	0.52173	0.121927	-0.0842988	0.816901	-0.215186	0.550479	-0.0819023	0.822036	-0.133139	0.713866	-0.396814	0.256222	0.0429978	0.906116	0.814579	0.00410736	0.0993696	0.784763	0.19196	0.595222
TFCP2L1	TFCP2L1	cyan	-0.16918	0.640331	-0.184626	0.609619	0.63111	0.050374	-0.161171	0.656455	-0.234712	0.513929	-0.0941464	0.79587	-0.187864	0.603247	-0.127782	0.724995	0.0996432	0.784182	0.660354	0.0376873	-0.00778097	0.98298	0.254828	0.477374
DNER	DNER	cyan	-0.168257	0.642181	-0.214786	0.551238	-0.0799226	0.826282	0.258388	0.471025	-0.333887	0.345744	-0.320302	0.366906	0.0224424	0.950932	-0.43632	0.207439	-0.191132	0.59684	0.824716	0.00332315	-0.15578	0.667381	-0.28303	0.428129
IQANK1	IQANK1	cyan	0.15415	0.670696	-0.374319	0.286583	0.0139599	0.969469	-0.109094	0.764177	-0.338815	0.338225	-0.197597	0.584242	0.157117	0.664667	-0.510464	0.131658	0.139201	0.701331	0.899939	0.000388065	0.064356	0.859803	-0.178584	0.621569
CDK19	CDK19	cyan	0.137526	0.704788	-0.370971	0.291259	0.331471	0.349461	-0.323376	0.362062	0.143212	0.693069	-0.0543078	0.881551	0.0106283	0.976753	-0.481997	0.158327	-0.00732542	0.983977	0.887817	0.000603934	-0.0476644	0.895971	0.310044	0.3833
HRK	HRK	cyan	0.1346	0.710839	0.00506591	0.988919	-0.181831	0.615136	-0.175886	0.626932	-0.303689	0.393633	-0.022689	0.950393	-0.239363	0.505375	-0.297299	0.404155	0.136977	0.705922	0.849541	0.00186209	-0.268214	0.4537	-0.301686	0.396917
TNNI1	TNNI1	cyan	0.127715	0.725136	-0.20227	0.575196	0.0505228	0.889763	-0.287238	0.420992	0.0871399	0.810822	-0.194111	0.591023	-0.154801	0.669372	-0.384151	0.273084	-0.146672	0.685969	0.942065	4.59451e-05	-0.332044	0.348578	0.0757953	0.835147
PHLPP1	PHLPP1	cyan	0.125581	0.729583	-0.360867	0.30562	0.270833	0.449129	-0.304905	0.391645	0.163293	0.652169	0.111678	0.758729	-0.0835423	0.818521	-0.492458	0.148178	-0.104761	0.773334	0.89228	0.000516289	-0.0429028	0.906323	0.252006	0.482431
SLC13A2	SLC13A2	cyan	-0.0905619	0.803513	-0.0865468	0.812091	0.0804197	0.825215	-0.221248	0.539023	-0.273566	0.444384	-0.304277	0.392671	-0.226216	0.529707	-0.477702	0.162613	-0.252913	0.480804	0.916608	0.000191133	-0.109389	0.763554	-0.16985	0.638988
TMEM71	TMEM71	cyan	0.0901947	0.804296	-0.18231	0.614189	0.480955	0.159361	-0.243882	0.497123	0.0995056	0.784474	0.217266	0.546537	-0.0169893	0.962847	-0.473657	0.166711	0.453813	0.187706	0.70236	0.023528	0.142105	0.695346	0.442121	0.200768
TUNAR	TUNAR	cyan	0.0875449	0.809956	-0.0698702	0.847903	0.106785	0.769053	-0.296716	0.405123	-0.185118	0.608647	0.110452	0.761311	-0.23216	0.518648	-0.304091	0.392975	0.0649625	0.858493	0.896853	0.000436525	-0.256665	0.474093	-0.0632529	0.862186
FSIP1	FSIP1	cyan	0.0693364	0.849054	-0.340127	0.336236	-0.266276	0.457093	0.221861	0.537871	-0.21299	0.554651	-0.198865	0.581783	-0.0688079	0.850193	-0.268659	0.452921	-0.123299	0.734347	0.85402	0.00165948	-0.283169	0.427892	-0.317394	0.371518
ADAMTS16	ADAMTS16	cyan	0.064047	0.86047	-0.293502	0.410471	-0.0793975	0.827409	-0.0736469	0.839768	-0.142836	0.693842	-0.166902	0.644902	-0.185761	0.607382	-0.343263	0.331509	-0.239465	0.50519	0.967035	4.96494e-06	-0.274137	0.443395	-0.183982	0.610888
KCNG1	KCNG1	cyan	0.0631623	0.862382	-0.122513	0.735989	0.105892	0.77094	-0.25426	0.47839	-0.0988597	0.785846	-0.215237	0.550382	0.161113	0.656572	-0.542485	0.1052	0.0316678	0.930796	0.901179	0.00036976	-0.237116	0.509501	0.0288933	0.936849
AL049629.2	AL049629.2	cyan	0.0625188	0.863773	0.11944	0.74242	-0.146482	0.686359	-0.277724	0.437209	-0.123939	0.73301	-0.319173	0.368693	-0.367575	0.296044	-0.437054	0.206588	-0.000146786	0.999679	0.81144	0.00437493	-0.177315	0.624091	-0.163983	0.650779
KRT6B	KRT6B	cyan	0.0538139	0.882622	-0.278048	0.436652	-0.0539219	0.882388	-0.0115509	0.974736	-0.277266	0.437997	-0.0439461	0.904053	-0.258161	0.471429	-0.292903	0.411472	-0.0772585	0.832002	0.950811	2.41304e-05	-0.18324	0.612352	-0.241537	0.501399
LGR5	LGR5	cyan	0.0402904	0.912008	-0.369363	0.29352	0.159441	0.659956	-0.0494916	0.892002	-0.258605	0.47064	-0.0931329	0.79803	-0.180031	0.618699	-0.325556	0.358647	0.0161211	0.964744	0.949545	2.66729e-05	-0.0485189	0.894114	-0.0719489	0.843424
ADGRG3	ADGRG3	cyan	0.026696	0.941644	-0.164828	0.649077	0.461898	0.178974	-0.161962	0.654856	-0.22124	0.539039	-0.137837	0.704146	-0.0536906	0.88289	-0.40334	0.247762	0.561101	0.0914965	0.619154	0.056288	0.337363	0.340431	0.252255	0.481986
LPA	LPA	cyan	0.0265279	0.942011	-0.270621	0.4495	-0.221121	0.539263	0.181115	0.616553	-0.205847	0.56831	-0.158712	0.661431	-0.205363	0.56924	-0.205866	0.568274	-0.168431	0.641832	0.862128	0.001334	-0.342501	0.332654	-0.300204	0.399356
FOXC1	FOXC1	cyan	0.023743	0.948091	-0.194742	0.589794	0.415897	0.23193	-0.229507	0.523572	0.216719	0.547572	-0.154571	0.669838	-0.214546	0.551692	-0.436692	0.207008	0.147983	0.683284	0.801921	0.00526243	-0.0119893	0.973777	0.446892	0.195376
USH1G	USH1G	green	-0.881586	0.000743878	0.899979	0.00038747	0.390537	0.264506	0.214763	0.551281	-0.288201	0.419366	-0.220225	0.54095	-0.282128	0.429667	-0.21838	0.544432	-0.177448	0.623827	-0.213624	0.553446	-0.0113952	0.975076	0.0316409	0.930855
PKDCC	PKDCC	green	-0.862874	0.00130661	0.828036	0.00309154	0.635236	0.0484335	0.218735	0.54376	-0.132744	0.714686	-0.242716	0.499247	-0.17168	0.635324	-0.2628	0.46321	0.0788478	0.828589	-0.230958	0.520876	0.0912352	0.802076	0.347873	0.324623
IL11	IL11	green	-0.854856	0.0016235	0.781539	0.00758291	0.626976	0.0523698	0.252041	0.482369	0.00238318	0.994787	-0.206825	0.566432	-0.310807	0.382069	-0.306595	0.388892	0.0404638	0.91163	-0.265941	0.457682	0.230287	0.522123	0.421356	0.225231
PROC	PROC	green	-0.808722	0.00461645	0.744642	0.0134867	0.0866586	0.811852	0.578195	0.07997	-0.314733	0.375762	-0.270234	0.450174	-0.111992	0.758066	-0.232283	0.51842	-0.0779408	0.830536	-0.184963	0.608954	-0.0659792	0.856297	-0.143282	0.692926
GRIN2C	GRIN2C	green	-0.795214	0.00596027	0.918549	0.000174371	0.488166	0.152293	0.0249856	0.945378	-0.267428	0.455075	-0.224427	0.533056	-0.21761	0.545887	-0.205295	0.569371	-0.0557937	0.87833	-0.220636	0.540176	-0.00879763	0.980757	0.129544	0.721331
GCGR	GCGR	green	-0.784221	0.00724262	0.925668	0.000122014	0.387316	0.268815	-0.0106708	0.97666	-0.261058	0.466289	-0.253515	0.479724	-0.281515	0.430713	-0.188928	0.601159	-0.217351	0.546377	-0.182253	0.614303	-0.0932618	0.797755	0.039359	0.914035
ITIH5	ITIH5	green	-0.783564	0.007325	0.922546	0.000143287	0.351315	0.319531	0.249388	0.487145	-0.30333	0.394221	-0.235919	0.511704	-0.209945	0.560459	-0.18369	0.611465	0.129517	0.721387	-0.27869	0.43555	0.0281754	0.938415	0.0588387	0.871735
AC055839.2	AC055839.2	green	-0.783547	0.0073271	0.933971	7.67499e-05	0.14919	0.680814	0.282669	0.428745	-0.256018	0.475247	-0.251159	0.483954	-0.273397	0.444678	-0.169985	0.638718	-0.123992	0.732899	-0.284942	0.42488	-0.0814684	0.822966	-0.0840352	0.817466
C1QL1	C1QL1	green	-0.767442	0.00956022	0.928535	0.000104618	0.41812	0.229189	-0.0457774	0.900071	-0.26447	0.460267	-0.250432	0.485263	-0.283842	0.426748	-0.145767	0.687825	-0.185748	0.607407	-0.204547	0.570808	-0.0991016	0.785332	0.0611616	0.866708
TBX22	TBX22	green	-0.763763	0.0101307	0.759301	0.0108542	0.663165	0.0365951	-0.129907	0.720576	-0.187795	0.603382	-0.194799	0.589682	-0.228997	0.524522	-0.221513	0.538525	-0.196273	0.586815	-0.106266	0.770151	0.016693	0.963494	0.261908	0.464786
CA3	CA3	green	-0.756867	0.0112639	0.950092	2.5552e-05	0.359684	0.307325	-0.00919274	0.979893	-0.240014	0.504183	-0.238403	0.507137	-0.259298	0.469409	-0.20175	0.576202	-0.149832	0.679502	-0.183599	0.611643	-0.111925	0.758207	0.0495435	0.891889
CLCNKA	CLCNKA	green	-0.749757	0.0125224	0.885955	0.000643545	0.124074	0.732727	0.324222	0.360734	-0.128412	0.723686	-0.27057	0.449587	-0.0732416	0.840641	-0.239486	0.50515	-0.118597	0.744187	-0.29609	0.406161	-0.144145	0.691152	-0.000660046	0.998556
TREX2	TREX2	green	-0.744317	0.0135497	0.969264	3.76251e-06	0.188233	0.602522	0.0927653	0.798813	-0.324116	0.3609	-0.279226	0.43463	-0.313903	0.377092	-0.0583	0.872901	-0.190506	0.598067	-0.273174	0.445064	-0.178166	0.6224	-0.12236	0.736309
MT3	MT3	green	-0.731689	0.0161585	0.835672	0.00260324	-0.0568199	0.876107	0.430002	0.214848	-0.297858	0.403229	-0.264148	0.460834	-0.255397	0.476357	-0.136071	0.707795	-0.184742	0.609388	-0.277246	0.438031	-0.106991	0.768618	-0.251074	0.484108
FAM240C	FAM240C	green	-0.72863	0.0168396	0.639012	0.0467014	0.56852	0.0863712	0.0468182	0.897809	-0.328363	0.354272	-0.209916	0.560514	0.117136	0.747252	-0.430444	0.214326	-0.00665608	0.98544	-0.218997	0.543267	0.344655	0.329422	0.154018	0.670965
BPIFB3	BPIFB3	green	-0.719868	0.0189001	0.867796	0.00113588	0.588939	0.0732298	-0.114282	0.753248	-0.214158	0.552431	-0.207933	0.564308	-0.228211	0.525986	-0.216452	0.548078	0.0133214	0.970865	-0.155153	0.668655	0.0166443	0.963601	0.238797	0.506414
MFAP2	MFAP2	green	-0.719096	0.0190895	0.882185	0.00072949	0.383361	0.274156	0.0604659	0.868213	0.105413	0.771955	-0.121625	0.737846	-0.406918	0.243192	0.0194073	0.957562	-0.242004	0.500546	-0.416888	0.230706	-0.154292	0.670407	0.272407	0.446394
CPNE6	CPNE6	green	-0.708452	0.0218382	0.962217	8.51781e-06	0.32503	0.359469	-0.074805	0.837277	-0.273276	0.444887	-0.245871	0.493509	-0.326942	0.356484	-0.0265992	0.941855	-0.182859	0.613104	-0.265644	0.458203	-0.181234	0.616318	-0.00573228	0.987461
PODNL1	PODNL1	green	-0.702302	0.0235446	0.962686	8.10726e-06	0.219757	0.541831	0.0254561	0.944351	-0.0498568	0.891209	-0.219611	0.542107	-0.312277	0.379701	-0.0705701	0.846394	-0.262204	0.464262	-0.354925	0.314236	-0.20537	0.569227	0.0686527	0.850528
COL11A2	COL11A2	green	-0.694026	0.0259827	0.955352	1.6471e-05	0.329357	0.35273	-0.0988118	0.785947	-0.237387	0.509002	-0.233572	0.516034	-0.261175	0.466081	-0.185358	0.608176	-0.142514	0.694505	-0.186024	0.606864	-0.123486	0.733956	0.0312829	0.931636
DOC2A	DOC2A	green	-0.687745	0.0279449	0.829082	0.00302105	0.594562	0.0698541	-0.184855	0.609167	-0.104085	0.774765	-0.0563604	0.877102	-0.312071	0.380032	-0.226238	0.529666	-0.104298	0.774314	-0.0735633	0.839948	-0.0492064	0.892621	0.281471	0.430789
FXYD6	FXYD6	green	-0.686873	0.0282251	0.844449	0.00211355	0.52443	0.119663	0.0076057	0.983363	0.132248	0.715714	-0.282202	0.429541	-0.357802	0.310049	-0.059784	0.869689	-0.0395027	0.913723	-0.354397	0.315006	-0.0497394	0.891464	0.431245	0.213379
CABP7	CABP7	green	-0.681432	0.0300166	0.936745	6.48631e-05	0.147707	0.683849	0.237975	0.507923	-0.271737	0.447558	-0.170476	0.637733	-0.2413	0.501832	-0.164245	0.65025	0.107895	0.766708	-0.285328	0.424224	-0.0388248	0.915199	-0.0577055	0.874189
C1QTNF3	C1QTNF3	green	-0.67146	0.0334982	0.888267	0.000594641	0.466984	0.173606	0.0307059	0.932894	-0.0919711	0.800506	-0.234286	0.514717	0.0102665	0.977544	-0.315414	0.374674	0.186853	0.605233	-0.292282	0.41251	0.0531628	0.884035	0.292734	0.411754
LRRC75B	LRRC75B	green	-0.666014	0.0355106	0.656968	0.0390312	0.348271	0.324032	0.205354	0.569257	-0.296193	0.40599	-0.296759	0.405051	0.359763	0.30721	-0.0357836	0.921824	-0.0741883	0.838603	-0.411673	0.23719	-0.170033	0.638622	0.0430636	0.905973
FCN3	FCN3	green	-0.659152	0.0381605	0.933177	8.04327e-05	0.144795	0.689818	0.153228	0.672574	-0.0428963	0.906337	-0.232107	0.518746	-0.376761	0.283198	0.146051	0.687241	-0.173703	0.631283	-0.493632	0.147065	-0.248632	0.488511	0.0427529	0.906649
AQP5	AQP5	green	-0.648038	0.0427307	0.972378	2.46327e-06	0.263049	0.46277	-0.0302216	0.93395	-0.323178	0.362372	-0.241663	0.501169	-0.313366	0.377952	-0.0734701	0.840149	0.0254932	0.94427	-0.204249	0.571383	-0.152699	0.673651	-0.0381316	0.916708
SHISA4	SHISA4	green	-0.64091	0.0458468	0.832957	0.00276993	0.480373	0.15994	-0.0637818	0.861044	0.245099	0.49491	-0.249419	0.48709	-0.312607	0.379171	-0.199519	0.580515	-0.101178	0.780925	-0.258347	0.471098	-0.0809888	0.823995	0.469082	0.171421
RAC3	RAC3	green	-0.638171	0.0470836	0.855427	0.00159928	-0.009877	0.978396	0.321409	0.365157	-0.321441	0.365108	0.0658962	0.856476	-0.186787	0.605363	0.11841	0.74458	-0.102337	0.778467	-0.456162	0.185143	-0.219072	0.543123	-0.248091	0.489489
BARX1	BARX1	green	-0.632262	0.0498268	0.970706	3.11001e-06	0.118319	0.744769	0.019143	0.95814	-0.0591449	0.871072	-0.197311	0.584797	-0.396915	0.256089	-0.0331544	0.927555	-0.20878	0.562686	-0.30629	0.389387	-0.255605	0.475985	0.00421504	0.99078
WSCD2	WSCD2	green	-0.624934	0.0533745	0.90733	0.000288135	0.407438	0.242531	0.0313478	0.931494	-0.0264429	0.942197	-0.276185	0.439858	-0.339821	0.336699	-0.0655288	0.85727	0.171142	0.636401	-0.313515	0.377713	-0.0514026	0.887853	0.288684	0.418552
APLN	APLN	green	-0.615781	0.0580358	0.951057	2.36585e-05	0.231401	0.520055	-0.0875202	0.810009	0.0173207	0.962122	-0.175188	0.628323	-0.240674	0.502976	-0.258902	0.470112	-0.143314	0.69286	-0.271039	0.448771	-0.0980908	0.787479	0.142782	0.693954
GMDS	GMDS	green	-0.614984	0.058454	0.845295	0.00207017	0.447526	0.194666	0.0576637	0.874279	-0.200979	0.57769	0.058589	0.872276	0.0931478	0.797998	0.0355477	0.922338	0.179092	0.620562	-0.443607	0.199079	-0.16754	0.643621	0.183079	0.612671
FZD2	FZD2	green	-0.614825	0.0585376	0.993444	8.02099e-09	0.142778	0.693962	0.0241608	0.947179	-0.186562	0.605806	-0.124534	0.731768	-0.280013	0.43328	-0.0482523	0.894693	-0.0300267	0.934376	-0.361162	0.305195	-0.163748	0.651253	-0.0369183	0.919351
BCKDK	BCKDK	green	-0.612838	0.0595897	0.773302	0.00869892	0.298152	0.402744	0.182684	0.613451	0.290206	0.415992	0.0900392	0.804628	0.0298055	0.934858	-0.19504	0.589213	-0.0893536	0.806092	-0.489632	0.15088	-0.0965092	0.790841	0.377193	0.282601
MDFI	MDFI	green	-0.606488	0.0630352	0.531766	0.113645	0.416468	0.231225	0.359882	0.30704	0.431136	0.213508	-0.252349	0.481817	-0.368665	0.294504	-0.143884	0.69169	0.0152542	0.966639	-0.305218	0.391135	0.0823072	0.821168	0.583628	0.0765135
NKAIN4	NKAIN4	green	-0.602353	0.0653479	0.873837	0.000949271	0.356563	0.311848	0.117658	0.746158	-0.313383	0.377925	-0.231092	0.520629	-0.27661	0.439126	0.0368535	0.919492	0.333782	0.345904	-0.324711	0.359968	-0.0111051	0.975711	0.0873437	0.810387
TMEM52	TMEM52	green	-0.600046	0.0666618	0.625938	0.0528791	0.0631345	0.862442	0.443785	0.198877	-0.406863	0.243262	0.302659	0.395319	-0.278678	0.43557	0.302802	0.395086	-0.0668441	0.85443	-0.470102	0.170364	-0.110254	0.76173	-0.276571	0.439193
PRRT3	PRRT3	green	-0.597486	0.0681397	0.823875	0.00338374	0.286955	0.42147	0.185151	0.608583	-0.0747015	0.837499	0.314588	0.375994	-0.11322	0.755483	-0.111461	0.759185	0.145083	0.689228	-0.382734	0.275008	-0.0375868	0.917895	0.13969	0.700322
RBP4	RBP4	green	-0.595385	0.069369	0.968518	4.13742e-06	0.0342493	0.925167	-0.0263067	0.942494	-0.192394	0.594374	-0.254474	0.478007	-0.251409	0.483506	-0.143122	0.693256	-0.194467	0.59033	-0.243573	0.497686	-0.227875	0.526611	-0.130093	0.72019
TLL2	TLL2	green	-0.594239	0.0700454	0.754507	0.0116713	0.347561	0.325087	0.214346	0.552073	0.0650657	0.85827	-0.227364	0.527565	0.164482	0.649774	-0.451314	0.190455	0.295537	0.40708	-0.383987	0.273307	0.237819	0.50821	0.353654	0.316094
FBXO2	FBXO2	green	-0.584258	0.0761188	0.987529	1.04264e-07	0.0995995	0.784275	-0.0268022	0.941412	-0.304243	0.392727	-0.233274	0.516587	-0.296565	0.405373	-0.00905159	0.980201	-0.0350291	0.923468	-0.289524	0.417138	-0.214106	0.55253	-0.140097	0.699482
DUSP26	DUSP26	green	-0.58015	0.0787146	0.915411	0.000202045	0.0912908	0.801957	0.0363871	0.920509	-0.257055	0.473398	0.0836135	0.818369	-0.129245	0.721953	-0.177999	0.622731	-0.0465014	0.898498	-0.289354	0.417425	-0.105799	0.771138	-0.13197	0.716291
STON1-GTF2A1L	STON1-GTF2A1L	green	-0.574653	0.0822765	0.8506	0.00181264	0.318725	0.369402	-0.200997	0.577655	0.210929	0.558578	-0.236972	0.509765	-0.313576	0.377615	-0.211203	0.558056	-0.303638	0.393716	-0.239636	0.504875	-0.149474	0.680234	0.301215	0.39769
C1QL4	C1QL4	green	-0.573247	0.0832042	0.985391	1.95831e-07	0.0543421	0.881477	-0.0456942	0.900252	-0.264427	0.460342	-0.25798	0.47175	-0.294845	0.408232	-0.0384835	0.915942	-0.106014	0.770684	-0.273117	0.445162	-0.239733	0.504698	-0.152675	0.673701
COL11A1	COL11A1	green	-0.573078	0.0833162	0.732625	0.0159541	0.415	0.233042	-0.215053	0.55073	-0.220759	0.539943	0.0776574	0.831145	0.0797592	0.826633	-0.328338	0.354311	-0.158449	0.661965	-0.180753	0.61727	0.0331906	0.927475	0.0772364	0.83205
CLU	CLU	green	-0.570762	0.0848599	0.945906	3.50833e-05	0.336508	0.341733	-0.109041	0.76429	-0.302305	0.3959	-0.145802	0.687752	-0.290582	0.41536	0.0474685	0.896396	0.140626	0.698392	-0.30749	0.387437	-0.126965	0.726697	0.035155	0.923193
CERS1	CERS1	green	-0.569261	0.0858699	0.965539	5.91883e-06	0.0170714	0.962667	-0.0327798	0.928371	-0.256627	0.47416	-0.134965	0.710084	-0.273437	0.444609	-0.104	0.774946	-0.152186	0.674697	-0.226537	0.529108	-0.238943	0.506146	-0.187418	0.604123
C9orf50	C9orf50	green	-0.567893	0.0867974	0.972696	2.35291e-06	0.0842149	0.817081	-0.095669	0.792629	-0.216889	0.547251	-0.20432	0.571247	-0.238061	0.507765	-0.163393	0.651969	-0.123639	0.733637	-0.228184	0.526036	-0.185113	0.608658	-0.10687	0.768874
PRSS33	PRSS33	green	-0.563242	0.0899982	0.971991	2.60324e-06	0.0996382	0.784192	-0.130961	0.718385	-0.273886	0.44383	-0.259744	0.468617	-0.291029	0.41461	-0.0987651	0.786047	-0.130383	0.719586	-0.175832	0.62704	-0.247797	0.490019	-0.13606	0.707818
BPIFB2	BPIFB2	green	-0.561772	0.0910252	0.554599	0.096145	0.306186	0.389556	0.54734	0.101509	-0.284649	0.425376	-0.17552	0.627661	0.0214064	0.953195	-0.158905	0.661041	0.607272	0.0626026	-0.295938	0.406414	0.265928	0.457705	0.139356	0.701011
RAMP1	RAMP1	green	-0.558487	0.0933479	0.891473	0.000531388	-0.0958576	0.792228	0.0894389	0.80591	-0.396335	0.256848	-0.307902	0.386769	-0.375265	0.285268	0.294059	0.409542	-0.266183	0.457256	-0.3988	0.253631	-0.374757	0.285975	-0.368473	0.294776
RUNDC3A	RUNDC3A	green	-0.558258	0.0935112	0.971668	2.72436e-06	0.135596	0.708778	-0.0885571	0.807793	-0.340894	0.335077	-0.194182	0.590884	-0.355297	0.313692	0.148371	0.682488	-0.0632808	0.862126	-0.316952	0.37222	-0.289266	0.417573	-0.15505	0.668865
EMILIN3	EMILIN3	green	-0.547336	0.101512	0.961443	9.22914e-06	0.13829	0.70321	-0.0937913	0.796627	-0.30072	0.398505	-0.284311	0.425951	-0.0769763	0.832609	-0.0846043	0.816247	0.00686357	0.984987	-0.279341	0.434432	-0.227231	0.527813	-0.0951369	0.793761
SCRG1	SCRG1	green	-0.538272	0.108471	0.965753	5.77443e-06	0.00781433	0.982907	-0.0891006	0.806632	-0.232488	0.518041	-0.225793	0.530498	-0.250907	0.484409	-0.126349	0.727982	-0.152777	0.673492	-0.218746	0.543741	-0.238657	0.506671	-0.170091	0.638505
FZD8	FZD8	green	-0.53225	0.113255	0.781164	0.00763146	0.269994	0.450591	0.0276842	0.939487	0.385041	0.271881	-0.276871	0.438677	-0.135056	0.709894	-0.314281	0.376486	-0.0608488	0.867385	-0.271865	0.447336	-0.108995	0.764387	0.451498	0.190251
NPW	NPW	green	-0.52438	0.119704	0.953958	1.85954e-05	-0.0828433	0.820019	-0.0453425	0.901017	-0.284033	0.426423	-0.263654	0.461704	-0.300074	0.399569	0.00162458	0.996446	-0.213016	0.554602	-0.25995	0.468251	-0.312643	0.379112	-0.273157	0.445094
TNNT3	TNNT3	green	-0.514947	0.12773	0.917977	0.000179189	0.00692474	0.984853	-0.119364	0.74258	-0.319811	0.367682	-0.322485	0.363463	-0.400228	0.251776	0.268323	0.453508	-0.285429	0.424053	-0.344012	0.330385	-0.404382	0.246426	-0.257262	0.473029
SLC2A4	SLC2A4	green	-0.514203	0.128377	0.878259	0.000827611	0.293974	0.409685	0.016277	0.964403	-0.334738	0.344439	-0.184409	0.610045	-0.257082	0.47335	0.0418588	0.908594	0.356465	0.311991	-0.2655	0.458456	-0.0804987	0.825046	0.0331127	0.927645
EBF4	EBF4	green	-0.513007	0.129421	0.773629	0.00865254	0.319079	0.368842	0.00951733	0.979183	0.00546369	0.988049	-0.116933	0.747678	0.0249115	0.94554	0.32743	0.355723	-0.0655338	0.857259	-0.665872	0.0355642	-0.326671	0.356906	0.206273	0.567492
ENHO	ENHO	green	-0.511945	0.130352	0.963926	7.09325e-06	-0.040854	0.910781	-0.102549	0.778018	-0.263871	0.461321	-0.224255	0.533377	-0.272963	0.44543	0.0033223	0.992733	-0.202545	0.574667	-0.281267	0.431137	-0.309332	0.384451	-0.233914	0.515403
CILP2	CILP2	green	-0.509719	0.132318	0.9587	1.21089e-05	-0.0303195	0.933737	-0.0992117	0.785098	-0.206495	0.567066	-0.185267	0.608354	-0.24702	0.491425	-0.115686	0.750297	-0.170764	0.637158	-0.230349	0.522008	-0.25827	0.471236	-0.182699	0.61342
GLMP	GLMP	green	-0.509256	0.132729	0.783723	0.00730499	0.500754	0.140418	-0.164856	0.64902	0.219654	0.542026	0.113692	0.754489	-0.140939	0.697747	0.0929747	0.798367	-0.0566296	0.876519	-0.483518	0.156827	-0.205503	0.56897	0.44688	0.195389
COL2A1	COL2A1	green	-0.506244	0.135423	0.951539	2.2755e-05	-0.044843	0.902103	-0.0999267	0.78358	-0.230624	0.521496	-0.229701	0.523211	-0.251897	0.482628	-0.126939	0.726752	-0.172492	0.633701	-0.195266	0.588772	-0.264379	0.460426	-0.205624	0.568738
COMP	COMP	green	-0.506063	0.135586	0.958547	1.22866e-05	-0.0770731	0.832401	-0.0459427	0.899712	-0.245314	0.49452	-0.190125	0.598813	-0.237553	0.508698	-0.044	0.903936	-0.158465	0.661931	-0.280807	0.431922	-0.286496	0.422247	-0.235551	0.512383
ACAN	ACAN	green	-0.502936	0.138419	0.960629	1.00236e-05	-0.0197871	0.956733	-0.112986	0.755975	-0.140749	0.698138	-0.224131	0.53361	-0.262037	0.464558	-0.126307	0.72807	-0.174802	0.629093	-0.236636	0.510384	-0.258682	0.470504	-0.128898	0.722674
NOTUM	NOTUM	green	-0.498037	0.142932	0.959523	1.11831e-05	-0.0434699	0.905089	-0.0998024	0.783844	-0.238	0.507877	-0.227806	0.52674	-0.261512	0.465486	-0.0920351	0.80037	-0.143815	0.69183	-0.217629	0.545851	-0.270142	0.450334	-0.205053	0.569837
CYP2W1	CYP2W1	green	-0.495899	0.144929	0.975499	1.53077e-06	0.0195365	0.95728	-0.111774	0.758527	-0.280226	0.432917	-0.245011	0.49507	-0.282781	0.428553	0.000626116	0.99863	-0.0512005	0.888292	-0.26884	0.452606	-0.263637	0.461733	-0.177243	0.624232
GP1BB	GP1BB	green	-0.495592	0.145217	0.846262	0.00202135	-0.1058	0.771136	0.0271107	0.940739	-0.369874	0.292801	-0.338345	0.338938	-0.422055	0.224381	0.409982	0.239314	-0.302311	0.395891	-0.410036	0.239247	-0.439382	0.203902	-0.364473	0.300453
SCT	SCT	green	-0.495324	0.145469	0.964115	6.9471e-06	-0.0374416	0.918211	-0.124346	0.732159	-0.27877	0.435411	-0.244394	0.496191	-0.289915	0.416481	0.0198212	0.956658	-0.176499	0.625713	-0.266878	0.456037	-0.315177	0.375052	-0.236626	0.510403
HHIPL1	HHIPL1	green	-0.493697	0.147003	0.925415	0.000123643	0.13696	0.705957	-0.194121	0.591003	0.135851	0.70825	-0.141464	0.696667	-0.325495	0.358742	-0.117957	0.745529	-0.226168	0.529798	-0.287422	0.420681	-0.247054	0.491365	0.142134	0.695287
TGFBR3L	TGFBR3L	green	-0.489953	0.150572	0.953808	1.88355e-05	-0.0845553	0.816352	-0.0892457	0.806323	-0.291694	0.413494	-0.273144	0.445116	-0.311957	0.380215	0.0713526	0.844708	-0.200754	0.578125	-0.285084	0.424639	-0.344666	0.329406	-0.278129	0.436512
MATN3	MATN3	green	-0.48673	0.153685	0.941139	4.88975e-05	-0.0429349	0.906253	-0.116419	0.748757	-0.122935	0.735106	-0.247041	0.491388	-0.203489	0.572846	-0.170473	0.63774	-0.189461	0.600113	-0.19139	0.596337	-0.292838	0.41158	-0.129769	0.720863
SNORC	SNORC	green	-0.484448	0.155914	0.948492	2.89322e-05	-0.0712644	0.844898	-0.133142	0.71386	-0.296295	0.405821	-0.270267	0.450116	-0.315582	0.374405	0.0410526	0.910349	-0.225176	0.531653	-0.233969	0.515301	-0.353852	0.315804	-0.27842	0.436013
CHRDL2	CHRDL2	green	-0.483704	0.156644	0.956292	1.51445e-05	-0.0570908	0.87552	-0.112016	0.758017	-0.236403	0.510814	-0.166621	0.645469	-0.24501	0.495072	-0.066698	0.854745	-0.162479	0.653813	-0.248629	0.488516	-0.281116	0.431395	-0.22067	0.540112
EMILIN1	EMILIN1	green	-0.48124	0.159078	0.957361	1.37342e-05	-0.0677356	0.852506	-0.110652	0.76089	-0.131179	0.717934	-0.246555	0.492268	-0.307225	0.387868	0.00612751	0.986597	-0.231612	0.519665	-0.30718	0.387941	-0.330641	0.350742	-0.163809	0.65113
NAGS	NAGS	green	-0.475236	0.165104	0.756801	0.0112751	0.382974	0.274681	-0.0250679	0.945199	0.415075	0.232948	0.0199895	0.95629	-0.322941	0.362746	-0.207478	0.56518	0.0921984	0.800022	-0.290776	0.415035	-0.0231056	0.949484	0.542061	0.105526
P2RX2	P2RX2	green	-0.473305	0.167071	0.964174	6.9022e-06	-0.0527761	0.884873	-0.105407	0.771966	-0.265519	0.458422	-0.232387	0.518227	-0.272838	0.445646	-0.0171633	0.962466	-0.0997089	0.784042	-0.26134	0.465789	-0.281815	0.430201	-0.222312	0.537023
HTR2A	HTR2A	green	-0.471847	0.168565	0.945759	3.54586e-05	0.104996	0.772836	-0.0396224	0.913462	-0.117552	0.746378	-0.223754	0.534315	-0.263718	0.461591	-0.113559	0.754769	0.175836	0.627033	-0.262815	0.463184	-0.137658	0.704515	0.0335979	0.926588
NES	NES	green	-0.46779	0.172765	0.611904	0.0600882	0.428467	0.216672	0.0556555	0.87863	0.437016	0.206632	-0.220414	0.540594	-0.442194	0.200685	0.0179659	0.960712	0.0354317	0.92259	-0.295689	0.406828	-0.0926468	0.799066	0.588982	0.0732032
KIRREL2	KIRREL2	green	-0.464799	0.175901	0.574028	0.082688	0.507683	0.134132	-0.196396	0.586575	0.537514	0.109066	-0.185554	0.607789	-0.279446	0.434253	-0.265868	0.457809	-0.225431	0.531175	-0.182437	0.61394	-0.0226086	0.950569	0.657691	0.0387418
ADAD2	ADAD2	green	-0.464237	0.176494	0.963584	7.36245e-06	-0.0390044	0.914808	-0.116298	0.749011	-0.303136	0.394538	-0.254026	0.478809	-0.296439	0.405583	0.0846598	0.816128	-0.0866722	0.811822	-0.299976	0.399732	-0.315373	0.37474	-0.237214	0.50932
NDUFA4L2	NDUFA4L2	green	-0.461696	0.179189	0.938022	5.98761e-05	-0.10034	0.782703	-0.0937904	0.796629	-0.199433	0.580681	-0.256748	0.473945	-0.126499	0.72767	-0.0510057	0.888715	-0.184216	0.610427	-0.303803	0.393446	-0.329801	0.352042	-0.215552	0.549785
CSRNP3	CSRNP3	green	-0.460732	0.180218	0.666413	0.0353605	0.429486	0.215461	-0.0862369	0.812753	0.49195	0.148662	-0.26938	0.451662	-0.247194	0.491112	-0.297044	0.404578	0.00779747	0.982944	-0.231348	0.520153	0.0164051	0.964123	0.631361	0.0502545
OBSCN	OBSCN	green	-0.459624	0.181405	0.735994	0.0152331	0.0782432	0.829887	-0.0482367	0.894727	-0.464488	0.176229	-0.329736	0.352142	-0.45581	0.185527	0.571626	0.0842816	-0.207678	0.564796	-0.394835	0.258818	-0.405836	0.244568	-0.301232	0.397664
CSPG4	CSPG4	green	-0.453689	0.187841	0.6654	0.0357423	0.258177	0.471401	-0.0650728	0.858254	0.513987	0.128565	-0.261454	0.465588	-0.350021	0.32144	-0.106362	0.769947	-0.270899	0.449015	-0.31498	0.375367	-0.164233	0.650276	0.481281	0.159038
NGEF	NGEF	green	-0.445433	0.197015	0.718037	0.0193516	0.285936	0.423194	-0.18389	0.611069	0.133856	0.71238	-0.218268	0.544643	0.299701	0.400185	-0.442426	0.200421	-0.0588903	0.871623	-0.250576	0.485004	-0.0509567	0.888821	0.29245	0.41223
PPM1L	PPM1L	green	0.44041	0.202723	-0.327973	0.354879	0.0752391	0.836343	-0.398462	0.25407	0.400154	0.251873	0.305608	0.390498	0.671296	0.0335575	-0.5686	0.0863171	0.285127	0.424565	0.390718	0.264266	0.0426812	0.906805	0.373864	0.287216
PLAAT3	PLAAT3	green	-0.427332	0.218025	0.738964	0.0146165	0.214957	0.550914	0.106914	0.768781	-0.373641	0.287527	0.0283341	0.938069	-0.342574	0.332545	0.469415	0.171075	0.27833	0.436167	-0.512788	0.129613	-0.157989	0.662897	-0.0799848	0.826148
PITX1	PITX1	green	-0.425392	0.220349	0.711709	0.02097	0.310863	0.381979	0.0671994	0.853663	-0.279506	0.434149	0.356559	0.311853	-0.260427	0.467407	0.0897972	0.805145	0.383079	0.274539	-0.254621	0.477743	-0.0338338	0.926073	0.0459362	0.899726
JUNB	JUNB	green	-0.424577	0.221331	0.530486	0.114681	0.409219	0.240277	0.0584228	0.872636	-0.0856819	0.813941	-0.135174	0.709651	0.605432	0.0636205	-0.376811	0.283128	0.323213	0.362319	-0.201659	0.576376	-0.01766	0.961381	0.298063	0.40289
CCDC33	CCDC33	green	-0.42329	0.222885	0.854898	0.0016217	0.217734	0.545652	-0.0175062	0.961717	-0.230507	0.521714	-0.19223	0.594693	-0.151135	0.676841	-0.118498	0.744395	0.435285	0.208642	-0.238662	0.506662	-0.00925955	0.979746	0.0762554	0.834158
CABP1	CABP1	green	-0.421276	0.225328	0.901259	0.000368595	-0.0700086	0.847605	-0.0959005	0.792136	-0.0506958	0.889388	-0.278558	0.435776	-0.409437	0.240002	0.275132	0.441675	-0.243227	0.498316	-0.452829	0.188785	-0.408897	0.240684	-0.114292	0.753227
NXPH4	NXPH4	green	-0.418301	0.228966	0.847653	0.00195265	-0.125252	0.730269	-0.0194921	0.957377	-0.189189	0.600647	-0.235795	0.511932	0.153739	0.671532	-0.161378	0.656036	-0.097068	0.789653	-0.320232	0.367017	-0.280075	0.433175	-0.198742	0.582021
SLC2A1	SLC2A1	green	-0.416416	0.231289	0.552025	0.098026	0.23526	0.512918	-0.139896	0.699897	-0.3389	0.338095	0.246682	0.492038	0.106485	0.769687	-0.50672	0.134995	-0.00279459	0.993887	0.187835	0.603304	0.0288743	0.93689	-0.0973698	0.789011
PTPRN	PTPRN	green	-0.414256	0.233966	0.894852	0.000470227	-0.0916231	0.801249	-0.177517	0.62369	0.0546947	0.880713	-0.250635	0.484898	-0.31224	0.37976	-0.139671	0.70036	-0.286198	0.42275	-0.261145	0.466135	-0.249723	0.486542	-0.0613823	0.866231
NOS1	NOS1	green	-0.408504	0.24118	0.897747	0.000422061	0.0160893	0.964814	0.00938804	0.979465	-0.333938	0.345665	-0.240098	0.504029	-0.276645	0.439065	0.148726	0.681763	0.243515	0.497791	-0.33316	0.34686	-0.214051	0.552634	-0.160055	0.658711
PPFIA4	PPFIA4	green	-0.400966	0.250821	0.823454	0.00341434	0.44656	0.195748	-0.235824	0.51188	-0.170889	0.636906	-0.0724472	0.842351	-0.0707638	0.845977	-0.0598076	0.869638	0.396867	0.256152	-0.298064	0.402888	-0.00157104	0.996563	0.243078	0.498587
STRA6	STRA6	green	-0.399951	0.252135	0.788089	0.00677105	0.227759	0.526827	0.0739343	0.83915	-0.212493	0.555597	-0.170586	0.637514	-0.0657057	0.856888	-0.129128	0.722196	0.548378	0.100731	-0.259902	0.468336	0.0407488	0.91101	0.119002	0.743338
B3GNT8	B3GNT8	green	-0.395107	0.25846	0.590549	0.0722527	-0.0705213	0.8465	0.175708	0.627287	-0.41988	0.227031	-0.185395	0.608103	-0.442101	0.20079	0.730457	0.0164305	-0.202225	0.575285	-0.530588	0.114598	-0.402177	0.249259	-0.371561	0.290433
HHIPL2	HHIPL2	green	-0.390947	0.263962	0.76466	0.00998943	0.0885197	0.807873	0.203053	0.573688	-0.194469	0.590326	-0.0941737	0.795812	-0.13808	0.703643	-0.123233	0.734485	0.518572	0.124608	-0.274305	0.443106	0.0537937	0.882666	0.0320734	0.929912
MFSD2A	MFSD2A	green	-0.389409	0.266011	0.775131	0.00844176	0.23949	0.505144	-0.196616	0.586147	0.00309336	0.993233	0.434262	0.209837	-0.252018	0.48241	-0.0111895	0.975526	-0.0213529	0.953312	-0.396551	0.256565	-0.0402328	0.912133	0.109134	0.764093
CERS6	CERS6	green	0.386975	0.269273	-0.602018	0.0655374	-0.0332922	0.927254	-0.0493817	0.892241	0.361038	0.305374	-0.0641592	0.860228	0.443866	0.198786	-0.683172	0.0294354	0.244054	0.496809	0.346182	0.327141	0.568673	0.0862681	0.29177	0.413368
EHMT2	EHMT2	green	-0.377253	0.282519	0.623011	0.0543323	0.376268	0.283879	-0.0652029	0.857973	-0.183606	0.611631	0.276842	0.438727	-0.340706	0.335361	0.54652	0.102127	0.0914273	0.801666	-0.479948	0.160364	-0.270818	0.449156	0.0958569	0.792229
BIRC7	BIRC7	green	-0.370101	0.292482	0.911632	0.000239517	-0.126634	0.727388	-0.189249	0.600529	0.0213313	0.953359	-0.233284	0.516567	-0.298975	0.401383	0.043761	0.904456	-0.261161	0.466106	-0.335466	0.343325	-0.387461	0.268619	-0.103265	0.776502
PAFAH1B3	PAFAH1B3	green	-0.364748	0.300061	0.477462	0.162855	0.223344	0.535084	0.227892	0.526579	-0.168654	0.641386	0.57096	0.0847271	0.0158439	0.96535	0.381325	0.276928	0.135918	0.708111	-0.613867	0.0590434	-0.104355	0.774193	0.0119693	0.973821
DNAI1	DNAI1	green	-0.362071	0.303889	0.770818	0.00905697	0.09736	0.789032	-0.279714	0.433793	-0.195616	0.588092	-0.41829	0.22898	-0.344312	0.329935	0.448383	0.193709	-0.270119	0.450374	-0.404331	0.246491	-0.46073	0.18022	-0.107278	0.768011
SECISBP2L	SECISBP2L	green	0.356747	0.31158	-0.485131	0.155244	0.283748	0.426907	-0.270572	0.449585	0.412985	0.235549	0.12311	0.734741	0.559288	0.0927782	-0.639629	0.0464224	0.368249	0.295092	0.497215	0.143698	0.26376	0.461517	0.541159	0.106222
BGN	BGN	green	-0.331224	0.349842	0.619263	0.0562322	0.16399	0.650764	-0.126046	0.728614	0.595153	0.0695055	-0.240622	0.503072	-0.263956	0.461171	-0.117528	0.746429	-0.246962	0.491532	-0.333976	0.345607	-0.185423	0.608048	0.482554	0.157777
ENO2	ENO2	green	-0.325803	0.35826	0.885552	0.000652354	0.0701297	0.847343	-0.233999	0.515246	0.211449	0.557588	0.0427112	0.906739	-0.292608	0.411965	-0.002948	0.993551	-0.0444292	0.903003	-0.394818	0.25884	-0.247761	0.490085	0.172284	0.634116
CA9	CA9	green	-0.318944	0.369056	0.843301	0.00217347	-0.165324	0.648077	-0.198233	0.583008	-0.249851	0.48631	0.0977897	0.788119	-0.0891279	0.806574	-0.0149045	0.967404	-0.175249	0.628202	-0.319895	0.367549	-0.271319	0.448285	-0.319039	0.368906
HS3ST6	HS3ST6	green	-0.31249	0.37936	0.851755	0.00175983	-0.175941	0.626823	-0.20245	0.574849	-0.40128	0.250415	-0.324007	0.361072	-0.404074	0.246821	0.286149	0.422834	-0.144203	0.691035	-0.173017	0.632652	-0.496465	0.144398	-0.403291	0.247825
LEFTY2	LEFTY2	green	-0.302837	0.395029	0.770747	0.00906737	-0.110237	0.761765	-0.20928	0.561729	-0.0145644	0.968147	0.113357	0.755193	-0.399012	0.253354	-0.197451	0.584526	-0.191742	0.595649	0.0853381	0.814676	-0.347445	0.32526	-0.132077	0.716069
GPC1	GPC1	green	-0.299041	0.401274	0.714072	0.0203551	0.0314016	0.931377	-0.15088	0.677361	0.479178	0.161133	-0.20297	0.573847	-0.361591	0.304579	0.0108356	0.9763	-0.241458	0.501542	-0.358691	0.308759	-0.295722	0.406773	0.313282	0.378087
CLDN10	CLDN10	green	-0.297281	0.404186	0.721315	0.0185483	0.115608	0.75046	0.0850711	0.815248	-0.201687	0.576322	-0.133464	0.713192	-0.113137	0.755656	-0.111127	0.75989	0.598552	0.0675215	-0.221238	0.539042	0.0529425	0.884512	0.0606011	0.867921
SUSD2	SUSD2	green	0.281356	0.430984	-0.420379	0.226422	-0.396953	0.25604	0.42276	0.223526	-0.189262	0.600504	-0.0793242	0.827566	-0.318963	0.369026	0.389575	0.26579	0.27588	0.440385	-0.0383977	0.916129	0.20734	0.565445	-0.33283	0.347367
ETNK2	ETNK2	green	-0.278415	0.436022	0.631117	0.0503709	0.0260704	0.94301	-0.0956141	0.792746	-0.273876	0.443847	-0.269146	0.452072	0.521192	0.122381	-0.174337	0.630019	0.138801	0.702156	-0.296309	0.405798	-0.1874	0.604159	-0.106087	0.770528
SCX	SCX	green	-0.254275	0.478363	0.719549	0.0189783	-0.280957	0.431666	-0.143036	0.693432	-0.420027	0.226852	-0.124007	0.732868	-0.442303	0.20056	0.539979	0.107138	-0.330754	0.350568	-0.281264	0.431141	-0.600325	0.066502	-0.535749	0.110459
GAP43	GAP43	green	-0.253793	0.479227	0.686157	0.0284565	0.198933	0.581651	0.00105864	0.997684	-0.163223	0.652311	-0.134935	0.710146	-0.0736262	0.839813	-0.116911	0.747724	0.655186	0.0397517	-0.203324	0.573165	0.0709651	0.845543	0.150218	0.678714
ITIH6	ITIH6	green	-0.225306	0.53141	0.551587	0.0983485	-0.0322455	0.929536	-0.187577	0.60381	-0.250541	0.485068	-0.294453	0.408885	0.519722	0.123628	-0.324575	0.360182	0.0112448	0.975405	-0.167023	0.644661	-0.122569	0.735872	-0.150935	0.677249
PCDHGB6	PCDHGB6	green	0.177691	0.623342	-0.538865	0.108006	0.0925377	0.799298	0.293676	0.410181	0.346996	0.325928	-0.106117	0.770465	0.51609	0.12674	-0.601295	0.065948	0.369691	0.293058	0.45596	0.185363	0.259699	0.468696	0.401606	0.249994
RSPO4	RSPO4	green	-0.165114	0.648501	0.733548	0.0157543	-0.150305	0.678537	-0.254186	0.478522	0.233535	0.516104	-0.126693	0.727265	-0.417474	0.229984	0.374951	0.285705	-0.265628	0.45823	-0.488044	0.152411	-0.466027	0.174609	0.0117685	0.97426
COL23A1	COL23A1	green	-0.163798	0.651152	0.715444	0.020004	-0.0675654	0.852874	-0.140821	0.697991	-0.320523	0.366557	-0.266552	0.45661	-0.346854	0.326139	0.517387	0.125624	0.223532	0.534733	-0.402036	0.24944	-0.358458	0.309097	-0.213859	0.552999
CLDN9	CLDN9	green	-0.137742	0.704342	0.580462	0.0785158	-0.211925	0.556679	-0.1743	0.630094	-0.458264	0.182868	-0.300882	0.398239	-0.431481	0.213101	0.719439	0.0190052	-0.156634	0.665646	-0.333229	0.346754	-0.544822	0.103413	-0.475313	0.165026
SERPINA1	SERPINA1	green	-0.135273	0.709447	0.603842	0.0645085	0.0494575	0.892076	0.0474955	0.896338	-0.182585	0.613647	-0.103141	0.776764	0.187703	0.603563	-0.0799435	0.826237	0.707212	0.022175	-0.265591	0.458297	-0.00932719	0.979599	0.0589087	0.871584
TSPAN2	TSPAN2	green	-0.130118	0.720137	0.349951	0.321545	0.198249	0.582977	-0.154829	0.669314	-0.246019	0.49324	0.357141	0.311007	0.337676	0.339954	-0.465669	0.174985	0.38607	0.270491	0.284619	0.425427	-0.0416964	0.908948	0.016712	0.963453
RHCG	RHCG	green	-0.10404	0.774859	0.527597	0.117041	0.0411632	0.910108	-0.00761109	0.983352	-0.151178	0.676753	0.361843	0.304216	-0.165229	0.648269	-0.144123	0.691199	0.586525	0.0747108	-0.0308832	0.932507	0.0498449	0.891235	0.00528229	0.988445
MEDAG	MEDAG	green	-0.0878929	0.809213	-0.394716	0.258975	0.317198	0.371829	0.140277	0.699112	0.356287	0.31225	-0.0555481	0.878863	0.0877884	0.809436	-0.593742	0.0703398	-0.0981116	0.787435	0.713199	0.0205806	0.0480003	0.895241	0.443286	0.199444
TEX22	TEX22	green	-0.0829164	0.819862	0.487046	0.153378	-0.207007	0.566083	-0.342473	0.332697	-0.362302	0.303557	-0.246914	0.491617	-0.629737	0.051031	0.659102	0.0381805	-0.377678	0.281932	-0.242802	0.499091	-0.440376	0.202761	-0.462792	0.178023
ADGRD1	ADGRD1	green	0.0518954	0.886784	-0.390808	0.264146	0.501856	0.139407	-0.143191	0.693113	0.437848	0.205669	-0.038825	0.915198	0.332264	0.348239	-0.709028	0.0216828	0.161546	0.655696	0.542338	0.105313	0.314906	0.375485	0.66503	0.0358828
TREM2	TREM2	green	0.00546684	0.988042	0.619309	0.0562086	-0.2604	0.467454	-0.238513	0.506935	-0.156657	0.6656	-0.129454	0.721517	-0.153558	0.6719	0.678969	0.0308523	-0.0160277	0.964948	-0.536794	0.109632	-0.600809	0.066225	-0.274138	0.443394
PREX2	PREX2	green	-0.0050163	0.989027	-0.49419	0.146537	0.211562	0.557372	0.23917	0.50573	0.524634	0.119493	-0.0872736	0.810536	0.338882	0.338122	-0.564714	0.0889774	-0.103908	0.77514	0.448793	0.193251	0.11917	0.742986	0.502421	0.13889
INAVA	INAVA	greenyellow	0.664438	0.0361077	-0.437201	0.206418	-0.323947	0.361166	-0.263315	0.462302	-0.346446	0.326747	0.35079	0.320305	0.042821	0.906501	0.566611	0.0876725	0.380427	0.278156	0.177704	0.623318	-0.247586	0.490401	-0.407367	0.242621
CLEC5A	CLEC5A	greenyellow	0.552641	0.0975736	-0.0772857	0.831944	0.00314772	0.993114	-0.423936	0.222104	0.324746	0.359913	0.405449	0.245063	0.0218182	0.952295	0.455309	0.186071	0.511683	0.130582	-0.0608292	0.867427	-0.376553	0.283485	0.286883	0.421592
SERPINA5	SERPINA5	greenyellow	-0.552102	0.0979696	0.0248789	0.945611	0.352979	0.317085	0.345408	0.328296	0.2893	0.417515	-0.280593	0.432289	-0.0895089	0.80576	-0.667195	0.0350675	-0.396564	0.256548	0.0732474	0.840628	0.508738	0.13319	0.374262	0.286662
ANXA8L1	ANXA8L1	greenyellow	0.479933	0.160378	-0.198946	0.581625	0.0362464	0.920815	-0.295154	0.407718	0.0181112	0.960395	0.0739357	0.839147	-0.248604	0.48856	0.492384	0.148249	0.560569	0.0918714	0.149549	0.680081	-0.209417	0.561468	0.120932	0.739296
HMCN2	HMCN2	greenyellow	-0.460274	0.180708	-0.0503409	0.890158	0.431202	0.21343	0.0950263	0.793997	-0.223952	0.533945	0.0208516	0.954407	-0.0437185	0.904548	-0.683497	0.0293276	-0.287728	0.420164	0.557614	0.0939716	0.35123	0.319656	0.0642445	0.860044
C5orf46	C5orf46	greenyellow	0.455274	0.18611	-0.200365	0.578879	-0.325251	0.359123	0.047679	0.895939	-0.0369551	0.919271	0.473703	0.166664	-0.156255	0.666415	0.7512	0.0122594	0.351517	0.319234	-0.328489	0.354077	-0.198658	0.582184	-0.209579	0.561157
MMP1	MMP1	greenyellow	0.449538	0.192422	-0.0923078	0.799788	-0.251272	0.483752	-0.252061	0.482334	-0.158059	0.662755	0.417885	0.229478	-0.213922	0.552878	0.865352	0.0012185	0.172126	0.634433	-0.359166	0.308073	-0.286604	0.422064	-0.284926	0.424906
MUC1	MUC1	greenyellow	0.433545	0.210675	-0.158751	0.661352	-0.368966	0.29408	-0.210444	0.559506	-0.293307	0.410798	0.223355	0.535065	0.273676	0.444194	0.814722	0.00409542	-0.0236526	0.948289	-0.351622	0.319079	-0.498029	0.142939	-0.45801	0.183142
KRT81	KRT81	greenyellow	0.419869	0.227045	-0.0207993	0.954521	-0.28406	0.426378	-0.32537	0.358938	-0.384276	0.272915	0.0792809	0.827659	-0.368403	0.294874	0.683074	0.0294678	0.241114	0.502171	0.169849	0.63899	-0.483382	0.15696	-0.425267	0.2205
MEIKIN	MEIKIN	greenyellow	0.396337	0.256847	-0.156136	0.666658	-0.370747	0.291574	-0.262472	0.463789	-0.297835	0.403268	-0.171482	0.635721	-0.0626442	0.863502	0.904646	0.00032192	-0.171326	0.636034	-0.245102	0.494905	-0.523144	0.120738	-0.473091	0.167289
TMEM132A	TMEM132A	greenyellow	0.374207	0.286738	-0.27677	0.438851	-0.429181	0.215823	-0.00152601	0.996662	-0.321407	0.36516	0.0202899	0.955634	0.551176	0.0986515	0.582896	0.0769732	-0.0432927	0.905475	-0.235728	0.512057	-0.456036	0.185281	-0.489921	0.150603
CCDC152	CCDC152	greenyellow	0.355357	0.313605	-0.0987102	0.786163	-0.207153	0.565804	-0.163499	0.651753	0.0747304	0.837437	-0.227288	0.527705	-0.116638	0.748297	0.869193	0.00109057	0.0267457	0.941536	-0.4165	0.231185	-0.421379	0.225203	-0.0688873	0.850022
COL7A1	COL7A1	greenyellow	-0.346288	0.326983	0.395405	0.258069	0.0894866	0.805808	0.0455349	0.900599	-0.380965	0.277419	-0.300697	0.398543	-0.445408	0.197044	0.782681	0.00743664	-0.318585	0.369625	-0.431605	0.212954	-0.388032	0.267853	-0.261441	0.465612
C20orf144	C20orf144	greenyellow	0.335405	0.343418	-0.136945	0.705988	-0.360476	0.306183	-0.218199	0.544774	-0.144539	0.690344	-0.200248	0.579104	-0.358761	0.308658	0.908705	0.000271882	-0.287551	0.420464	-0.230977	0.520842	-0.478308	0.162004	-0.389037	0.266508
PSORS1C1	PSORS1C1	greenyellow	0.331852	0.348873	-0.115365	0.75097	-0.228339	0.525746	0.00233926	0.994883	-0.0701514	0.847297	0.162374	0.654024	-0.245902	0.493452	0.933801	7.75278e-05	0.167146	0.644413	-0.440544	0.202569	-0.305123	0.391289	-0.187567	0.603831
PKMYT1	PKMYT1	greenyellow	0.31489	0.375511	0.246722	0.491965	-0.379959	0.278797	-0.339173	0.33768	0.0425684	0.90705	0.320532	0.366542	-0.388205	0.267621	0.78609	0.00701199	-0.116824	0.747907	-0.338673	0.33844	-0.59495	0.069625	-0.276633	0.439086
HAMP	HAMP	greenyellow	-0.266653	0.456432	0.0660013	0.856249	-0.283901	0.426647	0.583688	0.0764759	-0.429045	0.215984	-0.251482	0.483375	-0.23559	0.51231	0.68028	0.0304056	-0.249909	0.486206	-0.388669	0.267	-0.261663	0.465218	-0.505844	0.135783
RHOV	RHOV	greenyellow	0.266618	0.456493	-0.101956	0.779275	-0.14378	0.691903	-0.0418189	0.908681	-0.447946	0.194197	0.211585	0.557328	-0.257353	0.472867	0.848351	0.00191881	0.254235	0.478434	-0.135879	0.708192	-0.321375	0.365212	-0.383019	0.274621
CLIC3	CLIC3	greenyellow	0.264807	0.459675	-0.0393725	0.914006	-0.404973	0.24567	-0.0961866	0.791528	-0.363892	0.301282	0.216655	0.547694	-0.022914	0.949902	0.899483	0.000394974	-0.207238	0.565639	-0.410151	0.239102	-0.487287	0.153145	-0.571867	0.0841208
RRP1	RRP1	greenyellow	0.264049	0.461008	-0.0570126	0.875689	-0.0302122	0.933971	-0.284267	0.426026	0.228713	0.525049	0.422235	0.224162	-0.41222	0.236506	0.781834	0.00754494	-0.194055	0.591131	-0.252593	0.481377	-0.448103	0.194021	0.0488008	0.893502
DQX1	DQX1	greenyellow	0.263823	0.461406	-0.0062348	0.986362	-0.0394154	0.913913	-0.188927	0.601161	0.376593	0.28343	0.527044	0.117496	-0.155632	0.667682	0.713474	0.0205095	-0.0708621	0.845765	-0.432965	0.211356	-0.439614	0.203635	0.172039	0.634608
UBQLN4	UBQLN4	greenyellow	0.256991	0.473512	-0.200731	0.578169	0.308516	0.385773	-0.350875	0.32018	0.193953	0.591332	0.383823	0.273529	-0.0679524	0.852039	0.681428	0.0300179	0.0108067	0.976363	-0.213598	0.553495	-0.320647	0.36636	0.289452	0.41726
APOC1	APOC1	greenyellow	0.253878	0.479073	-0.0274355	0.94003	-0.325308	0.359034	0.065616	0.857081	-0.212438	0.555703	0.227419	0.527462	0.278571	0.435754	0.8183	0.00380557	0.0709171	0.845647	-0.607049	0.0627254	-0.391188	0.26364	-0.351321	0.319522
CCDC30	CCDC30	greenyellow	0.250919	0.484387	-0.161045	0.656709	0.00699705	0.984695	-0.253699	0.479395	-0.206016	0.567986	0.27705	0.438368	-0.349549	0.322139	0.879289	0.000800997	-0.0912387	0.802069	-0.270447	0.449801	-0.24359	0.497655	-0.200078	0.579433
TNFAIP8L2	TNFAIP8L2	greenyellow	0.247226	0.491053	0.105588	0.771585	-0.166974	0.644759	-0.034582	0.924442	0.272962	0.445432	0.0393612	0.914031	-0.276511	0.439297	0.779024	0.00791228	0.174524	0.629647	-0.55268	0.0975451	-0.326699	0.356862	0.10113	0.781026
S100A7	S100A7	greenyellow	0.244036	0.496842	-0.107844	0.766817	-0.304027	0.393079	-0.073697	0.839661	-0.321252	0.365405	-0.0552493	0.87951	-0.146867	0.685568	0.968944	3.9198e-06	-0.190006	0.599045	-0.367056	0.296781	-0.466002	0.174636	-0.459276	0.181779
KRT78	KRT78	greenyellow	0.23848	0.506995	-0.0663788	0.855434	-0.274765	0.442309	-0.150763	0.6776	-0.292156	0.412722	-0.0414581	0.909466	-0.297743	0.403421	0.974208	1.87678e-06	-0.224607	0.532717	-0.325991	0.357966	-0.464503	0.176212	-0.434324	0.209764
HAGHL	HAGHL	greenyellow	0.229637	0.52333	-0.0364059	0.920468	-0.373017	0.288396	0.0220483	0.951793	0.0579983	0.873555	0.0995508	0.784378	-0.148938	0.68133	0.915625	0.000200067	-0.270025	0.450537	-0.48238	0.157949	-0.576383	0.0811446	-0.262697	0.463393
MROH6	MROH6	greenyellow	0.224915	0.53214	-0.0435615	0.90489	-0.348141	0.324226	-0.205298	0.569365	-0.40804	0.241768	-0.243835	0.497208	-0.411172	0.237819	0.874885	0.000919348	-0.301001	0.398043	-0.0920717	0.800292	-0.518807	0.124407	-0.563399	0.0898894
ASPG	ASPG	greenyellow	0.220748	0.539964	-0.0493698	0.892266	-0.255334	0.476469	-0.172327	0.634031	-0.309426	0.384299	-0.186703	0.605528	-0.297849	0.403245	0.947091	3.21542e-05	-0.223268	0.535228	-0.285317	0.424243	-0.473642	0.166727	-0.422835	0.223436
TOP1MT	TOP1MT	greenyellow	0.213154	0.55434	-0.0765173	0.833595	-0.16784	0.643019	-0.112508	0.756981	-0.0894015	0.80599	0.375952	0.284316	-0.306606	0.388874	0.920212	0.000160888	-0.221294	0.538938	-0.347203	0.325619	-0.458383	0.18274	-0.25557	0.476047
SOX6	SOX6	greenyellow	-0.211826	0.556867	0.438338	0.205105	0.113909	0.754031	-0.414634	0.233496	-0.211288	0.557894	-0.294184	0.409334	-0.117263	0.746985	-0.622996	0.0543399	-0.0882383	0.808475	0.528753	0.116094	-0.0137509	0.969926	-0.072679	0.841852
ARVCF	ARVCF	greenyellow	0.206315	0.567411	-0.220293	0.540823	0.29615	0.406062	-0.097494	0.788747	0.131975	0.71628	0.701854	0.0236724	0.196649	0.586083	0.53036	0.114784	0.229315	0.523931	-0.333803	0.345873	-0.127771	0.725019	0.2694	0.451628
GFUS	GFUS	greenyellow	0.201678	0.57634	0.101221	0.780833	-0.322667	0.363176	-0.0657681	0.856753	-0.296873	0.404862	0.022805	0.95014	-0.0683629	0.851153	0.961836	8.86289e-06	-0.0635295	0.861589	-0.465789	0.174859	-0.576231	0.0812436	-0.430778	0.213931
FCGR1A	FCGR1A	greenyellow	0.196748	0.585891	0.223329	0.535113	-0.25725	0.47305	-0.139546	0.700619	0.00325044	0.99289	0.163982	0.650781	-0.353056	0.316971	0.908793	0.000270864	-0.0290128	0.936588	-0.550379	0.0992404	-0.465772	0.174877	-0.195469	0.588378
OBP2B	OBP2B	greenyellow	0.187398	0.604161	-0.112804	0.756357	-0.288094	0.419546	0.0154372	0.966239	-0.371073	0.291116	-0.227154	0.527955	-0.331043	0.350121	0.923948	0.00013342	-0.13448	0.711088	-0.198076	0.583312	-0.444219	0.198386	-0.463621	0.177144
TINCR	TINCR	greenyellow	0.18724	0.604473	-0.0743207	0.838319	-0.222606	0.536471	-0.126698	0.727255	-0.606515	0.0630203	-0.104989	0.772851	0.0240032	0.947523	0.828012	0.00309315	-0.0960327	0.791855	-0.129842	0.72071	-0.518406	0.12475	-0.57734	0.0805228
SLURP1	SLURP1	greenyellow	0.184247	0.610365	0.0305881	0.933151	-0.2742	0.443288	-0.178157	0.622418	-0.309752	0.383772	-0.198055	0.583352	-0.322955	0.362724	0.946401	3.38365e-05	-0.251724	0.482939	-0.3147	0.375815	-0.506845	0.134882	-0.439782	0.203442
LY6D	LY6D	greenyellow	0.184216	0.610427	-0.0397712	0.913138	-0.242669	0.499333	-0.116092	0.749443	-0.328852	0.353512	-0.203256	0.573296	-0.31191	0.380291	0.948867	2.81122e-05	-0.203491	0.572842	-0.289908	0.416492	-0.461481	0.179418	-0.422626	0.223688
FABP6	FABP6	greenyellow	0.181436	0.615918	-0.0869469	0.811235	-0.294498	0.40881	-0.0506144	0.889564	-0.339325	0.33745	-0.18742	0.60412	-0.30588	0.390055	0.937172	6.31618e-05	-0.246386	0.492576	-0.324213	0.360749	-0.396777	0.25627	-0.471499	0.168923
ESPN	ESPN	greenyellow	0.180395	0.617979	0.0208067	0.954505	-0.413058	0.235459	-0.0134163	0.970657	-0.457868	0.183296	-0.156366	0.666191	0.238779	0.506447	0.77111	0.00901433	-0.153018	0.673001	-0.356155	0.312442	-0.565221	0.0886274	-0.591542	0.071654
GABRD	GABRD	greenyellow	-0.16466	0.649415	-0.004061	0.991117	0.0679977	0.851941	0.174551	0.629592	0.0230075	0.949698	-0.233301	0.516537	-0.192971	0.593247	0.759512	0.0108192	-0.394446	0.259331	-0.480165	0.160147	-0.345222	0.328575	-0.00608403	0.986692
SLC25A48	SLC25A48	greenyellow	0.16013	0.658561	-0.0379592	0.917084	-0.230855	0.521069	-0.0566784	0.876414	-0.312308	0.379651	-0.202368	0.575008	-0.304566	0.392198	0.954255	1.81271e-05	-0.175409	0.627883	-0.33729	0.340542	-0.429238	0.215755	-0.397323	0.255556
RHPN1	RHPN1	greenyellow	0.150683	0.677764	-0.0419784	0.908334	-0.423317	0.222852	0.106826	0.768966	-0.463638	0.177127	0.114201	0.753418	0.0812619	0.823409	0.831861	0.0028394	-0.20072	0.57819	-0.33293	0.347214	-0.540156	0.107	-0.634981	0.0485516
ADIRF	ADIRF	greenyellow	-0.146695	0.685922	0.202966	0.573854	-0.120876	0.739413	0.164052	0.65064	-0.460376	0.180599	-0.276563	0.439207	-0.357493	0.310496	0.882863	0.000713452	-0.140939	0.697747	-0.415297	0.232674	-0.376443	0.283636	-0.414134	0.234118
AC025165.6	AC025165.6	greenyellow	0.137989	0.70383	-0.0708878	0.84571	0.0915643	0.801374	-0.230858	0.521063	-0.199304	0.580932	0.204056	0.571754	-0.143074	0.693353	0.890957	0.000541221	-0.160424	0.657965	-0.386955	0.269299	-0.350859	0.320204	-0.141536	0.696518
F12	F12	greenyellow	-0.11199	0.758071	0.156796	0.665317	-0.350396	0.320886	0.257705	0.47224	-0.447066	0.19518	0.222007	0.537597	-0.353165	0.316811	0.779419	0.00785988	-0.323149	0.362419	-0.352995	0.31706	-0.410829	0.23825	-0.619201	0.0562639
ADCK5	ADCK5	greenyellow	0.107373	0.76781	0.105276	0.772244	-0.202123	0.575481	-0.0928505	0.798632	-0.0131829	0.971167	-0.0531202	0.884127	-0.395824	0.257519	0.933463	7.90905e-05	-0.290796	0.415001	-0.364442	0.300497	-0.615328	0.0582731	-0.205422	0.569127
ACADS	ACADS	greenyellow	-0.0979032	0.787878	0.43588	0.20795	-0.154534	0.669915	-0.0676157	0.852765	-0.0363718	0.920542	0.0936729	0.796879	-0.469419	0.171071	0.825691	0.00325386	-0.278288	0.43624	-0.529193	0.115734	-0.547437	0.101436	-0.199993	0.579598
CCDC137	CCDC137	greenyellow	0.0919939	0.800458	-0.221052	0.539392	0.304261	0.392697	0.0696381	0.848403	0.443106	0.199647	0.441442	0.201542	0.0498227	0.891283	0.550818	0.098916	0.0411136	0.910216	-0.519986	0.123402	-0.065787	0.856712	0.471571	0.168849
CARD9	CARD9	greenyellow	0.0897218	0.805306	0.204612	0.570684	-0.180605	0.617564	-0.0928625	0.798606	0.126781	0.727082	-0.166794	0.64512	-0.4535	0.188049	0.843945	0.00213968	-0.17906	0.620626	-0.507065	0.134685	-0.438272	0.20518	-0.0671962	0.85367
EPS8L1	EPS8L1	greenyellow	0.0884457	0.808031	-0.16172	0.655345	0.314934	0.37544	-0.0614021	0.866188	-0.291872	0.413198	0.447331	0.194885	-0.126347	0.727986	0.693471	0.0261521	0.242976	0.498773	-0.251678	0.483021	-0.0397809	0.913117	-0.00271024	0.994071
LIG1	LIG1	greenyellow	-0.0771363	0.832265	0.0271437	0.940667	0.436075	0.207723	-0.00622918	0.986374	0.535285	0.110827	0.352007	0.318512	-0.293121	0.411108	0.429071	0.215953	0.0141729	0.969003	-0.475961	0.164369	0.00840833	0.981608	0.609994	0.0611169
FXYD5	FXYD5	greenyellow	0.0733713	0.840362	0.366751	0.297213	-0.21687	0.547287	-0.230184	0.522314	-0.0657029	0.856894	-0.140792	0.69805	-0.426881	0.218564	0.864946	0.00123261	-0.181017	0.616747	-0.50207	0.139211	-0.527949	0.116752	-0.226528	0.529125
GOLT1A	GOLT1A	greenyellow	0.0711758	0.845089	0.200889	0.577865	-0.179889	0.618981	0.092033	0.800374	-0.415448	0.232486	0.099227	0.785065	-0.282286	0.429396	0.867756	0.00113721	0.245977	0.493317	-0.450762	0.191065	-0.298188	0.402683	-0.373819	0.287278
ORM2	ORM2	greenyellow	0.0618425	0.865236	-0.0941153	0.795937	-0.267557	0.454848	0.221869	0.537855	-0.353885	0.315757	-0.151653	0.675783	-0.270747	0.44928	0.920814	0.000156204	-0.156871	0.665166	-0.372093	0.289688	-0.347843	0.324668	-0.443689	0.198987
CHCHD10	CHCHD10	greenyellow	0.0608263	0.867434	0.103537	0.775926	-0.263049	0.46277	0.0152834	0.966575	-0.111178	0.759781	-0.167731	0.643238	-0.197275	0.584867	0.926063	0.000119496	-0.310207	0.383037	-0.506553	0.135145	-0.558087	0.0936331	-0.299585	0.400376
LGALS7B	LGALS7B	greenyellow	0.0562519	0.877338	0.160474	0.657863	-0.24049	0.503312	-0.109966	0.762337	-0.380387	0.27821	-0.247001	0.49146	-0.361695	0.304429	0.926972	0.000113855	-0.24617	0.492966	-0.35196	0.318582	-0.503917	0.137527	-0.461764	0.179117
ACBD7	ACBD7	greenyellow	0.0535416	0.883213	-0.309139	0.384763	0.502023	0.139254	-0.103411	0.776193	-0.156104	0.666724	0.373601	0.287583	-0.308318	0.386093	0.362827	0.302806	0.223354	0.535066	0.234474	0.514369	0.0320076	0.930055	0.207562	0.565018
GSTA2	GSTA2	greenyellow	-0.0485653	0.894014	-0.170242	0.638203	-0.243243	0.498287	0.470869	0.169572	-0.336679	0.341473	0.175075	0.628547	-0.155695	0.667554	0.785146	0.00712777	-0.182901	0.613023	-0.385873	0.270756	-0.237107	0.509517	-0.437388	0.206202
PYCR3	PYCR3	greenyellow	0.0270425	0.940888	-0.0243601	0.946744	-0.368999	0.294033	0.227017	0.528212	-0.149844	0.679477	-0.111686	0.758711	-0.0854501	0.814437	0.812788	0.00425851	-0.391234	0.26358	-0.295583	0.407004	-0.670655	0.0337907	-0.40336	0.247737
PGPEP1	PGPEP1	greenyellow	0.0185729	0.959386	0.135687	0.708589	-0.0826148	0.820509	-0.0886529	0.807589	-0.229081	0.524364	-0.25155	0.483252	-0.385742	0.270934	0.923892	0.000133802	-0.19563	0.588065	-0.402468	0.248884	-0.439944	0.203257	-0.247913	0.489811
CCDC169	CCDC169	grey	-0.173636	0.631418	-0.21211	0.556327	0.353414	0.316447	0.288979	0.418055	0.0418473	0.908619	0.117321	0.746863	0.0515973	0.887431	-0.496096	0.144744	0.322137	0.36401	-0.162391	0.65399	1	0	0.305841	0.390119
MMP10	MMP10	grey60	0.547312	0.10153	-0.279152	0.434756	-0.0993403	0.784825	-0.13544	0.709101	-0.14711	0.685071	0.0295826	0.935345	0.29385	0.409891	0.139017	0.70171	0.864072	0.00126345	0.158569	0.661721	0.0259517	0.943269	0.00269669	0.994101
IYD	IYD	grey60	0.485801	0.15459	-0.306204	0.389528	-0.0714853	0.844423	-0.142658	0.694209	-0.0693657	0.848991	0.36235	0.303489	0.372814	0.288681	-0.213797	0.553116	0.749505	0.0125688	-0.044831	0.902129	0.564545	0.0890943	0.0265133	0.942043
TMEM52B	TMEM52B	grey60	0.478671	0.16164	-0.365431	0.299087	0.0722575	0.842759	-0.115636	0.750402	0.0826187	0.8205	0.576428	0.0811155	0.320387	0.366771	-0.231464	0.519939	0.802304	0.00522441	0.152699	0.673652	0.411294	0.237665	0.218007	0.545136
TXK	TXK	grey60	0.465781	0.174867	-0.217065	0.546917	-0.0126291	0.972378	-0.0205724	0.955017	0.312919	0.37867	0.464589	0.176122	0.516745	0.126175	-0.165449	0.647825	0.849131	0.00188149	-0.1314	0.717474	0.260279	0.467669	0.351051	0.319921
CCL22	CCL22	grey60	0.448758	0.19329	-0.240629	0.503058	-0.200211	0.579176	-0.20737	0.565387	-0.215388	0.550094	-0.130653	0.719026	-0.0861826	0.81287	0.141365	0.696869	0.475814	0.164519	-0.126548	0.727567	0.477312	0.163005	-0.189977	0.599101
MYO3B	MYO3B	grey60	0.435569	0.208312	-0.175865	0.626974	0.245046	0.495006	-0.255001	0.477064	0.234023	0.515201	0.0805136	0.825014	0.392775	0.261536	0.00359778	0.99213	0.861072	0.0013735	0.0602468	0.868688	0.0296925	0.935105	0.48308	0.157258
CXCL1	CXCL1	grey60	0.422357	0.224014	-0.121688	0.737714	-0.00617781	0.986487	-0.0653306	0.857698	-0.154007	0.670988	0.170816	0.637054	0.187484	0.603992	0.38643	0.270006	0.863529	0.00128287	-0.142727	0.694067	0.00173296	0.996209	0.0425988	0.906984
IL1B	IL1B	grey60	0.411576	0.237311	-0.243317	0.498151	0.251764	0.482866	-0.181048	0.616686	0.118659	0.744057	0.0820162	0.821792	0.280007	0.433292	-0.0587285	0.871974	0.906026	0.000304214	0.185725	0.607453	0.155346	0.668264	0.412875	0.235687
ANKRD33B	ANKRD33B	grey60	0.399146	0.253181	-0.400447	0.251492	0.248792	0.488222	-0.220569	0.540301	0.204523	0.570854	0.0161824	0.96461	0.556971	0.0944322	-0.456248	0.18505	0.692559	0.0264322	0.135984	0.707974	0.548288	0.100798	0.440665	0.202431
ARHGAP40	ARHGAP40	grey60	0.395709	0.25767	-0.133386	0.713353	0.071667	0.844031	-0.0664598	0.85526	-0.0302785	0.933827	0.187215	0.604522	0.427786	0.217483	-0.0287442	0.937174	0.965277	6.09875e-06	-0.113116	0.7557	0.288632	0.41864	0.204327	0.571233
A2ML1	A2ML1	grey60	0.370387	0.292079	-0.264503	0.460208	-0.144957	0.689486	-0.173791	0.631108	-0.154404	0.670178	-0.02777	0.9393	-0.064744	0.858965	-0.260201	0.467807	0.454741	0.186691	0.100135	0.783137	0.669057	0.0343764	-0.121105	0.738934
SALL3	SALL3	grey60	0.348983	0.322976	-0.112161	0.757712	0.0935013	0.797245	-0.0681888	0.851529	0.000493009	0.998922	0.367683	0.295892	0.0796679	0.826828	-0.0511234	0.888459	0.896292	0.00044578	-0.080604	0.82482	0.450141	0.191753	0.200478	0.578659
DDC	DDC	grey60	0.347181	0.325653	-0.1289	0.72267	0.0611264	0.866784	-0.0390342	0.914743	-0.0235108	0.948598	-0.0356762	0.922058	0.670342	0.0339048	-0.103261	0.776509	0.877237	0.000854652	-0.0931959	0.797895	0.166854	0.644999	0.212283	0.555998
RBM20	RBM20	grey60	0.34334	0.331394	-0.118913	0.743526	0.158241	0.662387	-0.120504	0.740192	0.321404	0.365165	-0.101978	0.779228	0.568684	0.0862602	-0.236716	0.510237	0.807867	0.00469439	-0.147405	0.684466	0.286156	0.422823	0.499894	0.141211
CNNM1	CNNM1	grey60	0.329533	0.352458	-0.288756	0.418432	0.203258	0.573292	-0.0788757	0.828529	-0.0619729	0.864954	0.1677	0.643301	0.744598	0.0134953	-0.265454	0.458536	0.796098	0.00586469	0.18012	0.618523	0.175582	0.627537	0.247187	0.491124
RFX6	RFX6	grey60	0.32483	0.359782	-0.169596	0.639497	-0.0186594	0.959197	-0.101902	0.779389	-0.106317	0.770043	-0.0751035	0.836635	0.0059796	0.98692	-0.206655	0.566757	0.700183	0.0241532	0.0110006	0.975939	0.627552	0.0520885	0.047042	0.897323
TNFSF14	TNFSF14	grey60	0.317948	0.370637	-0.166347	0.646018	0.1471	0.685092	0.0970652	0.789659	0.261239	0.465969	0.221349	0.538833	0.395681	0.257707	-0.143569	0.692337	0.948721	2.84297e-05	-0.145677	0.688009	0.352205	0.318221	0.451351	0.190414
ADGRA1	ADGRA1	grey60	0.313095	0.378387	-0.0868282	0.811489	0.10383	0.775305	-0.017109	0.962585	-0.011581	0.97467	-0.0352179	0.923056	0.585765	0.0751812	-0.0705242	0.846493	0.919468	0.000166819	-0.093555	0.79713	0.155075	0.668813	0.253572	0.479621
PKIB	PKIB	grey60	0.311098	0.381599	-0.185752	0.6074	0.0648413	0.858754	0.0717252	0.843906	0.000336625	0.999264	0.242568	0.499516	0.781136	0.00763503	-0.155681	0.667582	0.832849	0.00277674	-0.16588	0.646957	0.241532	0.501408	0.206827	0.566428
GP2	GP2	grey60	0.309429	0.384294	-0.121349	0.738423	0.074224	0.838526	0.0283566	0.93802	-0.0396189	0.91347	-0.059027	0.871327	0.589226	0.0730549	-0.107039	0.768516	0.916805	0.000189377	-0.0985421	0.78652	0.233593	0.515996	0.216981	0.547076
GPR15	GPR15	grey60	0.298964	0.401401	-0.0989719	0.785607	0.11634	0.748924	0.0138263	0.969761	-0.0263549	0.942389	-0.0298924	0.934669	0.542206	0.105415	-0.0859447	0.813378	0.942334	4.51116e-05	-0.0738139	0.839409	0.200979	0.577691	0.254141	0.478603
UGT2B15	UGT2B15	grey60	0.292915	0.411451	-0.0956223	0.792728	0.153984	0.671034	-0.0142614	0.96881	-0.0297839	0.934905	-0.0253705	0.944538	0.472081	0.168324	-0.100053	0.783312	0.957927	1.30287e-05	-0.0790275	0.828203	0.282195	0.429553	0.274722	0.442383
ACKR4	ACKR4	grey60	0.291951	0.413066	0.0510304	0.888661	0.109368	0.763598	-0.141035	0.69755	0.00635504	0.986099	0.649492	0.0421127	0.204561	0.570783	0.0175147	0.961698	0.795401	0.00593993	-0.182273	0.614262	0.229521	0.523546	0.178899	0.620944
TENM3	TENM3	grey60	0.291783	0.413346	-0.379823	0.278983	-0.279067	0.434902	-0.160013	0.658797	-0.140039	0.699601	-0.142931	0.693648	0.220958	0.539569	-0.400667	0.251208	-0.083548	0.818509	0.10127	0.780731	0.581598	0.0777935	-0.280246	0.432881
SCG2	SCG2	grey60	0.291004	0.414652	-0.00954947	0.979112	0.0640424	0.86048	0.038163	0.91664	0.214535	0.551715	0.554921	0.0959113	0.251996	0.482451	-0.0993495	0.784805	0.859477	0.00143479	-0.166817	0.645074	0.256473	0.474435	0.319961	0.367446
SLC1A2	SLC1A2	grey60	0.289394	0.417357	-0.28744	0.42065	0.0994649	0.78456	0.0953704	0.793265	-0.0737449	0.839557	0.341792	0.333722	0.751574	0.0121918	-0.261964	0.464686	0.784139	0.00725292	-0.0945958	0.794913	0.421559	0.224984	0.158652	0.661552
PLCXD2	PLCXD2	grey60	0.283916	0.426621	-0.105379	0.772027	0.282382	0.429234	-0.0811674	0.823612	0.00638891	0.986025	0.157862	0.663154	0.0683809	0.851114	0.151962	0.675154	0.910256	0.000254357	-0.132046	0.716134	0.315803	0.374053	0.341364	0.334367
SLC9A4	SLC9A4	grey60	0.267761	0.454491	-0.0621494	0.864572	0.15357	0.671877	-0.0342991	0.925059	-0.0347326	0.924114	0.0366848	0.91986	0.0749737	0.836914	-0.0825972	0.820546	0.928729	0.000103514	-0.03267	0.928611	0.432141	0.212323	0.246451	0.492457
UPK1A	UPK1A	grey60	0.26458	0.460074	-0.0206316	0.954888	0.17638	0.62595	0.000372897	0.999184	0.0283483	0.938038	0.28752	0.420515	0.11244	0.757123	0.0195055	0.957348	0.958522	1.23157e-05	-0.0876297	0.809775	0.280931	0.431711	0.29439	0.40899
PIK3C2G	PIK3C2G	grey60	0.264283	0.460595	-0.361348	0.304927	0.0127106	0.9722	0.271345	0.44824	-0.265647	0.458198	0.162056	0.654666	0.53069	0.114516	-0.15403	0.67094	0.831678	0.00285111	-0.0143371	0.968644	0.484871	0.155499	-0.0120369	0.973673
FDCSP	FDCSP	grey60	-0.258284	0.47121	0.437579	0.205981	0.113652	0.754573	0.402678	0.248613	-0.235161	0.513101	-0.156398	0.666126	0.13741	0.705027	-0.0720476	0.843211	0.77078	0.00906247	-0.275339	0.441319	0.1785	0.621737	0.0820868	0.82164
SLITRK5	SLITRK5	grey60	0.249808	0.486387	-0.271852	0.447358	0.0466229	0.898234	0.196594	0.58619	-0.0886674	0.807558	0.269109	0.452135	-0.0242398	0.947007	-0.135622	0.708723	0.783476	0.00733608	0.386388	0.270063	0.212694	0.555215	0.10027	0.782852
UGT2B10	UGT2B10	grey60	0.249548	0.486857	-0.0378438	0.917335	0.158993	0.660861	0.0398897	0.91288	-0.0144765	0.968339	0.0200467	0.956166	0.255983	0.475309	-0.0386086	0.915669	0.981997	4.49751e-07	-0.0704141	0.846731	0.278008	0.436721	0.283985	0.426504
EFHD1	EFHD1	grey60	0.243804	0.497265	-0.180325	0.618118	0.113168	0.755591	0.190568	0.597944	-0.00149372	0.996732	0.310336	0.382829	0.63854	0.0469158	-0.161157	0.656482	0.893132	0.000500678	-0.0296757	0.935141	0.189849	0.599352	0.241645	0.501202
SULT1E1	SULT1E1	grey60	0.237465	0.50886	0.038473	0.915965	0.0363618	0.920564	-0.052348	0.885802	-0.165443	0.647838	0.240823	0.502704	0.257375	0.472828	-0.254029	0.478803	0.87372	0.000952672	-0.0597813	0.869695	0.475701	0.164633	0.0625517	0.863702
LY9	LY9	grey60	0.23657	0.510505	-0.124546	0.731743	0.0948127	0.794452	0.231963	0.519014	-0.0136175	0.970217	0.481793	0.15853	0.330393	0.351125	0.153123	0.672787	0.88309	0.000708125	-0.239968	0.504269	0.193155	0.592889	0.195079	0.589137
TENT5C	TENT5C	grey60	0.231275	0.520289	-0.154914	0.669142	0.106426	0.769812	0.181072	0.616638	-0.111557	0.758984	0.324682	0.360014	0.51743	0.125586	-0.155585	0.667777	0.935363	7.06016e-05	-0.107267	0.768035	0.388071	0.267801	0.161802	0.65518
JCHAIN	JCHAIN	grey60	0.223328	0.535114	-0.152448	0.674162	0.140305	0.699054	0.21262	0.555355	-0.0382474	0.916456	0.227532	0.527251	0.550673	0.0990231	-0.0750956	0.836652	0.952007	2.19008e-05	-0.165919	0.64688	0.308844	0.385242	0.246345	0.49265
SCGB1A1	SCGB1A1	grey60	0.222269	0.537104	0.00676055	0.985212	0.187696	0.603576	0.0131873	0.971158	-0.00556409	0.987829	0.0220076	0.951882	0.0995534	0.784372	0.00894629	0.980432	0.956685	1.46145e-05	-0.0509298	0.88888	0.259663	0.468761	0.297926	0.403118
TNFRSF17	TNFRSF17	grey60	0.220485	0.54046	-0.208655	0.562926	-0.0272784	0.940373	0.351332	0.319505	-0.0806565	0.824707	0.449936	0.191981	0.431933	0.212568	-0.104303	0.774303	0.846284	0.00202026	-0.152031	0.675013	0.38981	0.265476	0.072181	0.842924
KRT86	KRT86	grey60	0.212876	0.554868	0.282418	0.429173	-0.0681312	0.851653	-0.232714	0.517622	-0.143766	0.691932	0.58661	0.0746581	-0.168502	0.64169	0.155336	0.668283	0.5358	0.110419	0.00860408	0.98118	-0.125416	0.729927	-0.0922778	0.799852
CAPN9	CAPN9	grey60	0.211318	0.557837	0.170578	0.637529	0.0236692	0.948253	-0.0780506	0.830301	-0.150475	0.678189	0.0252932	0.944707	0.164062	0.65062	-0.120977	0.739201	0.895455	0.000459866	-0.118507	0.744376	0.331401	0.349568	0.0827358	0.820249
KLK11	KLK11	grey60	0.204677	0.57056	-0.123265	0.734417	0.0775052	0.831472	0.125963	0.728786	-0.235487	0.5125	-0.0784427	0.829459	-0.111789	0.758494	0.161919	0.654944	0.799387	0.00551884	0.224122	0.533626	0.0681722	0.851564	0.0420119	0.908261
ZFP57	ZFP57	grey60	0.201989	0.575738	-0.0770623	0.832424	0.3259	0.358108	-0.047299	0.896765	-0.0289469	0.936732	0.0614527	0.866079	0.10858	0.765262	-0.107417	0.767718	0.938007	5.99332e-05	0.166177	0.646361	0.265911	0.457734	0.36256	0.303188
ABCC6	ABCC6	grey60	-0.19398	0.591278	0.0672102	0.85364	0.226474	0.529226	0.619252	0.0562379	0.107301	0.767963	0.0522633	0.885986	0.287691	0.420227	-0.196756	0.585874	0.781428	0.00759721	-0.268673	0.452897	0.377536	0.282127	0.383963	0.27334
SLC15A2	SLC15A2	grey60	0.190261	0.598546	-0.209564	0.561186	0.331552	0.349335	0.0948481	0.794376	0.151884	0.675312	0.246041	0.4932	0.730388	0.0164458	-0.241147	0.502112	0.836211	0.00257098	-0.192201	0.594751	0.398288	0.254297	0.479031	0.161279
TNFSF13	TNFSF13	grey60	-0.187556	0.603851	0.191109	0.596885	0.467582	0.172982	0.284481	0.425662	0.0730591	0.841034	0.333721	0.345998	0.506946	0.134792	-0.174074	0.630544	0.786521	0.00695957	-0.382247	0.275671	0.327226	0.356041	0.493242	0.147434
CFTR	CFTR	grey60	0.183159	0.612511	-0.00870049	0.980969	0.306385	0.389233	-0.0262396	0.94264	0.051003	0.888721	0.0459621	0.89967	0.5818	0.0776652	-0.158386	0.662091	0.926165	0.000118857	-0.134381	0.711292	0.241762	0.500988	0.420321	0.226493
COX6B2	COX6B2	grey60	0.17923	0.620287	0.0313416	0.931507	0.227737	0.526868	0.00937284	0.979499	-0.115808	0.75004	0.0159577	0.965101	-0.00519608	0.988634	0.210641	0.559128	0.900502	0.000379673	-0.0987132	0.786157	0.169772	0.639145	0.232134	0.518696
DDIT4L	DDIT4L	grey60	-0.178587	0.621564	0.438118	0.205358	0.423447	0.222695	0.0293691	0.93581	0.0806838	0.824649	-0.132639	0.714902	0.101474	0.780298	-0.211908	0.556712	0.805913	0.00487593	-0.149897	0.67937	0.195168	0.588963	0.494849	0.145916
CXCL2	CXCL2	grey60	0.160801	0.657202	-0.193154	0.59289	0.149938	0.679286	0.156462	0.665996	-0.137584	0.704668	0.268881	0.452533	0.129221	0.722001	-0.25527	0.476583	0.773296	0.00869977	0.476876	0.163445	0.127077	0.726464	0.136304	0.707314
PLEKHH1	PLEKHH1	grey60	0.158835	0.661182	-0.180518	0.617735	0.341072	0.334808	0.159404	0.660029	0.0614257	0.866137	0.250713	0.484757	0.598689	0.0674427	-0.188878	0.601256	0.924336	0.000130781	-0.0791941	0.827845	0.329361	0.352723	0.436756	0.206933
PKP1	PKP1	grey60	0.158081	0.662711	-0.0836344	0.818324	0.234696	0.513959	-0.0867792	0.811594	-0.372354	0.289323	-0.00995416	0.978227	-0.261615	0.465303	0.212338	0.555893	0.683507	0.0293243	0.271823	0.447408	0.112596	0.756795	0.00918431	0.979911
LONRF2	LONRF2	grey60	0.153858	0.67129	-0.301854	0.396641	0.236982	0.509747	0.0621621	0.864545	-0.143406	0.692671	0.433276	0.21099	-0.0328564	0.928204	-0.254328	0.478268	0.586288	0.0748573	0.586224	0.0748968	0.188855	0.601302	0.130917	0.718476
NIBAN1	NIBAN1	grey60	0.152143	0.674784	-0.16236	0.654053	0.466189	0.17444	-0.0924183	0.799553	0.218288	0.544605	0.0478422	0.895584	0.755021	0.0115816	-0.284281	0.426002	0.706129	0.0224724	-0.0835943	0.81841	0.262447	0.463832	0.599288	0.0670968
ERP27	ERP27	grey60	0.150949	0.677221	-0.172456	0.633773	0.261304	0.465853	0.0975213	0.788689	-0.163638	0.651474	-0.109634	0.763036	0.581163	0.0780692	-0.252866	0.480889	0.869352	0.00108547	0.17242	0.633846	0.228845	0.524804	0.246709	0.491989
PENK	PENK	grey60	-0.148166	0.68291	0.525355	0.118894	0.306351	0.389289	-0.0527245	0.884985	-0.120909	0.739344	-0.0778463	0.830739	-0.0470353	0.897338	-0.0931154	0.798067	0.782186	0.00749985	-0.149934	0.679294	0.153288	0.672451	0.265561	0.458348
CCL3	CCL3	grey60	0.147355	0.684569	0.201364	0.576947	0.169658	0.639373	0.00649206	0.985799	0.211595	0.557309	0.308457	0.385868	0.202662	0.57444	-0.163136	0.652487	0.896017	0.000450377	-0.203666	0.572504	0.252865	0.48089	0.409736	0.239624
TMCO5A	TMCO5A	grey60	0.142522	0.694488	-0.11886	0.743635	0.0724469	0.842352	0.267045	0.455745	-0.106632	0.769377	0.00617517	0.986492	0.0413252	0.909755	-0.1256	0.729543	0.870889	0.00103729	-0.0784916	0.829354	0.566303	0.0878833	0.140151	0.69937
CXXC4	CXXC4	grey60	0.13917	0.701393	-0.379871	0.278917	0.0361186	0.921094	-0.0154482	0.966215	-0.116978	0.747583	-0.126189	0.728316	-0.0465344	0.898426	-0.478198	0.162115	0.187259	0.604435	0.20793	0.564313	0.822092	0.0035148	-0.0208795	0.954346
SLC5A7	SLC5A7	grey60	0.139004	0.701737	-0.101452	0.780344	0.440113	0.203062	-0.0730874	0.840973	-0.0447921	0.902214	-0.0696818	0.848309	0.537605	0.108994	-0.185189	0.608509	0.866333	0.00118484	-0.0520475	0.886454	0.361307	0.304987	0.431757	0.212775
FAM124A	FAM124A	grey60	0.128461	0.723584	0.173164	0.63236	0.183854	0.61114	0.0125659	0.972516	-0.202645	0.574474	0.33824	0.339096	0.318228	0.370192	0.167162	0.644382	0.882595	0.000719759	-0.232203	0.518568	0.048881	0.893328	0.128874	0.722723
C1orf115	C1orf115	grey60	-0.127241	0.726122	-0.191311	0.59649	0.557958	0.0937253	0.347073	0.325813	-0.0290001	0.936616	0.228523	0.525405	0.614536	0.05869	-0.285287	0.424294	0.744213	0.0135698	-0.067344	0.853351	0.437442	0.206139	0.482261	0.158066
FCAMR	FCAMR	grey60	0.127022	0.72658	-0.0920087	0.800426	0.235845	0.511841	0.28244	0.429134	0.0974868	0.788763	0.122179	0.736687	0.33004	0.351672	-0.0729051	0.841365	0.962151	8.57691e-06	-0.165101	0.648527	0.339746	0.336812	0.405481	0.245022
RERG	RERG	grey60	0.114897	0.751954	-0.251772	0.482853	0.437218	0.206398	0.0938479	0.796506	0.20681	0.56646	0.261261	0.465929	0.0459143	0.899774	-0.315402	0.374692	0.755459	0.0115056	0.387773	0.268201	0.295086	0.407831	0.548723	0.100473
PLEKHS1	PLEKHS1	grey60	0.112469	0.757064	-0.00965547	0.978881	0.495419	0.145379	-0.126631	0.727393	-0.113741	0.754385	0.127451	0.725686	0.363305	0.30212	-0.0933775	0.797508	0.904637	0.00032204	0.0332424	0.927362	0.244542	0.495922	0.406034	0.244316
BNC1	BNC1	grey60	0.111655	0.758778	0.177412	0.623897	0.210607	0.559193	0.00690368	0.984899	0.0671521	0.853765	-0.0379768	0.917046	0.0031454	0.99312	-0.0721357	0.843022	0.902561	0.000350104	-0.0307791	0.932734	0.195493	0.588331	0.356284	0.312253
ODAM	ODAM	grey60	-0.110958	0.760246	0.222211	0.537212	0.205126	0.569696	0.342943	0.33199	-0.122338	0.736355	-0.042157	0.907945	0.0517424	0.887116	-0.0750885	0.836667	0.892906	0.000504783	-0.158601	0.661656	0.305254	0.391076	0.227068	0.528117
NXF3	NXF3	grey60	0.107173	0.768233	0.00975841	0.978656	-0.0552594	0.879488	0.42751	0.217813	0.202741	0.574288	0.0872404	0.810607	0.0694801	0.848744	0.387848	0.2681	0.635135	0.0484801	-0.525517	0.118759	0.066171	0.855883	0.227538	0.52724
ERICH3	ERICH3	grey60	0.101811	0.779582	-0.33938	0.337367	-0.193215	0.59277	0.147092	0.685108	-0.182068	0.614669	-0.165513	0.647697	0.0585071	0.872453	-0.37673	0.28324	0.0299282	0.934591	-0.0155014	0.966099	0.770717	0.00907174	-0.232456	0.518099
ABCA13	ABCA13	grey60	0.098436	0.786746	0.0121965	0.973324	0.0153171	0.966502	0.0920324	0.800376	-0.106964	0.768675	-0.0193188	0.957756	-0.15097	0.677178	-0.266368	0.456932	0.624377	0.0536509	0.571802	0.0841644	-0.0326302	0.928697	0.0583503	0.872792
KLK3	KLK3	grey60	0.0966578	0.790525	-0.0677117	0.852558	0.134548	0.710947	0.340465	0.335724	0.0124612	0.972745	-0.00868499	0.981003	0.111266	0.759596	-0.0676466	0.852698	0.917968	0.00017927	-0.103038	0.776982	0.389649	0.265691	0.277685	0.437276
AQP12B	AQP12B	grey60	0.087707	0.80961	0.102559	0.777997	0.302581	0.395447	0.0934043	0.797451	0.0505854	0.889627	0.368568	0.294641	0.424571	0.221337	-0.0966687	0.790502	0.930639	9.30738e-05	-0.243856	0.497171	0.263856	0.461348	0.391561	0.263146
DACT2	DACT2	grey60	-0.0824702	0.820818	0.211196	0.55807	0.235335	0.51278	0.171602	0.63548	-0.378216	0.281191	-0.122848	0.735289	-0.0615942	0.865773	0.543073	0.104749	0.648447	0.0425564	-0.340382	0.335851	-0.0358291	0.921724	0.017858	0.960948
HEPACAM2	HEPACAM2	grey60	0.0822309	0.821331	0.0106184	0.976775	0.422896	0.223362	0.0348479	0.923863	0.0647865	0.858873	0.00440711	0.99036	0.0778455	0.830741	-0.0628455	0.863067	0.924546	0.000129368	-0.0468006	0.897848	0.34773	0.324835	0.490242	0.150295
MSLN	MSLN	grey60	0.0748591	0.83716	0.260326	0.467585	0.250667	0.484841	-0.0876097	0.809818	-0.165302	0.648122	-0.0499031	0.891108	-0.0742279	0.838518	0.212171	0.556211	0.837714	0.00248265	-0.150527	0.678082	0.0887769	0.807324	0.202938	0.573908
C4BPB	C4BPB	grey60	-0.0584222	0.872637	0.366175	0.29803	0.230315	0.522071	0.0900444	0.804617	0.156095	0.666742	-0.110805	0.760568	-0.0456018	0.900453	-0.108316	0.765819	0.80414	0.00504504	-0.194121	0.591004	0.201609	0.576473	0.41824	0.229042
MCOLN3	MCOLN3	grey60	0.0549624	0.880132	0.073833	0.839368	0.521361	0.122238	-0.0666707	0.854804	0.130304	0.71975	0.0840308	0.817475	0.127196	0.726218	-0.116198	0.74922	0.901875	0.000359764	-0.0730415	0.841071	0.342978	0.331938	0.587968	0.0738231
FOXQ1	FOXQ1	grey60	0.0450104	0.901739	-0.251207	0.483868	0.139856	0.699978	0.387453	0.268631	-0.27642	0.439454	-0.171158	0.636369	0.116893	0.747763	-0.167551	0.643599	0.767326	0.00957782	0.348604	0.323538	0.269467	0.451511	0.0668058	0.854513
AMPD1	AMPD1	grey60	0.0343413	0.924967	-0.181888	0.615024	0.0718418	0.843655	0.564369	0.0892157	-0.102919	0.777235	0.140699	0.698241	0.458967	0.182111	-0.107371	0.767814	0.83683	0.00253434	-0.140125	0.699425	0.341722	0.333828	0.146792	0.685723
CHI3L1	CHI3L1	grey60	-0.0319398	0.930203	0.513657	0.128853	0.141172	0.697267	-0.0735528	0.839971	-0.149205	0.680784	0.143273	0.692946	-0.0836087	0.818379	0.0768525	0.832875	0.762976	0.0102557	-0.23431	0.514672	0.0578206	0.87394	0.118818	0.743725
C2orf72	C2orf72	grey60	-0.0291882	0.936205	-0.00290128	0.993653	0.527205	0.117364	0.145406	0.688564	-0.051335	0.888	0.140442	0.698771	0.380167	0.278511	-0.127135	0.726345	0.933497	7.89313e-05	-0.120173	0.740886	0.378171	0.281253	0.478918	0.161392
APOF	APOF	grey60	0.0287348	0.937194	-0.192341	0.594477	-0.00383082	0.99162	0.560199	0.0921331	-0.143385	0.692715	-0.0984679	0.786678	0.595202	0.0694767	-0.154221	0.670552	0.740508	0.014303	-0.168764	0.641166	0.337565	0.340124	0.0746641	0.83758
KCNJ3	KCNJ3	grey60	0.0262738	0.942566	0.266766	0.456235	0.231808	0.519301	0.05211	0.886318	-0.0840341	0.817468	0.0157784	0.965493	0.114354	0.753095	-0.07275	0.841699	0.933496	7.89349e-05	-0.131431	0.717411	0.230709	0.521339	0.27096	0.44891
CCL4	CCL4	grey60	-0.0226633	0.950449	-0.140951	0.697724	0.557977	0.0937116	0.25711	0.473299	0.131103	0.71809	0.27408	0.443494	0.418978	0.228136	-0.104524	0.773836	0.858332	0.00147998	-0.193102	0.59299	0.410983	0.238056	0.602714	0.0651433
PLLP	PLLP	grey60	-0.0165502	0.963806	0.0874186	0.810227	0.249571	0.486816	0.278482	0.435906	-0.204743	0.570431	0.239668	0.504818	0.0157745	0.965502	0.218584	0.544045	0.84207	0.00223904	-0.0816324	0.822614	0.0613277	0.866349	0.163951	0.650842
HS6ST3	HS6ST3	grey60	-0.0153234	0.966488	-0.282816	0.428494	0.000209198	0.999542	0.483225	0.157116	-0.293353	0.410721	-0.0274694	0.939956	0.0182281	0.960139	-0.394223	0.259623	0.572189	0.0839062	0.489946	0.150578	0.382136	0.275822	-0.0817339	0.822397
PAK3	PAK3	grey60	-0.00712445	0.984416	0.22588	0.530336	0.413171	0.235318	-0.0408319	0.910829	-0.0294567	0.935619	0.501921	0.139348	0.102817	0.77745	-0.0715676	0.844245	0.82826	0.00307634	-0.168976	0.640739	0.295628	0.40693	0.363648	0.30163
CH25H	CH25H	grey60	0.00696303	0.984769	0.0437272	0.90453	0.233342	0.516461	0.33331	0.34663	0.146548	0.686224	0.00924579	0.979777	0.286339	0.422512	-0.213415	0.553843	0.913405	0.000221358	-0.0916621	0.801165	0.2847	0.42529	0.439532	0.20373
TIMP4	TIMP4	lightgreen	-0.893005	0.000502984	0.403169	0.247982	0.827044	0.00315947	0.328799	0.353595	-0.211985	0.556566	-0.179315	0.62012	-0.176769	0.625175	-0.171614	0.635457	-0.163316	0.652124	-0.114935	0.751875	0.2412	0.502013	0.360372	0.306332
SCUBE3	SCUBE3	lightgreen	-0.880551	0.000769225	0.384816	0.272184	0.673417	0.0327945	0.654266	0.0401271	-0.273675	0.444195	-0.200805	0.578027	-0.194483	0.590298	-0.262159	0.464342	0.17764	0.623445	-0.0583576	0.872777	0.353539	0.316263	0.293522	0.410438
CA4	CA4	lightgreen	-0.877766	0.000840587	0.317387	0.371529	0.630933	0.0504583	0.646594	0.04335	-0.144146	0.691151	-0.244611	0.495798	0.165811	0.647097	-0.313983	0.376963	-0.0502496	0.890356	-0.23121	0.520409	0.306881	0.388427	0.327324	0.355888
NKAPL	NKAPL	lightgreen	-0.867363	0.00115024	0.388673	0.266995	0.789098	0.00665173	0.391188	0.26364	-0.21033	0.559723	-0.130858	0.718599	0.110345	0.761538	-0.459107	0.181961	0.00954961	0.979112	-0.0408239	0.910846	0.34806	0.324346	0.378997	0.280116
DLX2	DLX2	lightgreen	-0.862573	0.00131761	0.447967	0.194172	0.694472	0.0258472	0.58113	0.0780906	0.0810725	0.823815	-0.250088	0.485883	-0.168223	0.642251	-0.29403	0.409591	0.0887895	0.807297	-0.222681	0.53633	0.319535	0.368119	0.53978	0.107292
TNXB	TNXB	lightgreen	-0.856477	0.00155538	0.282774	0.428566	0.842066	0.00223928	0.420377	0.226424	-0.204917	0.570098	-0.189311	0.600407	-0.0386142	0.915657	-0.21421	0.552332	-0.0647806	0.858886	-0.0648218	0.858797	0.267802	0.45442	0.40028	0.251709
TTYH1	TTYH1	lightgreen	-0.856057	0.00157282	0.57984	0.0789132	0.651447	0.0412918	0.133634	0.712841	-0.387898	0.268034	-0.311098	0.3816	-0.382223	0.275704	-0.110038	0.762185	-0.272001	0.447099	0.0983397	0.78695	-0.0380609	0.916862	0.109373	0.763588
PAQR6	PAQR6	lightgreen	-0.85036	0.0018238	0.478312	0.162	0.740946	0.0142149	0.563222	0.0900121	-0.0417994	0.908724	-0.169474	0.639741	-0.159021	0.660805	-0.148119	0.683005	0.200496	0.578624	-0.257902	0.47189	0.252502	0.481541	0.498719	0.142299
JPH4	JPH4	lightgreen	-0.837991	0.00246664	0.582312	0.0773416	0.823943	0.00337881	0.0588995	0.871603	-0.16523	0.648267	-0.188094	0.602795	-0.215897	0.549131	-0.213865	0.552988	-0.159818	0.659191	-0.100686	0.781968	0.154815	0.669343	0.387666	0.268344
ARHGEF19	ARHGEF19	lightgreen	-0.826952	0.00316583	0.543818	0.104178	0.823605	0.00340335	0.237428	0.508927	0.0472697	0.896828	0.0456627	0.900321	-0.297142	0.404416	-0.0936137	0.797005	-0.0786802	0.828949	-0.270761	0.449256	0.175209	0.62828	0.532533	0.113027
PMP2	PMP2	lightgreen	-0.823237	0.0034302	0.384017	0.273267	0.711393	0.021053	0.341001	0.334915	-0.223468	0.534853	-0.243335	0.49812	0.249604	0.486756	-0.292711	0.411794	-0.115797	0.750064	-0.159648	0.659537	0.170417	0.637852	0.308396	0.385967
CRTAC1	CRTAC1	lightgreen	-0.823078	0.00344188	0.252559	0.48144	0.889253	0.000574628	0.396363	0.256812	-0.167584	0.643532	-0.109269	0.763808	-0.13509	0.709825	-0.210924	0.558589	0.00864781	0.981084	-0.0659658	0.856326	0.366314	0.297832	0.45944	0.181603
UCN2	UCN2	lightgreen	-0.801216	0.00533292	0.264204	0.460734	0.808969	0.00459407	0.389035	0.266511	-0.195522	0.588275	-0.173705	0.631279	-0.236874	0.509947	0.0600807	0.869047	-0.115157	0.751409	-0.193799	0.591631	0.216709	0.547592	0.365826	0.298525
AMY2B	AMY2B	lightgreen	-0.796003	0.00587494	0.320026	0.367343	0.887835	0.000603552	0.41538	0.23257	-0.0838926	0.817771	-0.0319163	0.930254	0.0503028	0.890241	-0.137911	0.703993	0.117723	0.746021	-0.261479	0.465544	0.298867	0.401561	0.538116	0.108593
C17orf107	C17orf107	lightgreen	-0.795035	0.00597972	0.581706	0.0777251	0.811306	0.00438657	0.0102649	0.977548	-0.220989	0.539511	-0.231726	0.519452	-0.264758	0.45976	-0.0670912	0.853897	-0.147484	0.684306	-0.112037	0.757972	0.0651079	0.858179	0.343632	0.330955
PTCH2	PTCH2	lightgreen	-0.791847	0.00633424	0.143783	0.691897	0.798195	0.00564246	0.53339	0.11234	0.0476495	0.896003	-0.20213	0.575468	-0.0935438	0.797154	-0.32893	0.353391	-0.0345815	0.924443	0.00943042	0.979373	0.342653	0.332426	0.555011	0.0958463
COL16A1	COL16A1	lightgreen	-0.789246	0.00663439	0.583287	0.0767276	0.787742	0.00681251	0.164299	0.650143	0.0577116	0.874176	-0.242564	0.499524	-0.329969	0.351782	-0.0100934	0.977923	-0.0771847	0.832161	-0.300267	0.399252	0.103865	0.775231	0.536549	0.109826
CCDC8	CCDC8	lightgreen	-0.788196	0.00675834	0.692741	0.0263761	0.792017	0.00631498	0.125993	0.728724	-0.092587	0.799193	-0.224099	0.533669	-0.277771	0.437128	-0.0882763	0.808393	0.124557	0.731719	-0.259744	0.468617	0.147426	0.684424	0.474091	0.166268
EPHX2	EPHX2	lightgreen	-0.783006	0.00739541	0.260076	0.468029	0.82906	0.00302252	0.549596	0.099822	-0.0901923	0.804301	-0.0899728	0.80477	-0.11885	0.743657	-0.269419	0.451594	0.259376	0.469271	-0.0448391	0.902111	0.386571	0.269816	0.526091	0.118283
ITGA7	ITGA7	lightgreen	-0.778644	0.00796286	0.357816	0.310028	0.945451	3.62582e-05	0.244607	0.495804	-0.0364357	0.920403	-0.135275	0.709442	-0.0949338	0.794194	-0.209222	0.56184	0.0788959	0.828486	-0.12682	0.727	0.298554	0.402078	0.600805	0.0662272
RGN	RGN	lightgreen	-0.777637	0.00809811	0.576426	0.081117	0.843629	0.00215623	0.227306	0.527672	-0.224272	0.533346	-0.0367899	0.919631	-0.0340483	0.925606	-0.269689	0.451123	0.312029	0.3801	-0.16975	0.639188	0.309413	0.38432	0.446551	0.195759
TCN1	TCN1	lightgreen	-0.774652	0.00850857	0.144385	0.69066	0.885794	0.000647044	0.413551	0.234843	-0.141516	0.696559	-0.131656	0.716943	-0.0853464	0.814659	-0.24381	0.497254	0.0194694	0.957427	-0.0286955	0.93728	0.417856	0.229513	0.480246	0.160066
EPHB3	EPHB3	lightgreen	-0.7728	0.00877038	0.669914	0.0340615	0.741528	0.0140985	0.101214	0.780848	-0.316271	0.373306	-0.199935	0.579709	-0.387046	0.269178	0.0158424	0.965353	0.0958047	0.79234	-0.108273	0.765911	0.0443568	0.90316	0.275846	0.440443
MROH8	MROH8	lightgreen	-0.772744	0.00877845	0.672875	0.0329884	0.814196	0.00413931	0.0137092	0.970017	0.0166535	0.963581	-0.13952	0.700672	-0.0554381	0.879101	-0.313072	0.378425	0.0108297	0.976313	-0.186998	0.604948	0.13951	0.700692	0.542524	0.10517
FABP4	FABP4	lightgreen	-0.755563	0.0114877	0.292418	0.412284	0.924646	0.000128699	0.147425	0.684426	-0.112642	0.756697	-0.146435	0.686455	-0.119198	0.742927	-0.189488	0.600059	-0.0893672	0.806063	-0.0511984	0.888297	0.271609	0.44778	0.500235	0.140896
GALNT16	GALNT16	lightgreen	-0.755296	0.011534	0.171465	0.635754	0.666412	0.0353607	0.54292	0.104866	-0.395086	0.258488	-0.201197	0.577269	-0.123068	0.73483	0.175441	0.627819	-0.0481892	0.894831	-0.169053	0.640584	0.131368	0.71754	0.158156	0.662558
LRRC56	LRRC56	lightgreen	-0.753599	0.0118308	0.527446	0.117165	0.831553	0.0028591	0.141278	0.697049	-0.319351	0.368411	-0.0390574	0.914692	0.0948656	0.794339	-0.183566	0.611709	0.170296	0.638095	-0.245168	0.494786	0.274165	0.443348	0.347116	0.325749
EFS	EFS	lightgreen	-0.751556	0.0121951	0.452127	0.189557	0.932056	8.5845e-05	0.111655	0.758776	-0.0102394	0.977604	-0.172	0.634685	-0.0219133	0.952088	-0.235324	0.512801	0.0666583	0.854831	-0.142566	0.694398	0.215807	0.5493	0.612024	0.0600239
TBX4	TBX4	lightgreen	-0.751496	0.012206	0.30465	0.392062	0.9409	4.96796e-05	0.156453	0.666013	-0.0214946	0.953002	0.00620823	0.98642	-0.172305	0.634076	-0.259192	0.469598	-0.0504291	0.889966	-0.0387303	0.915404	0.325305	0.359039	0.568596	0.0863202
GAREM2	GAREM2	lightgreen	-0.750672	0.0123552	0.486411	0.153995	0.922276	0.000145246	0.140162	0.699349	-0.0671982	0.853666	-0.154344	0.670302	-0.168296	0.642104	-0.271931	0.447221	0.199512	0.580529	-0.0761913	0.834296	0.303533	0.393889	0.586288	0.0748572
CGB7	CGB7	lightgreen	-0.745933	0.0132387	0.519401	0.1239	0.792993	0.00620514	-0.00641393	0.98597	-0.194074	0.591095	-0.213658	0.553381	-0.302465	0.395638	0.073068	0.841014	-0.205783	0.568433	-0.191772	0.595589	0.0419688	0.908355	0.33509	0.3439
TAC1	TAC1	lightgreen	-0.745541	0.0133136	0.0324259	0.929143	0.819155	0.00373856	0.466306	0.174316	-0.108192	0.766081	-0.0936502	0.796927	-0.0569324	0.875863	-0.204865	0.570197	-0.108861	0.764669	-0.0335241	0.926748	0.390963	0.26394	0.434967	0.209014
CRYAB	CRYAB	lightgreen	-0.743309	0.0137463	0.549472	0.0999143	0.817718	0.00385169	0.156573	0.665771	-0.233196	0.51673	-0.131749	0.71675	-0.31311	0.378363	-0.1422	0.695152	0.213252	0.554153	0.0511296	0.888446	0.10865	0.765114	0.40315	0.248007
CFAP74	CFAP74	lightgreen	-0.742784	0.0138495	0.565168	0.0886641	0.855041	0.00161563	0.0638578	0.860879	-0.25144	0.48345	-0.192854	0.593476	-0.228044	0.526297	-0.0178288	0.961012	0.119752	0.741767	-0.185339	0.608212	0.163533	0.651685	0.399229	0.253073
RNF183	RNF183	lightgreen	-0.738785	0.0146532	0.0417689	0.90879	0.827952	0.00309725	0.543996	0.104042	-0.106641	0.769358	-0.0805414	0.824954	-0.078277	0.829814	-0.191581	0.595962	0.0491597	0.892723	-0.0597346	0.869796	0.439619	0.20363	0.471384	0.169042
NEURL3	NEURL3	lightgreen	-0.727215	0.0171611	0.483299	0.157043	0.714225	0.0203157	0.311265	0.381331	0.341286	0.334486	-0.146079	0.687183	-0.280814	0.43191	-0.132449	0.715296	-0.0237704	0.948032	-0.337907	0.339603	0.185769	0.607365	0.694299	0.0258998
CCN6	CCN6	lightgreen	-0.725816	0.0174834	0.26194	0.464729	0.950116	2.55031e-05	0.285483	0.423962	-0.129682	0.721044	-0.00132543	0.997101	-0.115239	0.751235	-0.229961	0.522728	0.210234	0.559906	-0.058129	0.873272	0.417575	0.229859	0.552999	0.0973117
LEP	LEP	lightgreen	-0.722111	0.0183568	0.581983	0.0775497	0.747346	0.0129708	-0.157242	0.664412	-0.204872	0.570184	-0.120172	0.740886	-0.24142	0.501612	-0.252179	0.482121	-0.223665	0.534484	-0.0316482	0.930839	0.158846	0.661161	0.289392	0.41736
FAHD2A	FAHD2A	lightgreen	-0.717233	0.0195524	0.501524	0.139711	0.932252	8.48823e-05	0.0211296	0.9538	-0.0335863	0.926613	-0.085688	0.813928	-0.179736	0.619284	-0.16878	0.641132	0.0933629	0.79754	-0.133866	0.712359	0.214864	0.551089	0.587485	0.0741193
ARL9	ARL9	lightgreen	-0.709537	0.0215461	0.635141	0.0484772	0.805989	0.00486875	-0.0245275	0.946378	-0.166609	0.645493	-0.0948351	0.794404	-0.340989	0.334933	0.0699647	0.847699	0.0346323	0.924333	-0.207312	0.565499	0.0327729	0.928386	0.398965	0.253416
NKPD1	NKPD1	lightgreen	-0.708929	0.0217096	0.516884	0.126056	0.516288	0.12657	0.324148	0.360851	-0.483982	0.15637	-0.345693	0.32787	-0.415221	0.232767	0.369646	0.293122	0.0356554	0.922103	-0.267132	0.455592	-0.0394434	0.913852	0.0164648	0.963993
CCDC3	CCDC3	lightgreen	-0.701504	0.0237725	0.560494	0.0919245	0.878256	0.000827681	0.0962121	0.791473	-0.100905	0.781503	-0.158319	0.662228	-0.167186	0.644332	-0.190467	0.598142	0.304798	0.391821	-0.156703	0.665507	0.271606	0.447785	0.554557	0.0961755
ANKRD13B	ANKRD13B	lightgreen	-0.697391	0.0249716	0.334287	0.345131	0.857132	0.00152845	0.103162	0.77672	0.0942762	0.795594	-0.0604467	0.868255	-0.309923	0.383495	0.0229676	0.949785	-0.199101	0.581325	-0.167005	0.644696	0.100313	0.78276	0.566701	0.0876107
AQP7	AQP7	lightgreen	-0.696175	0.0253339	0.622063	0.0548091	0.803543	0.00510284	-0.103048	0.776961	0.0909475	0.80269	-0.220149	0.541093	-0.16431	0.650119	-0.331382	0.349598	-0.0306547	0.933006	-0.170973	0.636738	0.231177	0.520471	0.578502	0.0797717
PUF60	PUF60	lightgreen	-0.694765	0.0257584	0.297706	0.403482	0.627791	0.0519723	0.390985	0.26391	0.205215	0.569524	0.129525	0.72137	-0.296008	0.406298	-0.0652912	0.857783	-0.200545	0.578529	-0.00316016	0.993087	-0.0995716	0.784334	0.493757	0.146946
FER1L5	FER1L5	lightgreen	-0.692992	0.0262992	0.272755	0.445789	0.904784	0.000320124	0.237153	0.509433	-0.254937	0.477178	-0.131433	0.717405	-0.138991	0.701763	0.0284608	0.937792	0.158254	0.662359	-0.13907	0.701599	0.26151	0.46549	0.434495	0.209564
GPR146	GPR146	lightgreen	-0.691119	0.0268789	0.655878	0.0394709	0.726912	0.0172306	0.174852	0.628991	0.0517581	0.887082	-0.242769	0.49915	-0.169028	0.640635	-0.316919	0.372273	0.347857	0.324648	-0.142088	0.695382	0.216307	0.548353	0.583368	0.0766769
NDP	NDP	lightgreen	-0.689384	0.0274234	0.483857	0.156493	0.930348	9.46102e-05	0.0232111	0.949253	-0.115163	0.751396	-0.125805	0.729116	-0.146612	0.686091	-0.212382	0.555808	0.209563	0.561188	-0.0890613	0.806716	0.281016	0.431566	0.555753	0.0953095
CNTN5	CNTN5	lightgreen	-0.688706	0.0276381	-0.0518359	0.886913	0.79894	0.00556493	0.508132	0.133731	-0.157752	0.663378	-0.0651807	0.858021	-0.110584	0.761034	-0.235252	0.512933	0.00847178	0.981469	0.117879	0.745694	0.414122	0.234133	0.407294	0.242713
GNG7	GNG7	lightgreen	-0.688138	0.0278193	0.299869	0.399908	0.967465	4.7134e-06	0.130225	0.719914	-0.136856	0.706173	-0.0978261	0.788042	-0.109242	0.763864	-0.181953	0.614895	0.159272	0.660298	-0.00550657	0.987955	0.284666	0.425348	0.554632	0.0961208
G0S2	G0S2	lightgreen	-0.684057	0.0291428	0.188651	0.601702	0.652121	0.0410114	0.554945	0.0958938	0.341202	0.334612	-0.168286	0.642124	-0.180736	0.617304	-0.317329	0.37162	0.0225559	0.950684	-0.0441804	0.903544	0.245245	0.494645	0.673785	0.0326631
RXRG	RXRG	lightgreen	-0.68266	0.0296054	0.0215194	0.952948	0.824934	0.00330758	0.382104	0.275866	0.153789	0.671432	-0.116748	0.748067	-0.0607321	0.867637	-0.232645	0.51775	-0.167768	0.643163	-0.0678063	0.852354	0.346193	0.327124	0.609692	0.0612805
C6	C6	lightgreen	-0.68248	0.0296655	-0.0623903	0.864051	0.686304	0.0284089	0.680294	0.0304009	0.0208577	0.954394	-0.150964	0.677189	0.102203	0.778751	-0.22445	0.533011	0.00792927	0.982656	-0.116815	0.747925	0.402555	0.248772	0.476151	0.164177
WNK4	WNK4	lightgreen	-0.680033	0.0304894	0.54193	0.105627	0.885234	0.000659367	-0.0336695	0.926431	0.0816916	0.822487	-0.187861	0.603253	-0.232832	0.517404	-0.256161	0.474992	0.104154	0.774618	-0.106512	0.76963	0.233194	0.516734	0.645604	0.0437781
NR4A1	NR4A1	lightgreen	-0.675819	0.0319443	0.450775	0.191051	0.894694	0.000472963	-0.109282	0.76378	-0.163036	0.652688	-0.161976	0.654828	-0.137944	0.703923	-0.250799	0.484602	-0.0112759	0.975337	0.0597837	0.869689	0.165832	0.647054	0.459313	0.181739
DYNLT2B	DYNLT2B	lightgreen	-0.67493	0.0322571	0.446462	0.195858	0.774092	0.00858714	0.238099	0.507695	-0.253468	0.479809	0.133114	0.713917	0.19537	0.58857	-0.301754	0.396805	0.343011	0.331888	-0.321589	0.364873	0.488278	0.152186	0.380238	0.278415
BRINP1	BRINP1	lightgreen	-0.670574	0.03382	0.138706	0.702351	0.934337	7.50991e-05	0.132072	0.716079	-0.0885456	0.807818	-0.0282452	0.938263	-0.10007	0.783276	-0.207123	0.565861	-0.0819439	0.821947	0.0297844	0.934904	0.321819	0.364512	0.514891	0.127779
PER1	PER1	lightgreen	-0.668563	0.0345587	0.498562	0.142444	0.867503	0.00114559	-0.137322	0.705208	-0.0910222	0.80253	0.00823658	0.981984	-0.133882	0.712326	-0.113559	0.754768	-0.10974	0.762814	-0.110326	0.761577	0.0817752	0.822308	0.459541	0.181494
KRT1	KRT1	lightgreen	-0.666423	0.0353567	0.418703	0.228473	0.900822	0.000374972	-0.107221	0.768132	-0.12908	0.722296	-0.0262101	0.942705	-0.16771	0.64328	-0.139779	0.700139	-0.0848318	0.81576	-0.0600242	0.869169	0.179056	0.620633	0.459985	0.181018
F7	F7	lightgreen	-0.661175	0.037366	0.422112	0.224312	0.914709	0.000208657	0.158804	0.661246	-0.161683	0.65542	0.0339321	0.925859	-0.121141	0.738859	-0.178805	0.62113	0.377837	0.281713	-0.127633	0.725307	0.362893	0.302711	0.536037	0.110231
ZNF536	ZNF536	lightgreen	-0.660172	0.0377584	-0.0610416	0.866968	0.716101	0.0198372	0.610633	0.0607718	-0.150161	0.67883	-0.142681	0.694163	0.257661	0.472319	-0.224035	0.533789	0.0815036	0.822891	-0.0887682	0.807342	0.387175	0.269003	0.393375	0.260742
LCAT	LCAT	lightgreen	-0.659854	0.0378838	0.587842	0.0739001	0.66611	0.0354743	-0.00763044	0.983309	-0.108954	0.764472	-0.304116	0.392934	-0.381319	0.276937	0.286489	0.422259	-0.149769	0.679631	-0.342877	0.33209	-0.0982933	0.787049	0.328641	0.35384
FANCE	FANCE	lightgreen	-0.658344	0.0384812	0.696928	0.0251091	0.761671	0.0104654	0.0175374	0.961649	-0.0744506	0.838039	0.0408682	0.91075	-0.218966	0.543324	-0.238046	0.507793	0.322012	0.364207	-0.1377	0.704429	0.190651	0.597782	0.486426	0.153981
PKHD1L1	PKHD1L1	lightgreen	-0.656969	0.039031	-0.0777801	0.830882	0.65473	0.0399375	0.672446	0.0331421	-0.159665	0.659501	-0.129664	0.721082	0.274374	0.442985	-0.221406	0.538725	0.0707033	0.846107	-0.106505	0.769645	0.38889	0.266705	0.34654	0.326606
RND2	RND2	lightgreen	-0.65655	0.0391993	0.412457	0.23621	0.897111	0.000432308	0.0399179	0.912819	-0.225847	0.530398	-0.0980173	0.787635	-0.226565	0.529056	0.0637092	0.8612	0.132591	0.715003	-0.168166	0.642364	0.188101	0.60278	0.436714	0.206982
SLC4A3	SLC4A3	lightgreen	-0.653178	0.0405738	0.490622	0.14993	0.820612	0.00362628	-0.0319327	0.930219	-0.298827	0.401627	-0.040713	0.911088	-0.288276	0.41924	0.156083	0.666766	0.0272011	0.940542	-0.148549	0.682126	0.030009	0.934414	0.310941	0.381853
KCNIP2	KCNIP2	lightgreen	-0.652047	0.041042	0.309427	0.384297	0.940339	5.15584e-05	-0.043505	0.905013	-0.0303985	0.933565	-0.111136	0.75987	-0.134581	0.710879	-0.163592	0.651566	-0.0745281	0.837872	-0.0335752	0.926637	0.211276	0.557918	0.563556	0.08978
SCARA5	SCARA5	lightgreen	-0.651648	0.0412082	0.491632	0.148965	0.927164	0.000112691	-0.0423031	0.907627	-0.0289902	0.936637	-0.145062	0.689271	-0.106565	0.769519	-0.268157	0.453798	0.20712	0.565867	-0.0624298	0.863966	0.251109	0.484045	0.615365	0.0582536
CKMT2	CKMT2	lightgreen	-0.651538	0.0412538	0.147805	0.683647	0.868204	0.00112251	0.0587162	0.872	-0.253446	0.479848	-0.211182	0.558096	-0.0626004	0.863597	-0.245197	0.494732	-0.111266	0.759596	0.136021	0.707898	0.292278	0.412518	0.367109	0.296705
LINGO2	LINGO2	lightgreen	-0.651363	0.041327	-0.0995319	0.784418	0.650569	0.0416591	0.584945	0.0756902	0.17474	0.629216	-0.0494201	0.892157	-0.161559	0.655671	-0.244713	0.495612	-0.203283	0.573243	0.0177567	0.961169	0.356882	0.311383	0.502666	0.138666
KLF15	KLF15	lightgreen	-0.649797	0.0419842	0.111365	0.759387	0.955882	1.57132e-05	0.196489	0.586394	-0.127442	0.725705	0.0147579	0.967724	0.025791	0.94362	-0.260804	0.466739	0.0939122	0.796369	0.0203348	0.955536	0.396146	0.257096	0.536955	0.109505
PCK1	PCK1	lightgreen	-0.64856	0.0425082	0.0312855	0.93163	0.900385	0.000381406	0.206997	0.566102	-0.0814369	0.823034	-0.0769691	0.832624	-0.046162	0.899236	-0.20116	0.57734	-0.110552	0.761102	0.0377634	0.91751	0.342422	0.332773	0.49888	0.142149
LYVE1	LYVE1	lightgreen	-0.647834	0.0428176	0.138278	0.703234	0.941761	4.68982e-05	0.0981437	0.787367	0.0374892	0.918108	-0.101232	0.780809	-0.110204	0.761835	-0.276362	0.439554	-0.0816964	0.822477	0.0853019	0.814754	0.295691	0.406824	0.612637	0.0596969
CYP39A1	CYP39A1	lightgreen	-0.647322	0.0430371	0.162856	0.653052	0.975416	1.55129e-06	0.137932	0.70395	-0.0675375	0.852934	-0.0251461	0.945028	-0.0931847	0.797919	-0.222461	0.536743	0.0865505	0.812083	0.00385489	0.991568	0.382212	0.275718	0.587601	0.0740478
CD300LG	CD300LG	lightgreen	-0.646769	0.0432746	0.0561795	0.877494	0.935828	6.86296e-05	0.220055	0.541271	-0.0636758	0.861273	-0.0837911	0.817988	-0.0191783	0.958063	-0.208574	0.563081	-0.00508572	0.988875	0.00606582	0.986732	0.369628	0.293147	0.555429	0.0955437
AMH	AMH	lightgreen	-0.646042	0.0435883	0.101907	0.779379	0.911717	0.000238624	0.110147	0.761956	0.0038247	0.991634	-0.0206136	0.954927	-0.0632671	0.862156	-0.229568	0.523459	-0.16729	0.644124	0.0261552	0.942825	0.293896	0.409813	0.548712	0.100481
HPSE2	HPSE2	lightgreen	-0.645965	0.0436218	0.267817	0.454393	0.961314	9.35123e-06	-0.00380532	0.991676	-0.0943319	0.795475	-0.091648	0.801195	-0.0976324	0.788453	-0.214422	0.551928	0.0212412	0.953556	0.00493269	0.98921	0.295219	0.40761	0.550798	0.0989305
RARG	RARG	lightgreen	-0.645883	0.0436574	0.491371	0.149214	0.869941	0.00106683	0.023484	0.948657	0.268804	0.452668	-0.120344	0.740528	-0.227041	0.528167	-0.227563	0.527193	0.0889424	0.80697	-0.177378	0.623965	0.212978	0.554674	0.758828	0.0109329
PLIN4	PLIN4	lightgreen	-0.644901	0.0440839	0.282757	0.428595	0.931252	8.98961e-05	-0.0462772	0.898985	-0.123465	0.734	-0.107715	0.767088	-0.100151	0.783105	-0.160582	0.657645	-0.0689319	0.849926	0.00408255	0.99107	0.213366	0.553937	0.494878	0.145888
PRPH	PRPH	lightgreen	-0.643806	0.0445631	0.476772	0.16355	0.794046	0.00608814	-0.0400556	0.912519	0.0903364	0.803994	-0.24669	0.492023	-0.343523	0.33112	0.0928963	0.798534	-0.148063	0.68312	-0.248991	0.487863	0.0315263	0.931105	0.544482	0.103672
BHLHE22	BHLHE22	lightgreen	-0.643762	0.0445824	-0.0529346	0.88453	0.665261	0.0357952	0.556694	0.0946317	-0.0685111	0.850833	0.166204	0.646307	0.217932	0.545277	-0.34492	0.329025	-0.0274627	0.939971	-0.202272	0.575193	0.593533	0.0704643	0.370144	0.292422
NUDT7	NUDT7	lightgreen	-0.642787	0.045012	0.128754	0.722974	0.889584	0.000568026	0.449685	0.192258	0.0716801	0.844003	0.117066	0.747398	0.168761	0.641172	-0.308757	0.385382	0.322409	0.363582	-0.158111	0.66265	0.450813	0.191008	0.67904	0.0308279
HOXC13	HOXC13	lightgreen	-0.641123	0.0457514	-0.00429541	0.990604	0.894623	0.000474192	0.263301	0.462326	-0.117849	0.745756	-0.022343	0.951149	0.00249007	0.994553	-0.202477	0.574798	-0.0566237	0.876532	0.069312	0.849106	0.330666	0.350703	0.47895	0.161361
C1QTNF9	C1QTNF9	lightgreen	-0.638654	0.046864	0.0246967	0.946009	0.881998	0.000733959	0.449983	0.191928	-0.00739986	0.983814	-0.048116	0.89499	0.202022	0.575676	-0.285432	0.424048	0.222568	0.536541	-0.131614	0.71703	0.483674	0.156673	0.612388	0.0598298
TTLL4	TTLL4	lightgreen	-0.638394	0.046982	0.392689	0.261649	0.961497	9.17805e-06	0.00149559	0.996728	-0.0678341	0.852294	-0.0346742	0.924241	-0.111872	0.758319	-0.266892	0.456013	0.229257	0.524038	0.00391807	0.991429	0.291271	0.414204	0.606006	0.0633018
DIPK1C	DIPK1C	lightgreen	-0.637428	0.0474228	0.132339	0.715525	0.8976	0.000424419	0.1202	0.740829	0.193941	0.591355	-0.116921	0.747704	-0.143371	0.692744	-0.241632	0.501225	-0.172849	0.632989	-0.018945	0.958573	0.286989	0.421412	0.675944	0.0319005
SMIM24	SMIM24	lightgreen	-0.634343	0.0488488	0.365202	0.299414	0.94298	4.31563e-05	-0.0976077	0.788506	-0.0971311	0.789519	-0.0729548	0.841258	-0.116653	0.748266	-0.214516	0.55175	0.0257424	0.943726	-0.00835928	0.981715	0.245982	0.493308	0.535205	0.110891
ZNF544	ZNF544	lightgreen	-0.631238	0.0503129	0.577516	0.080409	0.83376	0.00271985	-0.0515786	0.887471	-0.0530119	0.884362	0.253811	0.479194	-0.159864	0.659099	-0.168486	0.641722	0.172662	0.633361	-0.181618	0.615557	0.197858	0.583735	0.501151	0.140054
C4orf47	C4orf47	lightgreen	-0.631222	0.0503205	0.446171	0.196185	0.786545	0.00695668	0.21678	0.547457	-0.0358898	0.921592	0.360376	0.306327	-0.0949878	0.794079	0.0775511	0.831373	0.203621	0.572593	-0.435012	0.208961	0.217464	0.546162	0.485116	0.155259
ARL4D	ARL4D	lightgreen	-0.631204	0.0503292	0.0220947	0.951691	0.663337	0.0365293	0.603338	0.0647916	0.329212	0.352955	-0.0391816	0.914422	0.178567	0.621604	-0.334641	0.344587	0.00678394	0.985161	-0.22577	0.530541	0.379551	0.279356	0.669487	0.0342181
PLIN1	PLIN1	lightgreen	-0.628258	0.0517451	0.00960215	0.978997	0.910504	0.000251635	0.223549	0.534701	-0.0654729	0.85739	-0.0700153	0.84759	0.0413583	0.909683	-0.216751	0.547512	-0.0507859	0.889192	0.0092694	0.979725	0.362482	0.3033	0.530186	0.114925
OGDHL	OGDHL	lightgreen	-0.627279	0.0522219	0.345878	0.327594	0.88417	0.000683264	0.033892	0.925946	-0.0901486	0.804395	0.33279	0.347429	-0.102825	0.777433	-0.183237	0.612358	0.0719064	0.843515	-0.11732	0.746866	0.304874	0.391695	0.483329	0.157012
CIDEA	CIDEA	lightgreen	-0.625436	0.0531264	0.0354595	0.92253	0.875891	0.00089126	0.176329	0.626051	-0.137447	0.70495	-0.113155	0.755619	-0.0985779	0.786444	-0.0581546	0.873216	-0.138611	0.702546	-0.000804007	0.998241	0.269587	0.451302	0.438923	0.20443
MPO	MPO	lightgreen	-0.623021	0.0543273	0.162929	0.652904	0.951446	2.29271e-05	0.160404	0.658005	-0.134008	0.712065	-0.068058	0.851811	0.177367	0.623987	-0.275104	0.441723	0.189755	0.599536	-0.0441226	0.90367	0.374303	0.286605	0.558733	0.0931724
COL28A1	COL28A1	lightgreen	-0.622588	0.0545449	0.192224	0.594705	0.986762	1.32227e-07	0.129468	0.721488	-0.0826522	0.820428	-0.00334842	0.992675	-0.013996	0.96939	-0.232448	0.518114	0.207591	0.564964	-0.0343387	0.924973	0.399712	0.252445	0.608243	0.0620703
YJEFN3	YJEFN3	lightgreen	-0.622528	0.0545749	0.411101	0.237908	0.714666	0.0202025	-0.0201422	0.955957	-0.133285	0.713563	-0.23749	0.508814	-0.351701	0.318962	0.302073	0.396281	-0.239234	0.505613	-0.273647	0.444245	-0.05296	0.884474	0.319429	0.368286
COL17A1	COL17A1	lightgreen	-0.619535	0.056093	0.190981	0.597136	0.946604	3.33351e-05	0.192752	0.593674	-0.165951	0.646815	-0.0863702	0.812468	-0.122866	0.735251	-0.0620555	0.864775	0.242974	0.498778	-0.0742883	0.838388	0.351845	0.318751	0.534806	0.111208
CTNNAL1	CTNNAL1	lightgreen	-0.617839	0.0569649	0.584551	0.0759358	0.694077	0.0259672	0.060401	0.868354	0.234971	0.513452	-0.187575	0.603814	0.261974	0.464669	-0.295484	0.407168	0.105785	0.771167	-0.372604	0.288973	0.0915933	0.801312	0.650417	0.0417231
TMEM88	TMEM88	lightgreen	-0.615398	0.0582363	0.283519	0.427296	0.571527	0.0843479	0.465223	0.175454	-0.270301	0.450056	0.43348	0.210752	0.186839	0.605261	0.0605487	0.868034	0.158688	0.66148	-0.354656	0.314628	0.137144	0.705577	0.18643	0.606065
TSNAXIP1	TSNAXIP1	lightgreen	-0.611119	0.0605096	0.493344	0.147338	0.781697	0.00756258	0.0360997	0.921135	-0.200989	0.577672	0.0695133	0.848672	-0.298264	0.402559	0.281839	0.43016	0.0982711	0.787096	-0.354592	0.314722	0.0660556	0.856132	0.358893	0.308468
PRB3	PRB3	lightgreen	-0.610778	0.0606935	-0.0348793	0.923794	0.823575	0.0034055	0.510152	0.131934	0.136108	0.707718	-0.117303	0.746901	-0.0768291	0.832925	-0.234087	0.515084	0.169067	0.640556	-0.0752029	0.836421	0.494685	0.14607	0.661738	0.0371469
GRIP2	GRIP2	lightgreen	-0.610637	0.0607693	0.224125	0.53362	0.979409	7.67254e-07	0.0309012	0.932468	-0.0888712	0.807122	-0.0739482	0.83912	-0.0871233	0.810858	-0.194662	0.589949	0.130703	0.718921	-0.0027376	0.994012	0.337373	0.340415	0.585959	0.0750606
RAPGEF3	RAPGEF3	lightgreen	-0.608601	0.0618743	0.394182	0.259677	0.684281	0.0290691	0.347316	0.325452	-0.120941	0.739276	-0.256974	0.473542	-0.0285301	0.937641	0.284027	0.426433	0.261852	0.464885	-0.488201	0.15226	0.0761528	0.834379	0.422793	0.223486
STAC2	STAC2	lightgreen	-0.608069	0.0621652	0.603677	0.0646012	0.767476	0.00955509	-0.158808	0.661238	-0.241099	0.502199	-0.155954	0.667028	0.132945	0.714269	-0.134577	0.710887	0.111255	0.75962	-0.166331	0.646051	0.0193582	0.95767	0.356067	0.31257
NDRG2	NDRG2	lightgreen	-0.607104	0.0626953	0.173561	0.631566	0.980401	6.30414e-07	0.0895041	0.805771	-0.0837593	0.818057	-0.0779214	0.830578	-0.0860607	0.81313	-0.200719	0.578193	0.158235	0.662399	0.0396845	0.913327	0.339189	0.337657	0.596844	0.0685137
RGS20	RGS20	lightgreen	-0.6068	0.0628629	0.60984	0.0612003	0.637034	0.0476033	-0.00145566	0.996816	-0.203078	0.573638	-0.375734	0.284618	-0.444471	0.198101	-0.126927	0.726778	0.215699	0.549506	0.142417	0.694705	0.00290449	0.993646	0.322579	0.363315
REEP2	REEP2	lightgreen	-0.605805	0.0634136	0.806201	0.00484887	0.574616	0.0823012	-0.00700708	0.984673	-0.210252	0.559872	-0.164826	0.649081	-0.322726	0.363084	0.122151	0.736746	0.277245	0.438032	-0.341947	0.333489	-0.00668854	0.985369	0.27579	0.440539
PLCD4	PLCD4	lightgreen	-0.604693	0.0640324	0.419041	0.228058	0.926292	0.000118056	-0.048098	0.895029	0.135797	0.708361	-0.162231	0.654312	-0.151755	0.675577	-0.310987	0.381778	0.179622	0.61951	-0.0652351	0.857904	0.314044	0.376866	0.723032	0.018137
ASB5	ASB5	lightgreen	-0.602392	0.0653254	-0.0435001	0.905023	0.859903	0.00141825	0.188664	0.601677	-0.0446576	0.902506	-0.115177	0.751366	-0.0701275	0.847348	-0.259265	0.469467	-0.159908	0.659009	0.209558	0.561198	0.269586	0.451302	0.492286	0.148343
CUL7	CUL7	lightgreen	-0.602274	0.0653921	0.385799	0.270857	0.894278	0.000480222	-0.0731194	0.840904	0.293227	0.410932	0.0635447	0.861556	-0.147319	0.684644	-0.301924	0.396525	-0.052343	0.885813	-0.0543187	0.881528	0.173735	0.631219	0.751443	0.0122154
SDK2	SDK2	lightgreen	-0.600689	0.0662936	0.159926	0.658973	0.947476	3.12449e-05	-0.0032656	0.992857	-0.0965375	0.790781	-0.0684657	0.850931	-0.129793	0.720812	-0.259953	0.468247	-0.000186684	0.999592	0.163788	0.651171	0.284076	0.426351	0.533917	0.111918
LZTS3	LZTS3	lightgreen	-0.599687	0.0668674	0.223984	0.533885	0.981299	5.23207e-07	0.0438237	0.904319	-0.0301768	0.934048	0.118922	0.743506	0.00248544	0.994563	-0.186853	0.605233	0.125396	0.729969	-0.0800226	0.826067	0.319135	0.368752	0.615507	0.058179
CCND1	CCND1	lightgreen	-0.599465	0.0669953	0.241657	0.50118	0.901306	0.000367926	0.046046	0.899488	0.152962	0.673114	-0.0739919	0.839026	-0.319871	0.367588	-0.104014	0.774916	-0.0412592	0.909899	0.0681177	0.851682	0.109132	0.764096	0.666344	0.0353863
ANAPC16	ANAPC16	lightgreen	-0.598563	0.0675155	0.334316	0.345085	0.882466	0.000722819	0.281182	0.431281	0.0763526	0.833949	-0.0560181	0.877844	0.181778	0.615242	-0.241875	0.500782	0.467974	0.172573	-0.234545	0.514238	0.32595	0.358031	0.717355	0.0195218
SMO	SMO	lightgreen	-0.59775	0.0679864	0.315919	0.373867	0.88517	0.000660797	0.022328	0.951182	0.307393	0.387594	-0.182913	0.612997	-0.226064	0.529992	-0.208596	0.563037	-0.0149125	0.967386	-0.0923235	0.799755	0.215846	0.549227	0.778941	0.00792326
CIDEC	CIDEC	lightgreen	-0.597098	0.0683657	0.0686231	0.850592	0.929382	9.9852e-05	0.0684439	0.850978	-0.0646302	0.859211	-0.0704021	0.846756	-0.0202462	0.95573	-0.203957	0.571944	-0.0805622	0.82491	0.0404219	0.911721	0.317735	0.370976	0.532583	0.112987
PCYT1B	PCYT1B	lightgreen	-0.597043	0.068398	0.305662	0.390411	0.916588	0.000191311	-0.086049	0.813155	-0.181553	0.615687	-0.0803961	0.825266	-0.201642	0.57641	-0.0202125	0.955803	0.00487818	0.989329	-0.0489254	0.893232	0.202999	0.57379	0.452269	0.189402
ANKRD53	ANKRD53	lightgreen	-0.594003	0.0701849	0.32285	0.362888	0.950367	2.50005e-05	-0.114102	0.753626	-0.0338986	0.925932	-0.0329355	0.928032	-0.162374	0.654025	-0.140211	0.699247	0.0130419	0.971476	-0.0424642	0.907277	0.234342	0.514613	0.575726	0.0815734
ZNF726	ZNF726	lightgreen	0.58952	0.072876	-0.59575	0.0691542	-0.404185	0.246679	-0.0983105	0.787012	0.131508	0.717251	0.198012	0.583437	0.420196	0.226645	-0.413151	0.235343	0.219215	0.542855	0.137952	0.703908	0.529628	0.115379	-0.130928	0.718454
PPARGC1A	PPARGC1A	lightgreen	-0.589123	0.0731174	0.207451	0.565232	0.838409	0.00244256	-0.0569034	0.875926	-0.157114	0.664672	-0.205791	0.568417	-0.144832	0.689742	-0.387562	0.268484	-0.053062	0.884253	0.404499	0.246276	0.139804	0.700086	0.424812	0.221048
RGS4	RGS4	lightgreen	-0.583335	0.0766976	0.348164	0.324192	0.863953	0.00126768	-0.130067	0.720242	0.27582	0.440488	-0.147894	0.683465	-0.0823707	0.821032	-0.302509	0.395565	-0.151023	0.677069	-0.0862928	0.812634	0.194171	0.590906	0.717313	0.0195321
TONSL	TONSL	lightgreen	0.582847	0.077004	-0.472827	0.16756	-0.453844	0.187672	-0.319877	0.367578	0.00408393	0.991067	0.340643	0.335456	-0.211876	0.556773	0.54423	0.103863	-0.333515	0.346314	0.354676	0.314599	-0.591075	0.0719355	-0.387874	0.268066
KCTD14	KCTD14	lightgreen	-0.582702	0.0770959	0.272189	0.446772	0.988076	8.7198e-08	-0.00657467	0.985619	-0.0220808	0.951722	-0.021342	0.953336	-0.0785408	0.829248	-0.186458	0.606009	0.196494	0.586384	-0.0531709	0.884017	0.324723	0.35995	0.646277	0.043487
DNAH7	DNAH7	lightgreen	-0.580193	0.0786876	0.55837	0.0934317	0.568968	0.0860679	-0.000306125	0.99933	-0.00946775	0.979291	0.284379	0.425834	-0.0734528	0.840186	-0.571933	0.0840769	0.116937	0.74767	-0.137848	0.704123	0.487198	0.153231	0.355165	0.313884
ADH1B	ADH1B	lightgreen	-0.579179	0.0793365	0.0163212	0.964307	0.909336	0.000264652	0.103666	0.775652	-0.0644814	0.859532	-0.0774976	0.831488	0.0550224	0.880002	-0.193444	0.592324	-0.0882685	0.80841	0.0306534	0.933009	0.30466	0.392046	0.521872	0.121807
VTCN1	VTCN1	lightgreen	-0.57799	0.080102	0.393196	0.260979	0.832644	0.00278963	-0.0704525	0.846648	-0.165504	0.647716	0.340397	0.335828	-0.191561	0.596003	-0.156832	0.665245	0.0810323	0.823901	0.00528274	0.988444	0.19726	0.584896	0.39605	0.257222
RERGL	RERGL	lightgreen	-0.575349	0.0818198	-0.0324027	0.929193	0.867078	0.00115971	0.36182	0.304249	-0.129256	0.721929	0.0548904	0.880288	0.0613529	0.866295	0.0233086	0.94904	0.114626	0.752524	-0.171056	0.636572	0.34942	0.32233	0.481795	0.158528
TMEM213	TMEM213	lightgreen	-0.574715	0.0822358	0.188293	0.602404	0.982979	3.59741e-07	0.0430196	0.906069	-0.0793747	0.827458	-0.0924439	0.799498	-0.0108438	0.976282	-0.225213	0.531583	0.212731	0.555145	0.00586132	0.987179	0.36312	0.302386	0.614449	0.0587355
AOX1	AOX1	lightgreen	-0.572858	0.0834623	-0.125116	0.730553	0.835797	0.00259571	0.390833	0.264113	-0.142065	0.695429	-0.0688032	0.850203	0.212068	0.556407	-0.313237	0.37816	0.120901	0.739362	0.119209	0.742905	0.408698	0.240934	0.471395	0.16903
VWDE	VWDE	lightgreen	-0.57177	0.0841855	-0.207727	0.564702	0.57625	0.0812313	0.576685	0.0809479	-0.178179	0.622375	0.0550995	0.879835	0.188394	0.602206	-0.284751	0.425204	-0.10718	0.768218	0.22172	0.538135	0.230993	0.520812	0.233481	0.516203
TARBP2	TARBP2	lightgreen	-0.571679	0.0842467	0.317244	0.371756	0.907394	0.000287362	0.0911711	0.802213	0.343867	0.330603	0.00280787	0.993858	-0.00879543	0.980761	-0.171275	0.636135	0.132354	0.715495	-0.295778	0.40668	0.26514	0.459088	0.839749	0.00236659
GREM1	GREM1	lightgreen	-0.571015	0.0846904	0.413669	0.234697	0.567822	0.0868455	-0.225794	0.530497	-0.193746	0.591735	-0.260074	0.468031	-0.0990799	0.785378	-0.468258	0.172277	-0.292737	0.41175	0.0380956	0.916787	0.352988	0.317071	0.182776	0.613268
CDHR1	CDHR1	lightgreen	-0.570958	0.0847285	0.107396	0.767762	0.934072	7.62933e-05	-0.0183254	0.959927	-0.0616809	0.865585	-0.0580996	0.873335	-0.085606	0.814103	-0.166285	0.646145	-0.0835244	0.81856	0.0472662	0.896836	0.284484	0.425657	0.532489	0.113063
NECTIN1	NECTIN1	lightgreen	-0.570249	0.0852043	0.0435498	0.904915	0.963043	7.80473e-06	0.146196	0.686945	-0.0101845	0.977724	0.129924	0.72054	0.015415	0.966288	-0.205653	0.568683	0.0804087	0.825239	-0.0063777	0.986049	0.375684	0.284687	0.609618	0.0613211
SLC44A2	SLC44A2	lightgreen	-0.568857	0.0861433	0.278924	0.435148	0.87453	0.000929412	0.00450115	0.990154	0.111998	0.758054	-0.199115	0.581298	0.25605	0.47519	-0.213689	0.553321	0.0290268	0.936557	-0.164989	0.648752	0.132012	0.716204	0.661423	0.0372695
CHRDL1	CHRDL1	lightgreen	-0.566007	0.0880863	0.0215006	0.952989	0.915322	0.000202877	0.0663886	0.855413	-0.0205442	0.955078	-0.0671003	0.853877	0.0441587	0.903591	-0.218221	0.544731	-0.100875	0.781567	0.0464685	0.898569	0.300206	0.399353	0.552185	0.0979082
DEPDC1	DEPDC1	lightgreen	0.56302	0.0901529	-0.482484	0.157846	-0.309916	0.383507	-0.313486	0.37776	0.374812	0.285898	0.184681	0.609509	0.63207	0.0499181	-0.374378	0.286501	-0.0363616	0.920564	-0.0126126	0.972414	0.277106	0.438272	0.0542672	0.881639
ARHGEF28	ARHGEF28	lightgreen	-0.56255	0.090481	0.331708	0.349096	0.959411	1.13055e-05	-0.0974206	0.788903	-0.0741261	0.838737	0.0184842	0.95958	0.0572195	0.875241	-0.257769	0.472127	0.196815	0.58576	-0.0412475	0.909924	0.284965	0.424841	0.592835	0.0708799
PITPNM3	PITPNM3	lightgreen	-0.561673	0.091095	0.128273	0.723974	0.957892	1.30716e-05	-0.0335603	0.926669	0.0523574	0.885782	-0.0549745	0.880106	-0.0758984	0.834925	-0.27827	0.43627	-0.0289238	0.936782	0.114514	0.75276	0.280783	0.431964	0.638354	0.0470002
SOBP	SOBP	lightgreen	-0.561148	0.0914639	0.285055	0.424687	0.950357	2.502e-05	-0.0731635	0.840809	0.188398	0.602198	-0.104071	0.774795	-0.160999	0.656803	-0.306001	0.389858	0.0823636	0.821047	0.0418088	0.908703	0.274204	0.443281	0.750751	0.0123408
PIK3R2	PIK3R2	lightgreen	-0.560789	0.0917164	0.444987	0.197519	0.802341	0.00522082	0.0859172	0.813437	0.209127	0.562022	-0.10671	0.769212	0.335598	0.343123	-0.329035	0.353229	0.285799	0.423427	-0.286861	0.42163	0.189271	0.600486	0.731065	0.016296
KRT6C	KRT6C	lightgreen	-0.560444	0.09196	0.049664	0.891628	0.913692	0.000218509	0.0810725	0.823815	-0.0378108	0.917407	0.219135	0.543006	-0.0711642	0.845114	-0.166854	0.645	-0.0556545	0.878632	0.00418446	0.990847	0.345125	0.328718	0.522285	0.121459
GPD1	GPD1	lightgreen	-0.558862	0.0930808	0.0336767	0.926416	0.937713	6.10578e-05	0.0499416	0.891025	-0.0407581	0.91099	-0.0338606	0.926015	-0.054452	0.881239	-0.181766	0.615266	-0.0525676	0.885326	0.0519489	0.886668	0.33225	0.348259	0.555106	0.0957774
TMEM132C	TMEM132C	lightgreen	-0.55845	0.093374	0.137249	0.70536	0.98048	6.20431e-07	0.0214251	0.953154	-0.06891	0.849973	-0.067397	0.853237	-0.0291505	0.936288	-0.21322	0.554214	0.141731	0.696117	0.0385179	0.915867	0.350081	0.321351	0.603376	0.0647704
CXCL12	CXCL12	lightgreen	-0.557583	0.0939937	-0.0745981	0.837722	0.8347	0.00266203	0.328415	0.354191	-0.114673	0.752425	-0.0219256	0.952061	0.335574	0.34316	-0.243384	0.498029	0.0878137	0.809382	-0.0380859	0.916808	0.361557	0.304627	0.482217	0.15811
FAM135B	FAM135B	lightgreen	-0.553836	0.0966999	0.143978	0.691497	0.960714	9.93832e-06	-0.050932	0.888875	-0.0656329	0.857045	-0.0614833	0.866013	-0.0894011	0.805991	-0.216192	0.548571	0.0300017	0.93443	0.0978571	0.787976	0.297037	0.404591	0.568543	0.0863561
NKD1	NKD1	lightgreen	-0.553562	0.0968999	0.255414	0.476326	0.937253	6.28432e-05	-0.0425801	0.907025	-0.0878591	0.809285	0.143154	0.693189	-0.0721665	0.842955	-0.32305	0.362575	0.20118	0.577302	-0.0253287	0.944629	0.488334	0.152131	0.555915	0.0951923
COL27A1	COL27A1	lightgreen	-0.552385	0.0977618	0.220167	0.541058	0.885107	0.000662193	-0.0393838	0.913981	0.30514	0.391262	-0.149113	0.680972	-0.233465	0.516233	-0.223695	0.534426	-0.105757	0.771226	0.0126606	0.972309	0.195439	0.588437	0.75582	0.0114433
KRT14	KRT14	lightgreen	-0.550619	0.099063	0.448132	0.193988	0.570123	0.0852891	0.0401327	0.912351	-0.402708	0.248575	-0.25877	0.470346	-0.369353	0.293535	0.499013	0.142026	-0.0397378	0.913211	-0.321594	0.364865	-0.10481	0.773229	0.0804361	0.82518
FIBIN	FIBIN	lightgreen	-0.550543	0.0991196	0.294666	0.40853	0.974565	1.77564e-06	-0.0399266	0.9128	-0.0749505	0.836964	-0.0054995	0.98797	0.0195757	0.957194	-0.247132	0.491223	0.290901	0.414825	-0.0152011	0.966755	0.321663	0.364758	0.621153	0.0552686
ZNF365	ZNF365	lightgreen	-0.547787	0.101173	0.24061	0.503093	0.958477	1.23688e-05	0.0964938	0.790874	0.0553847	0.879217	-0.134499	0.711049	-0.0625925	0.863614	-0.204507	0.570887	0.348851	0.323173	-0.0918583	0.800747	0.391543	0.263169	0.721019	0.0186198
CTTNBP2	CTTNBP2	lightgreen	-0.547594	0.101318	0.372696	0.288845	0.954198	1.82152e-05	-0.0589782	0.871433	-0.0297872	0.934898	0.0297434	0.934994	0.065828	0.856624	-0.266032	0.457522	0.329816	0.352018	-0.0928945	0.798538	0.31475	0.375735	0.646062	0.0435797
SHMT1	SHMT1	lightgreen	-0.546007	0.102514	0.180342	0.618084	0.952581	2.0886e-05	0.109214	0.763924	-0.126608	0.727441	0.204336	0.571216	0.106887	0.768837	-0.210632	0.559147	0.31618	0.373451	-0.065413	0.85752	0.381774	0.276316	0.564671	0.089007
TRARG1	TRARG1	lightgreen	-0.545651	0.102784	0.0507883	0.889187	0.924545	0.000129375	-0.00620923	0.986418	-0.0362899	0.92072	-0.0402352	0.912128	-0.00721704	0.984214	-0.190495	0.598088	-0.0959013	0.792135	0.0515743	0.887481	0.289484	0.417205	0.542938	0.104852
LIPE	LIPE	lightgreen	-0.545481	0.102912	0.0131594	0.971219	0.969376	3.70807e-06	0.14777	0.68372	0.0357247	0.921952	0.0449505	0.901869	0.106307	0.770063	-0.29125	0.414239	0.134191	0.711687	0.036394	0.920493	0.392361	0.262085	0.665617	0.0356605
GPX2	GPX2	lightgreen	-0.544806	0.103425	-0.104805	0.77324	0.888558	0.000588675	0.285799	0.423427	-0.0643817	0.859747	-0.00204862	0.995519	-0.0743776	0.838196	-0.310796	0.382086	0.139584	0.70054	0.0982747	0.787088	0.586377	0.0748023	0.544323	0.103793
SRD5A2	SRD5A2	lightgreen	-0.54409	0.10397	0.0297859	0.934901	0.925998	0.000119909	0.0100066	0.978113	-0.0463945	0.89873	-0.00754655	0.983493	-0.0709039	0.845675	-0.192501	0.594164	-0.0872613	0.810563	0.100248	0.782899	0.302276	0.395949	0.534275	0.111632
KRT9	KRT9	lightgreen	-0.543099	0.104728	0.227667	0.526999	0.645053	0.0440177	0.0456779	0.900288	-0.392688	0.261652	-0.192837	0.593508	-0.380311	0.278314	0.407039	0.243038	-0.185547	0.607804	-0.141081	0.697454	-0.0203318	0.955543	0.100631	0.782086
GLYAT	GLYAT	lightgreen	-0.540669	0.106602	0.0421186	0.908029	0.948875	2.80945e-05	0.0258074	0.943584	0.0452037	0.901319	-0.0538077	0.882636	-0.0696414	0.848396	-0.194732	0.589813	-0.0390532	0.914701	0.0410213	0.910417	0.329792	0.352056	0.62516	0.0532626
ISM1	ISM1	lightgreen	-0.540321	0.106872	0.122142	0.736766	0.986662	1.36247e-07	0.108651	0.765112	-0.0321596	0.929724	0.0432879	0.905485	-0.0439933	0.903951	-0.194612	0.590046	0.280332	0.432735	-0.0167686	0.963329	0.416048	0.231743	0.65152	0.0412613
TNFRSF12A	TNFRSF12A	lightgreen	-0.540069	0.107067	0.417424	0.230045	0.820051	0.00366924	0.121909	0.737252	0.376213	0.283955	-0.026394	0.942303	-0.0837258	0.818128	-0.292887	0.411498	0.320004	0.367377	-0.128546	0.723406	0.191496	0.596129	0.846401	0.00201442
CHST3	CHST3	lightgreen	-0.539726	0.107335	0.627803	0.0519663	0.675909	0.0319126	-0.149204	0.680786	0.0590207	0.871341	-0.145148	0.689093	-0.250463	0.485207	-0.413041	0.23548	0.217217	0.546631	0.203159	0.573483	0.0236563	0.948281	0.517832	0.125242
FNDC5	FNDC5	lightgreen	-0.539203	0.107742	0.120887	0.73939	0.976732	1.24697e-06	0.0020272	0.995566	0.108799	0.7648	-0.0496545	0.891648	-0.103227	0.776582	-0.212268	0.556026	0.0603692	0.868423	0.0178307	0.961008	0.329275	0.352857	0.704807	0.022839
XKR4	XKR4	lightgreen	-0.539093	0.107828	-0.211235	0.557995	0.464847	0.17585	0.508649	0.133269	-0.257595	0.472436	-0.206537	0.566984	-0.166451	0.64581	-0.333344	0.346578	-0.168703	0.641286	0.527048	0.117493	0.201455	0.576771	0.104427	0.774041
RSPO3	RSPO3	lightgreen	-0.537366	0.109182	0.477758	0.162557	0.793793	0.0061161	-0.226483	0.529209	0.111047	0.760059	0.294658	0.408544	-0.0607244	0.867654	-0.239545	0.505043	-0.0766621	0.833284	-0.121757	0.737569	0.115278	0.751154	0.539263	0.107696
GPR3	GPR3	lightgreen	-0.533833	0.111985	0.323125	0.362457	0.883701	0.000693973	-0.126986	0.726655	0.318514	0.369737	-0.0448268	0.902138	-0.190993	0.597112	-0.141725	0.696129	-0.0902958	0.80408	-0.139668	0.700367	0.154514	0.669955	0.758834	0.010932
ADHFE1	ADHFE1	lightgreen	-0.533037	0.112622	0.156603	0.665709	0.976413	1.31629e-06	0.0738881	0.839249	0.0111659	0.975578	-0.0107975	0.976383	0.199824	0.579925	-0.276039	0.44011	0.275468	0.441095	-0.0356382	0.92214	0.325549	0.358657	0.686989	0.0281877
CCDC136	CCDC136	lightgreen	-0.53262	0.112958	0.443931	0.198713	0.561712	0.0910676	0.433764	0.210419	0.144759	0.689892	-0.18403	0.610793	-0.112374	0.757264	-0.198354	0.582773	0.566717	0.0876	-0.278325	0.436177	0.326826	0.356664	0.584675	0.0758587
GFAP	GFAP	lightgreen	-0.528627	0.116197	0.233252	0.516626	0.828433	0.00306464	-0.125905	0.728907	-0.19173	0.59567	-0.153387	0.672249	-0.212212	0.556132	0.158182	0.662505	-0.140346	0.698969	-0.0917642	0.800948	0.0747336	0.83743	0.365008	0.29969
MYOT	MYOT	lightgreen	-0.527173	0.11739	-0.0646844	0.859093	0.881236	0.000752385	0.0996186	0.784234	0.0902616	0.804154	-0.124099	0.732677	-0.148736	0.681742	-0.295088	0.407827	-0.109527	0.763264	0.220079	0.541225	0.335374	0.343465	0.605062	0.0638264
TAFA3	TAFA3	lightgreen	-0.526273	0.118133	0.483677	0.156671	0.829905	0.00296638	0.0443837	0.903102	-0.041119	0.910204	-0.0956186	0.792736	-0.12171	0.737668	-0.180397	0.617975	0.524855	0.119309	-0.148409	0.682412	0.317112	0.371966	0.602516	0.0652554
MSI1	MSI1	lightgreen	-0.525734	0.118579	0.119968	0.741315	0.946078	3.46456e-05	-0.0118191	0.974149	-0.103154	0.776737	0.139639	0.700426	-0.163719	0.65131	-0.174669	0.629357	0.102226	0.778703	0.13496	0.710093	0.300036	0.399631	0.530121	0.114978
ALDH1A1	ALDH1A1	lightgreen	-0.523677	0.120291	0.132051	0.716123	0.992869	1.12157e-08	0.0297416	0.934998	0.0463103	0.898913	-0.0280587	0.93867	-0.0126454	0.972343	-0.189957	0.59914	0.199685	0.580193	-0.0413882	0.909618	0.364831	0.299942	0.69959	0.0243255
EFNB3	EFNB3	lightgreen	-0.522006	0.121694	0.0583334	0.872829	0.921193	0.000153307	-0.0141648	0.969021	0.183502	0.611834	0.0900502	0.804605	-0.124826	0.731159	-0.225121	0.531755	-0.128222	0.724082	0.0545064	0.881121	0.27766	0.437318	0.67417	0.0325261
ZDHHC15	ZDHHC15	lightgreen	-0.521491	0.122129	0.0643363	0.859846	0.926695	0.000115556	0.12042	0.740368	-0.100539	0.78228	0.288437	0.418969	-0.0452627	0.90119	-0.0928194	0.798698	0.15074	0.677647	-0.0473352	0.896686	0.364351	0.300627	0.522235	0.121501
FBXL2	FBXL2	lightgreen	-0.521234	0.122345	0.220838	0.539795	0.981775	4.7216e-07	-0.0539931	0.882234	0.154819	0.669336	-0.0661154	0.856003	-0.0382104	0.916537	-0.255474	0.47622	0.168574	0.641545	-0.028397	0.937932	0.313133	0.378326	0.763917	0.0101063
USP6	USP6	lightgreen	-0.519983	0.123405	0.0518588	0.886863	0.929915	9.69331e-05	-0.0502232	0.890413	-0.0178205	0.96103	-0.0292993	0.935963	-0.0536912	0.882888	-0.185753	0.607397	-0.0840211	0.817496	0.0703154	0.846943	0.293758	0.410045	0.558213	0.0935431
LGR6	LGR6	lightgreen	-0.517951	0.125139	0.41088	0.238186	0.902457	0.000351564	-0.0714134	0.844577	-0.0617255	0.865489	-0.144486	0.690452	-0.145812	0.687733	-0.134557	0.710927	0.377876	0.281659	-0.0694819	0.84874	0.262753	0.463293	0.606188	0.0632011
PGM5	PGM5	lightgreen	-0.517831	0.125242	0.0716594	0.844048	0.969165	3.81058e-06	-0.0153208	0.966494	-0.0232688	0.949127	-0.0405293	0.911488	0.00121138	0.99735	-0.205653	0.568683	0.0673741	0.853286	0.0491314	0.892784	0.331213	0.349858	0.611552	0.0602771
ADIPOQ	ADIPOQ	lightgreen	-0.517651	0.125396	0.0396704	0.913358	0.921113	0.000153915	-0.0420454	0.908188	-0.030876	0.932523	-0.049394	0.892214	0.00596121	0.98696	-0.190476	0.598124	-0.0903469	0.803971	0.0643904	0.859729	0.280841	0.431864	0.545996	0.102522
SLC52A1	SLC52A1	lightgreen	-0.516923	0.126022	0.0347263	0.924128	0.910242	0.000254512	-0.0112902	0.975306	0.176033	0.62664	-0.0733544	0.840398	-0.127337	0.725922	-0.208497	0.563228	-0.143039	0.693426	0.0638413	0.860915	0.27324	0.44495	0.671188	0.0335967
DENND6B	DENND6B	lightgreen	-0.515634	0.127135	0.383448	0.274038	0.501605	0.139637	0.138645	0.702477	0.0594675	0.870374	-0.008235	0.981987	-0.286848	0.421652	0.540801	0.106499	-0.25212	0.482228	-0.546668	0.102015	-0.212128	0.556294	0.303067	0.394651
SEMA3G	SEMA3G	lightgreen	-0.51414	0.128432	0.193824	0.591582	0.930989	9.1248e-05	0.152789	0.673468	0.23215	0.518667	-0.125994	0.728722	-0.00983312	0.978492	-0.250674	0.484829	0.353322	0.316581	-0.109369	0.763597	0.375244	0.285298	0.829765	0.00297565
LYPD6B	LYPD6B	lightgreen	-0.513035	0.129396	0.0869684	0.811189	0.911226	0.000243833	0.244127	0.496677	-0.124753	0.731311	0.137136	0.705593	-0.0597542	0.869754	-0.167719	0.643261	0.433303	0.210959	-0.0838248	0.817916	0.548602	0.100563	0.562265	0.0906803
FGF10	FGF10	lightgreen	-0.512784	0.129616	-0.139638	0.700428	0.826359	0.00320702	0.365728	0.298665	-0.0786511	0.829011	0.110427	0.761365	0.344466	0.329705	-0.304594	0.392152	0.164996	0.648737	-0.00487627	0.989333	0.441458	0.201525	0.507388	0.134396
SCN4A	SCN4A	lightgreen	-0.512545	0.129825	0.0908784	0.802837	0.99135	2.42385e-08	0.0198396	0.956618	0.0757057	0.83534	0.0525649	0.885332	-0.0324702	0.929046	-0.215432	0.550012	0.145775	0.687807	0.0028847	0.99369	0.366583	0.297451	0.701881	0.0236648
HAPLN4	HAPLN4	lightgreen	-0.509759	0.132283	0.0630956	0.862527	0.929565	9.8843e-05	-0.0546815	0.880741	0.141117	0.69738	-0.0591304	0.871104	-0.0875141	0.810022	-0.212949	0.554729	-0.103915	0.775124	0.036465	0.920339	0.293877	0.409846	0.665882	0.0355605
SLC25A34	SLC25A34	lightgreen	-0.50778	0.134045	-0.0199354	0.956409	0.885393	0.000655855	0.1839	0.61105	0.196396	0.586575	-0.134855	0.710311	-0.244026	0.496861	-0.233506	0.516157	0.0800666	0.825973	0.127933	0.724681	0.372599	0.28898	0.716629	0.0197039
SEPTIN3	SEPTIN3	lightgreen	-0.507248	0.134521	0.240029	0.504157	0.841785	0.00225445	-0.129	0.722463	-0.232521	0.51798	0.0727454	0.841709	-0.226324	0.529506	-0.276616	0.439115	0.104669	0.773528	0.35296	0.317113	0.171474	0.635737	0.378772	0.280426
ENPP6	ENPP6	lightgreen	-0.505243	0.136325	0.236245	0.511104	0.63799	0.0471659	0.530098	0.114996	0.0962295	0.791436	-0.0321842	0.92967	-0.0858216	0.813642	-0.190179	0.598707	0.614828	0.0585358	-0.218253	0.544672	0.454922	0.186494	0.597493	0.0681357
TCEAL7	TCEAL7	lightgreen	-0.504556	0.136947	0.046581	0.898325	0.925924	0.000120382	-0.0694798	0.848745	0.0287128	0.937242	-0.0263024	0.942503	-0.0345504	0.924511	-0.192912	0.593361	-0.102173	0.778814	0.0614155	0.866159	0.279283	0.434531	0.584655	0.0758709
ATAT1	ATAT1	lightgreen	-0.503558	0.137853	0.168096	0.642506	0.97467	1.74676e-06	-0.05685	0.876042	0.163561	0.65163	0.0691974	0.849353	-0.074304	0.838354	-0.139938	0.69981	0.0720619	0.843181	-0.0834742	0.818667	0.276987	0.438477	0.734524	0.0155449
FOSB	FOSB	lightgreen	-0.50284	0.138507	0.118285	0.744841	0.956479	1.48901e-05	-0.0971789	0.789417	-0.0430644	0.905971	-0.0702865	0.847006	-0.0679264	0.852095	-0.166446	0.64582	0.0387779	0.915301	0.0695896	0.848508	0.27793	0.436855	0.583135	0.0768233
LMX1B	LMX1B	lightgreen	-0.50083	0.140349	-0.0356532	0.922108	0.80851	0.00463564	-0.0096478	0.978897	-0.200419	0.578773	-0.105661	0.77143	0.0337654	0.926222	-0.342845	0.332137	-0.127478	0.72563	0.378581	0.280688	0.209565	0.561184	0.357983	0.309785
FAM107A	FAM107A	lightgreen	-0.49846	0.142539	0.63043	0.0506988	0.702711	0.0234285	-0.0673173	0.853409	-0.195103	0.589091	-0.142569	0.694392	-0.146752	0.685804	-0.100556	0.782245	0.507459	0.134332	-0.156781	0.665348	0.179859	0.61904	0.41367	0.234696
MLXIPL	MLXIPL	lightgreen	-0.497542	0.143393	-0.0420683	0.908138	0.761203	0.0105415	0.288385	0.419057	-0.133299	0.713535	0.457053	0.184177	0.00696852	0.984757	0.0153796	0.966365	0.029428	0.935682	-0.0962904	0.791307	0.279357	0.434405	0.363194	0.30228
BEX5	BEX5	lightgreen	-0.497007	0.143891	0.33581	0.342799	0.824873	0.00331192	0.20437	0.571149	-0.0979988	0.787675	0.157837	0.663205	-0.00843158	0.981557	-0.181857	0.615085	0.627574	0.0520777	-0.162726	0.653314	0.418557	0.228653	0.565608	0.0883604
PALMD	PALMD	lightgreen	-0.496098	0.144742	0.0793421	0.827528	0.992652	1.26395e-08	0.0290482	0.936511	0.033772	0.926208	0.0189941	0.958465	0.0396422	0.913419	-0.245544	0.494103	0.222726	0.536246	0.02263	0.950522	0.383936	0.273376	0.693417	0.0261689
ENC1	ENC1	lightgreen	-0.495734	0.145083	0.0788533	0.828577	0.955759	1.58864e-05	-0.0834587	0.8187	0.0738023	0.839434	-0.0482721	0.894651	-0.0369525	0.919277	-0.235756	0.512005	-0.0102705	0.977536	0.0743381	0.838281	0.297314	0.404131	0.65423	0.0401417
KLK4	KLK4	lightgreen	0.494855	0.14591	-0.451949	0.189754	-0.374734	0.286006	-0.17729	0.62414	0.373523	0.287691	-0.0461378	0.899288	0.559345	0.0927377	-0.382626	0.275155	-0.0482391	0.894722	-0.0750978	0.836647	0.346368	0.326863	0.0273084	0.940307
CAVIN2	CAVIN2	lightgreen	-0.492145	0.148476	0.0992974	0.784916	0.938545	5.79178e-05	-0.0276775	0.939502	0.142972	0.693563	0.155222	0.668516	0.180681	0.617413	-0.286111	0.422899	0.0320291	0.930008	-0.026903	0.941192	0.268799	0.452677	0.692946	0.0263132
BMX	BMX	lightgreen	-0.491459	0.149131	0.0205753	0.95501	0.973953	1.95164e-06	0.13669	0.706515	0.164587	0.649561	-0.0219119	0.952091	0.0619974	0.864901	-0.285089	0.42463	0.241913	0.500712	0.0224907	0.950826	0.392628	0.261731	0.782106	0.00751002
PLXNB1	PLXNB1	lightgreen	-0.490528	0.15002	0.13926	0.701208	0.912208	0.000233503	-0.0550464	0.87995	-0.095223	0.793578	0.0299989	0.934437	-0.103787	0.775395	0.11079	0.7606	0.0122925	0.973114	-0.0949843	0.794086	0.142117	0.695322	0.504772	0.136752
PLA2R1	PLA2R1	lightgreen	-0.490095	0.150436	0.157106	0.664688	0.869555	0.00107901	0.0037115	0.991881	0.364858	0.299903	-0.124813	0.731186	-0.179136	0.620474	-0.0832992	0.819042	-0.0560011	0.877881	-0.138823	0.702109	0.196276	0.586809	0.795871	0.0058891
LRRC37A3	LRRC37A3	lightgreen	-0.488547	0.151925	0.141835	0.695903	0.974896	1.68575e-06	0.041039	0.910378	0.052848	0.884717	-0.102439	0.778251	0.0281428	0.938486	-0.140545	0.698558	0.289775	0.416717	-0.0794626	0.827269	0.331597	0.349266	0.717068	0.0195935
CSRNP1	CSRNP1	lightgreen	-0.486603	0.153809	0.237964	0.507942	0.933187	8.03823e-05	-0.173729	0.631232	0.0849087	0.815595	-0.04204	0.9082	0.12181	0.737458	-0.3678	0.295727	0.0987506	0.786077	0.118576	0.744232	0.186317	0.606288	0.674634	0.0323616
SLC19A3	SLC19A3	lightgreen	-0.484642	0.155723	0.0973016	0.789156	0.937785	6.07794e-05	-0.116112	0.749402	-0.109495	0.76333	-0.0251295	0.945064	0.0381948	0.916571	-0.216668	0.54767	0.0424939	0.907212	0.125427	0.729905	0.256473	0.474436	0.526102	0.118274
EFR3B	EFR3B	lightgreen	-0.482903	0.157433	0.259369	0.469283	0.758166	0.0110439	-0.169099	0.640494	0.37896	0.280167	-0.213121	0.554402	-0.214828	0.551159	-0.484284	0.156074	-0.15859	0.661678	0.221974	0.537658	0.167662	0.643376	0.722577	0.0182453
IL17RE	IL17RE	lightgreen	-0.482593	0.157739	0.367765	0.295777	0.845872	0.00204097	-0.0533755	0.883573	0.161203	0.656391	-0.12559	0.729564	-0.277041	0.438384	0.130266	0.719829	0.166165	0.646385	-0.255622	0.475955	0.107954	0.766584	0.677958	0.0312001
DLX6	DLX6	lightgreen	-0.480927	0.159389	0.108655	0.765103	0.959364	1.13578e-05	-0.0727261	0.84175	0.210229	0.559915	-0.0412174	0.90999	-0.0853181	0.814719	-0.22253	0.536614	0.0314303	0.931314	0.0017707	0.996127	0.309911	0.383515	0.757254	0.011198
SLCO1A2	SLCO1A2	lightgreen	-0.479751	0.16056	-0.0400477	0.912536	0.897934	0.000419084	0.0506041	0.889587	-0.0821028	0.821606	-0.106262	0.770159	0.23782	0.508208	-0.268232	0.453667	0.0534478	0.883416	0.0956347	0.792702	0.305608	0.390499	0.536941	0.109517
SLC52A2	SLC52A2	lightgreen	0.478642	0.161669	-0.425675	0.22001	-0.577405	0.0804806	0.0555086	0.878948	0.0107457	0.976497	0.0451878	0.901353	0.402171	0.249266	0.496067	0.144771	-0.200908	0.577828	0.0172518	0.962273	-0.641025	0.0457953	-0.386175	0.270349
RSRP1	RSRP1	lightgreen	-0.476772	0.16355	0.139715	0.700271	0.870766	0.00104109	0.250102	0.485859	0.311472	0.380997	0.15499	0.668987	0.289616	0.416983	-0.383367	0.274148	0.403606	0.247421	-0.213611	0.55347	0.441918	0.200999	0.84679	0.00199509
RAB36	RAB36	lightgreen	-0.474031	0.16633	0.26357	0.461853	0.92086	0.000155849	-0.169241	0.640209	-0.058125	0.87328	-0.12063	0.739928	-0.247608	0.490361	-0.141571	0.696446	0.187652	0.603664	0.0783432	0.829672	0.274109	0.443444	0.576099	0.0813302
HS3ST3B1	HS3ST3B1	lightgreen	-0.472292	0.168109	0.0250866	0.945158	0.704612	0.0228933	0.0027681	0.993945	-0.284263	0.426033	-0.187548	0.603867	0.202394	0.574958	-0.591434	0.0717189	0.0494457	0.892102	0.274732	0.442367	0.517133	0.125842	0.278808	0.435347
C4orf19	C4orf19	lightgreen	-0.472259	0.168142	0.207139	0.565829	0.938557	5.78739e-05	0.0132157	0.971096	-0.071386	0.844636	0.190958	0.597182	-0.0687817	0.85025	-0.244257	0.496441	0.409483	0.239944	0.0672878	0.853473	0.372851	0.288628	0.606452	0.0630552
MUC7	MUC7	lightgreen	-0.47089	0.16955	0.464166	0.176569	0.819447	0.00371585	-0.0221268	0.951621	0.145012	0.689374	-0.164641	0.649453	-0.115862	0.749927	-0.197714	0.584014	0.470808	0.169634	-0.169913	0.638862	0.281237	0.431187	0.719115	0.0190848
CCDC28A	CCDC28A	lightgreen	-0.469398	0.171093	0.402206	0.249221	0.805265	0.0049373	0.101422	0.780407	0.102097	0.778977	0.258953	0.470021	-0.0561951	0.877461	-0.296523	0.405443	0.559201	0.0928401	-0.110742	0.7607	0.359032	0.308266	0.669969	0.0340411
OGFRL1	OGFRL1	lightgreen	-0.468137	0.172403	0.00841231	0.981599	0.965349	6.04849e-06	0.0417499	0.908831	-0.0172124	0.962359	0.0251149	0.945096	0.112238	0.757549	-0.327493	0.355625	0.229726	0.523166	0.170324	0.638037	0.353235	0.316709	0.645138	0.0439806
TSPAN6	TSPAN6	lightgreen	-0.467157	0.173426	0.355076	0.314015	0.905165	0.000315176	-0.0172915	0.962186	0.245984	0.493305	0.149556	0.680066	-0.0634776	0.861701	-0.278893	0.4352	0.407398	0.242582	-0.157811	0.663257	0.369094	0.293899	0.808711	0.00461746
DLX4	DLX4	lightgreen	-0.466889	0.173706	0.109461	0.763402	0.932322	8.45407e-05	-0.130735	0.718855	0.241447	0.501563	-0.0133422	0.970819	-0.106964	0.768676	-0.250115	0.485835	-0.0591993	0.870954	0.0461186	0.89933	0.270429	0.449833	0.741166	0.0141708
DUSP1	DUSP1	lightgreen	-0.466234	0.174392	0.35989	0.307028	0.913087	0.000224539	-0.114919	0.751908	-0.0236376	0.948322	-0.0872481	0.810591	0.0483063	0.894576	-0.300164	0.399421	0.430494	0.214266	0.0172182	0.962346	0.283146	0.427932	0.651549	0.0412495
HORMAD1	HORMAD1	lightgreen	-0.466005	0.174633	0.0365623	0.920127	0.820512	0.00363391	-0.0808041	0.824391	-0.187311	0.604333	-0.160838	0.657127	-0.218503	0.544198	0.0962391	0.791416	-0.154373	0.670243	0.0806302	0.824764	0.126238	0.728214	0.360939	0.305516
GALNT14	GALNT14	lightgreen	-0.465841	0.174804	0.121909	0.737253	0.814532	0.00411123	0.0792958	0.827627	0.30512	0.391295	0.401143	0.250593	-0.04238	0.90746	-0.0157126	0.965637	-0.0641853	0.860172	-0.313994	0.376946	0.245152	0.494814	0.682797	0.02956
GABBR1	GABBR1	lightgreen	-0.459749	0.181271	0.0744392	0.838064	0.956393	1.50072e-05	-0.0957904	0.792371	0.132513	0.715163	-0.0465794	0.898328	-0.0865491	0.812086	-0.164878	0.648975	0.0204463	0.955293	0.0550218	0.880004	0.253808	0.479199	0.699152	0.0244534
ALDH3A2	ALDH3A2	lightgreen	-0.459595	0.181436	0.0522014	0.88612	0.960803	9.84917e-06	-0.0300177	0.934396	0.217534	0.54603	0.131981	0.716267	-0.0179343	0.960781	-0.194497	0.590271	0.0430056	0.906099	-0.0467892	0.897873	0.327436	0.355714	0.754652	0.011646
SEMA3F	SEMA3F	lightgreen	-0.457287	0.183924	0.289876	0.416546	0.82116	0.00358472	0.0578037	0.873976	-0.040207	0.912189	0.182964	0.612897	-0.0935291	0.797185	0.309002	0.384985	0.239074	0.505905	-0.368021	0.295414	0.063095	0.862528	0.519632	0.123704
SLC13A5	SLC13A5	lightgreen	-0.45704	0.184191	-0.30474	0.391915	0.55744	0.0940957	0.429328	0.215648	-0.1421	0.695358	0.206727	0.566621	0.253394	0.479941	-0.360575	0.306039	-0.15681	0.66529	0.204442	0.57101	0.36923	0.293708	0.223288	0.535191
ZNF135	ZNF135	lightgreen	-0.456725	0.184533	0.139934	0.699819	0.969467	3.66476e-06	-0.0832113	0.81923	-0.0586406	0.872164	0.157789	0.663303	0.0284334	0.937852	-0.185765	0.607374	0.227823	0.526709	0.0355154	0.922408	0.306558	0.388952	0.603099	0.0649264
DPP10	DPP10	lightgreen	-0.455506	0.185857	-0.141016	0.697589	0.715385	0.020019	0.100755	0.781822	-0.163272	0.652211	-0.128595	0.723305	0.133337	0.713456	-0.329941	0.351826	-0.148312	0.682609	0.463836	0.176918	0.075615	0.835535	0.328912	0.353419
KCNAB3	KCNAB3	lightgreen	-0.455231	0.186157	0.0705245	0.846493	0.920006	0.000162515	-0.0493383	0.892335	0.323121	0.362462	-0.0725992	0.842024	-0.123267	0.734413	-0.240203	0.503838	-0.011525	0.974793	0.0462402	0.899066	0.264948	0.459426	0.804676	0.00499348
CFAP73	CFAP73	lightgreen	-0.454404	0.187059	-0.0443198	0.903241	0.727374	0.0171248	0.156069	0.666793	0.292379	0.412348	0.428947	0.216101	-0.225088	0.531818	-0.29588	0.40651	-0.156489	0.665941	0.134022	0.712037	0.298954	0.401418	0.596834	0.0685199
MTMR11	MTMR11	lightgreen	-0.451163	0.190622	0.108587	0.765247	0.942044	4.60087e-05	-0.0383208	0.916296	0.317219	0.371796	-0.0318842	0.930324	-0.121383	0.738352	-0.208877	0.5625	0.0916812	0.801125	-0.0355301	0.922376	0.313902	0.377093	0.830871	0.00290318
CD44	CD44	lightgreen	-0.451001	0.190801	0.380797	0.277649	0.893889	0.000487104	-0.0844192	0.816643	0.049491	0.892003	0.0427891	0.90657	0.211047	0.558355	-0.305107	0.391315	0.462378	0.178464	-0.118647	0.744083	0.276062	0.44007	0.692288	0.0265159
KCND1	KCND1	lightgreen	-0.450737	0.191092	0.250682	0.484813	0.914676	0.000208973	-0.149887	0.67939	0.374991	0.285649	0.041372	0.909653	0.0329685	0.92796	-0.295332	0.407422	0.0679275	0.852092	-0.0865355	0.812115	0.216894	0.547242	0.848624	0.00190568
XDH	XDH	lightgreen	-0.448469	0.193612	0.0216296	0.952707	0.916242	0.000194426	-0.0715569	0.844268	-0.0744873	0.83796	0.00427251	0.990654	0.19326	0.592682	-0.225335	0.531356	0.0517024	0.887203	0.0153647	0.966398	0.331381	0.3496	0.540758	0.106533
BTG2	BTG2	lightgreen	-0.44767	0.194504	0.101798	0.779611	0.97898	8.32758e-07	0.0220698	0.951746	0.0510562	0.888605	-0.0322959	0.929426	0.0491259	0.892796	-0.24733	0.490865	0.364574	0.300308	0.0160555	0.964888	0.395219	0.258314	0.728083	0.0169633
H6PD	H6PD	lightgreen	-0.446249	0.196098	0.33779	0.339782	0.92043	0.000159184	-0.177124	0.624471	0.240627	0.503062	-0.0859884	0.813285	-0.0981095	0.787439	-0.24252	0.499605	0.241329	0.501778	-0.0534715	0.883365	0.242735	0.499213	0.79699	0.00576944
KRT15	KRT15	lightgreen	-0.446193	0.196161	0.368012	0.295428	0.729974	0.016538	-0.156013	0.666907	-0.293884	0.409833	-0.150987	0.677143	-0.282262	0.429438	0.363256	0.302192	0.0797019	0.826755	-0.218269	0.54464	-0.00919237	0.979893	0.270664	0.449425
BFSP1	BFSP1	lightgreen	-0.445802	0.1966	0.483063	0.157275	0.767776	0.00950962	-0.0536444	0.88299	0.352001	0.31852	0.00311283	0.993191	0.198063	0.583337	-0.195375	0.58856	0.304569	0.392193	-0.430648	0.214085	0.194079	0.591084	0.795251	0.00595617
ABCA9	ABCA9	lightgreen	-0.444464	0.19811	-0.096518	0.790823	0.847595	0.00195547	0.151469	0.67616	0.312946	0.378626	-0.171575	0.635534	0.140928	0.697771	-0.246568	0.492246	-0.0244107	0.946633	-0.0326803	0.928588	0.30259	0.395433	0.767739	0.00951514
METTL7A	METTL7A	lightgreen	-0.444323	0.198269	0.129955	0.720477	0.816845	0.00392161	0.33254	0.347813	0.180912	0.616954	0.030091	0.934236	0.296318	0.405783	-0.334659	0.34456	0.589295	0.0730129	-0.243874	0.497138	0.515903	0.126903	0.767676	0.00952464
CLDN11	CLDN11	lightgreen	-0.443044	0.199718	0.0714699	0.844456	0.945117	3.71397e-05	-0.0341745	0.92533	-0.000297292	0.99935	-0.12128	0.738568	0.2114	0.55768	-0.358135	0.309565	0.263106	0.462669	0.0807571	0.824491	0.378821	0.280358	0.663134	0.036607
FHL1	FHL1	lightgreen	-0.442881	0.199903	0.0491414	0.892762	0.927733	0.000109285	-0.0735378	0.840003	0.300418	0.399003	-0.0465868	0.898312	-0.0612697	0.866474	-0.246734	0.491944	-0.0233093	0.949039	0.0183269	0.959923	0.295246	0.407564	0.79056	0.0064816
MAOB	MAOB	lightgreen	-0.441644	0.201312	0.076188	0.834303	0.689065	0.0275244	0.467855	0.172697	-0.153681	0.671652	-0.0687971	0.850217	-0.0248702	0.94563	-0.181732	0.615333	0.669933	0.0340543	0.0295877	0.935334	0.433151	0.211136	0.469935	0.170536
PDCD4	PDCD4	lightgreen	-0.441142	0.201885	0.356672	0.311688	0.818131	0.0038189	0.0455856	0.900489	0.0380694	0.916844	0.177851	0.623024	0.386069	0.270492	-0.266761	0.456243	0.500802	0.140374	-0.218842	0.543559	0.22924	0.524068	0.641731	0.0454805
CAT	CAT	lightgreen	-0.43949	0.203779	0.0658446	0.856588	0.986113	1.60022e-07	0.025816	0.943565	0.136785	0.706319	0.0870746	0.810962	0.115159	0.751403	-0.277966	0.436792	0.307041	0.388166	-0.0234458	0.948741	0.405731	0.244702	0.774156	0.00857811
JUN	JUN	lightgreen	-0.43946	0.203812	0.195063	0.589168	0.940234	5.19169e-05	-0.157654	0.663577	-0.0221995	0.951463	0.200426	0.578759	0.0326435	0.928668	-0.292449	0.412231	0.217858	0.545418	0.131335	0.71761	0.255921	0.475421	0.605399	0.063639
IGSF10	IGSF10	lightgreen	-0.43727	0.206338	0.0951909	0.793646	0.967873	4.48372e-06	0.0272131	0.940515	0.027873	0.939075	-0.049697	0.891556	-0.0135689	0.970324	-0.196913	0.585569	0.377414	0.282296	0.00421245	0.990785	0.408362	0.241361	0.706215	0.0224486
TUBB8	TUBB8	lightgreen	-0.437161	0.206465	0.414721	0.233388	0.625673	0.0530095	-0.0636171	0.861399	-0.0764698	0.833697	0.444519	0.198047	-0.189849	0.599353	0.360869	0.305616	-0.01949	0.957382	-0.38988	0.265383	-0.100563	0.782229	0.297783	0.403354
EPHB4	EPHB4	lightgreen	-0.43124	0.213385	0.182744	0.613332	0.906453	0.000298872	-0.0143273	0.968665	0.0394941	0.913741	0.247375	0.490783	0.292499	0.412148	-0.106221	0.770246	0.263547	0.461892	-0.201067	0.577521	0.203289	0.573232	0.641402	0.0456269
ANO4	ANO4	lightgreen	-0.429763	0.215132	0.0774282	0.831638	0.726516	0.0173216	-0.147455	0.684365	0.287747	0.420132	-0.20783	0.564505	-0.110882	0.760406	-0.357359	0.31069	-0.294655	0.408549	0.359487	0.307609	-0.0334485	0.926913	0.61657	0.0576237
FOLH1	FOLH1	lightgreen	-0.429244	0.215748	0.00195066	0.995733	0.944897	3.77281e-05	0.0374204	0.918257	0.32882	0.353562	0.0234538	0.948723	0.0633133	0.862056	-0.261172	0.466087	0.116663	0.748244	-0.0438847	0.904187	0.350744	0.320374	0.848228	0.00192473
RAVER2	RAVER2	lightgreen	-0.428916	0.216138	0.299045	0.401267	0.906721	0.000295559	-0.0425247	0.907145	0.155209	0.668542	0.145998	0.68735	-0.159517	0.659801	-0.22184	0.537909	0.432804	0.211544	-0.0157006	0.965663	0.313419	0.377867	0.748334	0.0127857
FAXC	FAXC	lightgreen	-0.427158	0.218232	0.179106	0.620534	0.939389	5.4859e-05	0.0106438	0.976719	-0.0167405	0.96339	0.280056	0.433207	0.08223	0.821333	-0.182702	0.613416	0.431037	0.213625	-0.0940414	0.796094	0.38508	0.271827	0.645894	0.0436525
WFDC3	WFDC3	lightgreen	-0.424797	0.221066	0.476971	0.163349	0.343736	0.330799	-0.207265	0.565589	-0.378699	0.280527	-0.186735	0.605465	-0.416846	0.230757	0.57599	0.0814013	-0.375959	0.284307	-0.331409	0.349557	-0.285174	0.424486	-0.121567	0.737967
FOXD4	FOXD4	lightgreen	-0.424424	0.221514	-0.0359373	0.921489	0.968372	4.21383e-06	0.0251389	0.945043	0.125559	0.72963	-0.0170487	0.962717	0.0927719	0.798799	-0.229179	0.524183	0.179291	0.620168	0.0400972	0.912428	0.358217	0.309446	0.737235	0.0149734
ABCA10	ABCA10	lightgreen	-0.42125	0.22536	-0.0662562	0.855699	0.775578	0.00837963	0.255783	0.475667	0.47229	0.16811	-0.167506	0.64369	0.178829	0.621084	-0.302545	0.395506	0.0807767	0.824449	-0.128627	0.723238	0.342797	0.33221	0.856236	0.00156537
EBF3	EBF3	lightgreen	-0.418813	0.228338	-0.0687799	0.850254	0.893764	0.000489319	0.117263	0.746985	0.378483	0.280824	-0.0740559	0.838888	0.104705	0.773452	-0.328777	0.353629	0.1019	0.779394	-0.0138007	0.969817	0.387519	0.268542	0.857682	0.0015061
CALCOCO1	CALCOCO1	lightgreen	-0.418533	0.228681	0.0817218	0.822423	0.950769	2.42117e-05	-0.031542	0.93107	0.344524	0.329618	0.0594578	0.870395	-0.00366356	0.991986	-0.221255	0.53901	0.146106	0.687128	-0.0926371	0.799086	0.339029	0.337898	0.862395	0.00132413
VWA5B2	VWA5B2	lightgreen	-0.417813	0.229566	-0.210238	0.559898	0.512218	0.130113	0.20616	0.567708	0.179266	0.620217	-0.252144	0.482185	-0.313471	0.377784	-0.454453	0.187006	-0.332634	0.347668	0.526133	0.118248	0.239486	0.505151	0.399429	0.252814
AC233992.2	AC233992.2	lightgreen	-0.416509	0.231174	-0.0902028	0.804279	0.792438	0.00626748	0.180544	0.617683	0.470165	0.170299	0.0390161	0.914782	-0.157305	0.664285	-0.454625	0.186818	0.0389952	0.914828	0.153499	0.672022	0.445107	0.197383	0.830593	0.00292128
SIX6	SIX6	lightgreen	-0.415604	0.232293	-0.0413342	0.909736	0.801035	0.00535113	-0.137877	0.704063	-0.0820522	0.821714	-0.0867947	0.81156	-0.102268	0.778614	-0.28124	0.431182	-0.141073	0.697471	0.0995819	0.784312	0.496277	0.144574	0.420232	0.226601
NR4A3	NR4A3	lightgreen	-0.41347	0.234944	-0.0189895	0.958475	0.887851	0.000603224	-0.156684	0.665545	-0.0187214	0.959061	-0.0533306	0.88367	-2.75724e-05	0.99994	-0.284759	0.425191	-0.0590822	0.871208	0.293895	0.409815	0.207739	0.56468	0.538906	0.107974
CHPT1	CHPT1	lightgreen	-0.412919	0.235632	0.340626	0.335482	0.636642	0.0477835	0.283436	0.427439	-0.0196239	0.957089	0.177363	0.623994	-0.113259	0.755399	-0.243131	0.498491	0.717474	0.0194919	-0.0995321	0.784418	0.421142	0.225492	0.515892	0.126912
EDNRB	EDNRB	lightgreen	-0.411951	0.236842	-0.00167078	0.996345	0.886413	0.000633627	0.170148	0.638391	0.00462636	0.98988	-0.0225118	0.95078	0.411913	0.23689	-0.342479	0.332688	0.433756	0.210428	0.0174079	0.961932	0.365548	0.298921	0.664907	0.0359295
GPRASP1	GPRASP1	lightgreen	-0.41135	0.237595	0.0797364	0.826681	0.951231	2.33288e-05	-0.0421719	0.907913	0.335976	0.342545	0.0863651	0.812479	-0.0202582	0.955703	-0.272476	0.446274	0.173836	0.631018	-0.0832285	0.819194	0.413018	0.235508	0.859014	0.00145294
TGFBR3	TGFBR3	lightgreen	-0.411299	0.237659	0.0914851	0.801543	0.967365	4.77119e-06	-0.0478044	0.895667	0.000755003	0.998348	-0.0310136	0.932223	-0.0163535	0.964236	-0.215029	0.550776	0.352428	0.317893	0.0752913	0.836231	0.373318	0.287977	0.679852	0.030551
SFXN2	SFXN2	lightgreen	-0.409717	0.239649	0.0141502	0.969053	0.948251	2.94681e-05	0.135279	0.709432	0.114403	0.752994	0.0386917	0.915489	0.21995	0.541468	-0.273734	0.444093	0.437635	0.205915	-0.0786305	0.829055	0.464157	0.176578	0.767926	0.00948685
ERF	ERF	lightgreen	-0.409416	0.240029	0.0732731	0.840573	0.930221	9.52896e-05	-0.0828139	0.820082	0.340495	0.335679	0.0042542	0.990694	-0.0970198	0.789756	-0.170592	0.637501	0.0487693	0.893571	-0.0378824	0.917251	0.26961	0.451262	0.828339	0.00307097
PCP4	PCP4	lightgreen	-0.406539	0.243674	0.184844	0.609189	0.932261	8.48371e-05	-0.127422	0.725746	-0.0422601	0.907721	0.280375	0.432662	-0.0694383	0.848834	-0.0912396	0.802067	0.272352	0.446489	-0.0537166	0.882833	0.317236	0.371769	0.585447	0.0753782
ASIC4	ASIC4	lightgreen	-0.405828	0.244579	0.422212	0.22419	0.503259	0.138125	-0.25954	0.468979	-0.342652	0.332427	-0.291446	0.41391	-0.415135	0.232874	0.483548	0.156797	-0.214089	0.552561	-0.160603	0.657603	-0.252193	0.482095	0.0428951	0.906339
FABP7	FABP7	lightgreen	-0.403734	0.247257	-0.0809578	0.824061	0.535812	0.110409	0.182181	0.614445	-0.265204	0.458975	-0.161176	0.656444	0.0126984	0.972227	-0.451574	0.190168	0.0908679	0.80286	-0.0280706	0.938644	0.851056	0.00179165	0.183008	0.612811
CBX7	CBX7	lightgreen	-0.402991	0.248211	0.201057	0.57754	0.884168	0.000683299	0.126157	0.728382	0.0863296	0.812555	0.114543	0.752698	-0.0127272	0.972164	-0.184838	0.6092	0.60291	0.0650329	-0.0951129	0.793813	0.401923	0.249586	0.727459	0.0171054
CACNA1C	CACNA1C	lightgreen	-0.401996	0.249491	-0.0489501	0.893178	0.905732	0.000307921	0.142388	0.694766	0.165933	0.646853	-0.117967	0.745509	-0.0893805	0.806035	-0.172258	0.634169	0.293105	0.411135	0.128773	0.722935	0.306954	0.388307	0.752044	0.0121074
PTGER3	PTGER3	lightgreen	-0.400092	0.251953	-0.257286	0.472987	0.714292	0.0202985	0.381607	0.276543	-0.114411	0.752976	0.252766	0.481067	0.354453	0.314925	-0.415827	0.232017	0.241303	0.501826	0.0380107	0.916972	0.634419	0.0488137	0.414702	0.233412
SGCG	SGCG	lightgreen	-0.397031	0.255938	-0.0458299	0.899957	0.774804	0.00848731	-0.0234026	0.948835	0.457889	0.183273	-0.107272	0.768025	-0.153797	0.671414	-0.248468	0.488806	-0.234603	0.514131	0.10108	0.781132	0.186884	0.605172	0.766021	0.0097778
SH3BGRL2	SH3BGRL2	lightgreen	-0.396439	0.256713	-0.0595628	0.870168	0.859462	0.00143537	0.234165	0.51494	-0.0131664	0.971204	0.0993613	0.78478	0.136143	0.707645	-0.358434	0.309133	0.493425	0.147261	-0.078666	0.828979	0.727209	0.0171625	0.626334	0.0526844
FST	FST	lightgreen	-0.396184	0.257047	-0.00865171	0.981076	0.802772	0.00517824	0.294364	0.409033	0.154582	0.669817	0.426036	0.219576	-0.121687	0.737717	0.058427	0.872626	0.310461	0.382626	-0.21352	0.553642	0.353192	0.316772	0.64077	0.0459097
PLCB4	PLCB4	lightgreen	-0.395595	0.257819	0.234369	0.514564	0.905509	0.000310754	-0.0860309	0.813194	-0.0338774	0.925978	0.146595	0.686127	0.0145053	0.968276	-0.340136	0.336222	0.494611	0.14614	0.093271	0.797735	0.391245	0.263566	0.632703	0.0496187
ITLN1	ITLN1	lightgreen	-0.394924	0.258701	-0.0110975	0.975727	0.872341	0.000993224	-0.0963492	0.791182	-0.0319829	0.930109	-0.0738258	0.839383	0.306966	0.388288	-0.218828	0.543584	0.0351713	0.923158	0.031223	0.931766	0.235852	0.511827	0.549011	0.100257
LRP1B	LRP1B	lightgreen	-0.391948	0.262632	-0.0646999	0.85906	0.793514	0.00614705	-0.0371954	0.918748	0.0351384	0.92323	-0.0526013	0.885253	0.39761	0.255181	-0.259777	0.468559	-0.0864388	0.812322	0.021539	0.952905	0.196415	0.586539	0.525304	0.118936
ITPKB	ITPKB	lightgreen	-0.391372	0.263397	0.159907	0.659012	0.929294	0.000100336	-0.145304	0.688775	0.229546	0.5235	-0.0813454	0.82323	-0.098362	0.786903	-0.322398	0.3636	0.246036	0.493209	0.165962	0.646792	0.259113	0.469736	0.796132	0.00586103
ARID3C	ARID3C	lightgreen	-0.388794	0.266833	0.313369	0.377948	0.427395	0.217949	-0.0746643	0.837579	-0.403887	0.247061	-0.396783	0.256262	-0.418121	0.229187	0.579575	0.0790827	-0.149666	0.679842	-0.134847	0.710327	-0.283601	0.427158	-0.0246459	0.94612
PDE8B	PDE8B	lightgreen	-0.388633	0.267049	0.227441	0.527421	0.947827	3.04296e-05	-0.0984054	0.786811	0.0867855	0.81158	0.122774	0.735444	0.0445304	0.902783	-0.230988	0.520822	0.451386	0.190375	-0.0653863	0.857577	0.367596	0.296015	0.736316	0.0151654
FAXDC2	FAXDC2	lightgreen	-0.388298	0.267497	0.082521	0.82071	0.928863	0.000102755	-0.0801713	0.825748	0.0981992	0.787249	-0.0451563	0.901422	0.322225	0.363871	-0.281174	0.431295	0.25217	0.482137	-0.0282928	0.938159	0.27957	0.43404	0.716161	0.0198221
CCL28	CCL28	lightgreen	-0.387872	0.268069	0.211719	0.557073	0.749563	0.012558	0.0956437	0.792683	-0.178769	0.621203	-0.242693	0.499288	-0.236342	0.510924	0.184003	0.610847	0.457857	0.183307	-0.0795081	0.827171	0.170295	0.638096	0.448548	0.193524
PCGF2	PCGF2	lightgreen	-0.385785	0.270875	0.438079	0.205403	0.528136	0.116599	-0.0552023	0.879612	0.282803	0.428516	-0.179823	0.619112	-0.176838	0.625039	0.416742	0.230887	-0.0938488	0.796504	-0.509844	0.132207	-0.256898	0.473678	0.519651	0.123688
RAB9B	RAB9B	lightgreen	-0.381163	0.277149	-0.00679023	0.985147	0.968797	3.99419e-06	-0.0587224	0.871987	0.147239	0.684807	0.159273	0.660295	0.0238376	0.947885	-0.302347	0.395832	0.2289	0.524701	0.0999617	0.783506	0.405038	0.245587	0.745461	0.0133289
JAM2	JAM2	lightgreen	-0.380277	0.278361	0.215764	0.549382	0.71221	0.0208385	0.251816	0.482774	0.16092	0.656961	-0.181956	0.61489	0.161742	0.655301	-0.35944	0.307677	0.679001	0.0308413	-0.175707	0.627288	0.509597	0.132426	0.715745	0.0199275
NKAIN3	NKAIN3	lightgreen	-0.378688	0.280542	-0.0343056	0.925045	0.951406	2.30012e-05	-0.0763207	0.834018	0.0569077	0.875917	-0.0508189	0.88912	0.0578738	0.873824	-0.268993	0.452337	0.191244	0.596622	0.200103	0.579384	0.298037	0.402933	0.681772	0.0299024
YBX3	YBX3	lightgreen	-0.377055	0.282791	0.081364	0.82319	0.933671	7.81269e-05	0.0567836	0.876186	0.152539	0.673977	0.246574	0.492233	0.258037	0.47165	-0.28113	0.43137	0.445938	0.196447	-0.0774643	0.83156	0.372259	0.289456	0.772214	0.00885449
BRSK1	BRSK1	lightgreen	-0.376467	0.283604	0.0771395	0.832258	0.887054	0.000619942	-0.135415	0.709152	0.355597	0.313254	0.20332	0.573171	-0.173738	0.631214	-0.0984402	0.786737	-0.0395428	0.913635	-0.0796044	0.826965	0.241621	0.501245	0.775696	0.00836331
ZNF793	ZNF793	lightgreen	-0.376079	0.284141	-0.0350455	0.923432	0.929117	0.000101327	-0.0528557	0.884701	-0.0652505	0.857871	0.231616	0.519656	0.00215887	0.995277	-0.234262	0.51476	0.226166	0.529802	0.103599	0.775793	0.453241	0.188333	0.564975	0.0887967
CASQ2	CASQ2	lightgreen	-0.375852	0.284455	0.000907168	0.998016	0.944938	3.76169e-05	-0.010759	0.976467	-0.0507209	0.889333	-0.0535712	0.883149	0.078376	0.829602	-0.243856	0.497171	0.380248	0.2784	0.154336	0.670318	0.364162	0.300897	0.640706	0.045938
LPAR3	LPAR3	lightgreen	-0.375844	0.284466	0.0238677	0.947819	0.858061	0.00149082	-0.0151894	0.966781	-0.0814323	0.823043	0.0131334	0.971276	0.461016	0.179915	-0.274515	0.442741	0.266682	0.456382	-0.0581268	0.873276	0.33483	0.344298	0.549677	0.0997617
MRGPRE	MRGPRE	lightgreen	-0.374358	0.286529	0.250386	0.485346	0.593863	0.070268	-0.222601	0.53648	-0.323066	0.362549	-0.13347	0.71318	-0.216205	0.548546	0.47702	0.1633	-0.214118	0.552506	-0.195185	0.588931	-0.180277	0.618212	0.107235	0.768102
APIP	APIP	lightgreen	-0.373184	0.288163	0.0872707	0.810543	0.789912	0.00655655	0.231388	0.520079	0.319713	0.367838	0.497047	0.143855	0.165173	0.648381	-0.298596	0.40201	0.427605	0.217699	-0.210052	0.560254	0.44773	0.194438	0.774993	0.00846097
LTBP2	LTBP2	lightgreen	-0.373146	0.288217	0.219031	0.543202	0.9008	0.00037529	0.0159985	0.965012	0.324409	0.360442	0.0890305	0.806782	0.0598111	0.86963	-0.217512	0.546071	0.470876	0.169565	-0.170897	0.636892	0.331609	0.349248	0.880779	0.000763602
CLCN4	CLCN4	lightgreen	-0.373126	0.288245	0.0446022	0.902627	0.942145	4.56955e-05	-0.0997954	0.783859	0.343419	0.331276	0.0483344	0.894515	-0.054664	0.880779	-0.262261	0.464162	0.133257	0.713621	0.0339905	0.925732	0.31977	0.367747	0.852136	0.00174263
AC068946.1	AC068946.1	lightgreen	-0.36848	0.294766	-0.0151491	0.966869	0.943002	4.30935e-05	-0.142478	0.69458	0.161542	0.655704	-0.0218341	0.952261	-0.052077	0.88639	-0.24151	0.501448	0.088128	0.80871	0.090327	0.804014	0.371117	0.291055	0.721124	0.0185945
GABARAPL1	GABARAPL1	lightgreen	-0.367858	0.295645	0.0205235	0.955124	0.971168	2.91983e-06	-0.0516032	0.887418	0.0975685	0.788589	0.177797	0.623133	0.131636	0.716985	-0.21444	0.551894	0.300061	0.399592	-0.0134645	0.970552	0.375051	0.285566	0.727732	0.0170431
PFKFB4	PFKFB4	lightgreen	-0.366471	0.297609	0.349236	0.322603	0.650165	0.041829	-0.238966	0.506105	0.506964	0.134776	0.296696	0.405155	0.0552434	0.879523	-0.327666	0.355356	-0.140442	0.698771	-0.294478	0.408843	0.218836	0.543569	0.712926	0.0206518
NLGN1	NLGN1	lightgreen	-0.366332	0.297807	-0.0755155	0.835749	0.8843	0.000680298	-0.103603	0.775785	0.166421	0.64587	0.260829	0.466695	0.055806	0.878304	-0.222244	0.53715	-0.0714975	0.844396	0.0835533	0.818498	0.27285	0.445625	0.640202	0.0461644
CLIC5	CLIC5	lightgreen	-0.36633	0.29781	0.092706	0.79894	0.902673	0.000348553	-0.0817692	0.822321	0.34002	0.336399	-0.0599784	0.869268	0.234145	0.514976	-0.431619	0.212938	0.246478	0.492409	-0.0502193	0.890422	0.403855	0.247101	0.864835	0.00123651
CCDC113	CCDC113	lightgreen	-0.36484	0.299929	-0.0171959	0.962395	0.870901	0.00103692	-0.0750811	0.836683	0.0773716	0.831759	0.315569	0.374427	-0.0808037	0.824392	-0.37945	0.279494	0.143584	0.692306	0.324107	0.360914	0.315076	0.375214	0.605341	0.0636713
SIK2	SIK2	lightgreen	-0.360959	0.305487	0.0889607	0.806931	0.932595	8.32083e-05	-0.130147	0.720077	0.379986	0.278759	0.0965027	0.790855	0.0638785	0.860835	-0.348966	0.323002	0.171444	0.635797	0.0335551	0.926681	0.297763	0.403388	0.879583	0.000793515
TNS1	TNS1	lightgreen	-0.358369	0.309226	0.171947	0.634791	0.935327	7.07571e-05	-0.140095	0.699485	0.121287	0.738554	0.0247289	0.945939	0.129762	0.720877	-0.382431	0.275421	0.424289	0.221678	0.0825881	0.820566	0.359003	0.308308	0.757739	0.0111158
GPAM	GPAM	lightgreen	-0.352049	0.318451	-0.075076	0.836694	0.9085	0.000274262	-0.0729326	0.841306	0.316258	0.373327	-0.00161873	0.996459	0.126946	0.726738	-0.278068	0.436618	0.0273601	0.940194	0.0120628	0.973617	0.33142	0.34954	0.80086	0.00536874
VAV3	VAV3	lightgreen	-0.351173	0.319741	-0.100672	0.781998	0.921171	0.000153476	-0.0267537	0.941518	0.0264611	0.942157	0.110066	0.762126	0.199067	0.581391	-0.307818	0.386905	0.218759	0.543715	0.00995737	0.97822	0.527284	0.117299	0.637322	0.0474714
TRAK1	TRAK1	lightgreen	-0.350429	0.320838	0.0191857	0.958047	0.918775	0.000172486	-0.0760644	0.834568	0.417911	0.229446	0.152618	0.673817	-0.00489978	0.989282	-0.345648	0.327938	0.146679	0.685955	0.0509391	0.888859	0.345716	0.327837	0.886304	0.00063598
TSLP	TSLP	lightgreen	-0.349267	0.322555	0.347119	0.325744	0.831083	0.00288945	-0.0785338	0.829263	0.34342	0.331274	0.0329285	0.928047	0.0868683	0.811403	-0.297791	0.40334	0.502779	0.138563	-0.168511	0.641673	0.289831	0.416622	0.860976	0.00137714
MPZL1	MPZL1	lightgreen	-0.349119	0.322775	0.0501011	0.890678	0.892196	0.000517844	-0.0507666	0.889234	0.467749	0.172807	-0.0384119	0.916098	0.00198478	0.995658	-0.280192	0.432974	0.165104	0.64852	-0.0467498	0.897958	0.322386	0.363618	0.922316	0.000144954
AP4M1	AP4M1	lightgreen	-0.34435	0.329879	0.249268	0.487361	0.743466	0.0137154	-0.011191	0.975523	0.140059	0.699561	0.351097	0.319852	-0.160813	0.657178	0.345521	0.328127	0.189211	0.600604	-0.449551	0.192408	0.0823706	0.821032	0.569019	0.0860332
CABYR	CABYR	lightgreen	-0.342465	0.332708	0.0452143	0.901296	0.871346	0.00102328	-0.0650465	0.858311	0.24742	0.490702	0.483898	0.156453	0.0844048	0.816674	-0.246378	0.492589	0.157207	0.664483	-0.104319	0.774269	0.385548	0.271195	0.716625	0.019705
ADAMTSL5	ADAMTSL5	lightgreen	-0.340162	0.336183	0.607348	0.062561	0.645854	0.0436699	-0.195545	0.58823	0.0800137	0.826086	-0.0177015	0.96129	0.206116	0.567792	-0.206438	0.567174	0.531365	0.113969	-0.256559	0.474283	0.0853723	0.814603	0.574019	0.082694
DSG1	DSG1	lightgreen	-0.340151	0.3362	0.20869	0.562858	0.812387	0.00429288	0.0568712	0.875996	-0.144433	0.690562	-0.00266479	0.994171	-0.0480708	0.895088	-0.0325212	0.928935	0.656227	0.0393299	-0.0534958	0.883312	0.320423	0.366714	0.537848	0.108803
IL22RA1	IL22RA1	lightgreen	-0.334589	0.344667	0.377743	0.281842	0.610914	0.06062	-0.0150274	0.967135	-0.112133	0.75777	0.531621	0.113763	-0.261109	0.466198	0.252919	0.480793	0.343835	0.33065	-0.32748	0.355646	0.135062	0.709882	0.324295	0.36062
PAIP2B	PAIP2B	lightgreen	-0.333726	0.345991	-0.135661	0.708644	0.72441	0.0178114	0.387062	0.269155	-0.0859751	0.813313	0.427147	0.218246	0.159445	0.659946	-0.264365	0.460451	0.556332	0.0948917	0.00538541	0.98822	0.573089	0.0833086	0.482406	0.157924
ATL1	ATL1	lightgreen	-0.330535	0.350906	-0.0564378	0.876935	0.918727	0.000172886	-0.0445864	0.902661	0.393714	0.260295	0.0344187	0.924798	0.0882238	0.808506	-0.301917	0.396538	0.146818	0.68567	0.00659515	0.985574	0.363389	0.302001	0.880797	0.000763144
LMOD1	LMOD1	lightgreen	-0.328276	0.354408	0.0212739	0.953484	0.890784	0.000544556	-0.0614881	0.866002	-0.0174665	0.961804	0.432505	0.211895	0.020409	0.955374	-0.0884285	0.808068	0.274325	0.44307	-0.0311335	0.931961	0.347075	0.325811	0.5684	0.0864531
WDR31	WDR31	lightgreen	-0.326855	0.356619	0.000286364	0.999374	0.91978	0.000164312	-0.0391259	0.914543	0.388218	0.267604	0.084059	0.817415	0.00311809	0.993179	-0.377915	0.281605	0.281422	0.430871	0.0715968	0.844182	0.41856	0.228649	0.897867	0.000420149
PTPRZ1	PTPRZ1	lightgreen	-0.324355	0.360526	-0.0182415	0.96011	0.852619	0.00172106	0.159157	0.66053	0.290862	0.41489	-0.117802	0.745854	0.0787437	0.828812	-0.296595	0.405323	0.489153	0.151341	0.0525994	0.885257	0.377592	0.28205	0.848948	0.00189023
CLDN18	CLDN18	lightgreen	-0.32343	0.361978	0.217898	0.545341	0.613656	0.0591551	-0.303925	0.393246	0.490544	0.150005	-0.076973	0.832616	-0.362888	0.302718	-0.452989	0.18861	-0.226856	0.528513	0.283174	0.427884	0.114888	0.751973	0.678041	0.0311713
CACNB2	CACNB2	lightgreen	-0.318391	0.369932	-0.143725	0.692016	0.858074	0.00149029	0.126325	0.728031	-0.0738539	0.839323	0.0295343	0.93545	0.00142652	0.996879	-0.335722	0.342933	0.471719	0.168697	0.253563	0.479639	0.538932	0.107953	0.579911	0.0788675
FOLR1	FOLR1	lightgreen	-0.317038	0.372083	0.15921	0.660423	0.601673	0.0657331	0.300517	0.39884	0.144601	0.690216	-0.223037	0.535661	-0.202115	0.575496	0.1444	0.690629	0.542107	0.10549	-0.246701	0.492004	0.233843	0.515534	0.598765	0.0673986
VSIG10L	VSIG10L	lightgreen	-0.31519	0.375032	0.240998	0.502384	0.812579	0.00427639	-0.0497657	0.891407	0.309344	0.384432	0.42016	0.226689	-0.0968833	0.790046	-0.240386	0.503503	0.442583	0.200242	-0.162221	0.654332	0.413469	0.234946	0.777471	0.00812051
RTEL1	RTEL1	lightgreen	-0.312234	0.37977	0.151469	0.67616	0.627341	0.0521916	-0.13016	0.720049	0.330835	0.350442	-0.14106	0.697498	-0.133583	0.712945	0.326835	0.35665	-0.238739	0.506521	-0.386028	0.270548	-0.0871782	0.81074	0.582387	0.0772943
NFKBIZ	NFKBIZ	lightgreen	-0.308757	0.385381	-0.151125	0.676861	0.881707	0.000740957	0.0332019	0.927451	0.134634	0.710768	-0.098083	0.787496	0.322039	0.364165	-0.410677	0.23844	0.300633	0.398648	0.100978	0.781348	0.471762	0.168653	0.725373	0.0175862
GNB4	GNB4	lightgreen	-0.305517	0.390646	-0.00878018	0.980795	0.865271	0.00122129	-0.189714	0.599616	0.315746	0.374144	-0.10693	0.768748	0.120152	0.740929	-0.50419	0.137279	0.120345	0.740525	0.152293	0.67448	0.420308	0.226508	0.798037	0.00565903
RIMBP2	RIMBP2	lightgreen	-0.305225	0.391123	-0.0917181	0.801046	0.752045	0.0121071	0.0359374	0.921488	-0.121006	0.739141	-0.204277	0.571329	0.174722	0.629252	-0.430292	0.214506	0.372896	0.288566	0.0403617	0.911853	0.723282	0.0180775	0.480762	0.159553
GPX3	GPX3	lightgreen	-0.304859	0.39172	0.193897	0.591441	0.385534	0.271214	0.104166	0.774594	-0.363023	0.302525	-0.0368471	0.919506	-0.310674	0.382283	0.762289	0.0103659	0.00567119	0.987595	-0.420877	0.225815	-0.164418	0.649903	-0.0168543	0.963142
BARX2	BARX2	lightgreen	-0.304197	0.392802	0.064474	0.859548	0.773402	0.00868475	-0.117201	0.747116	-0.215387	0.550097	0.00556766	0.987821	-0.146551	0.686217	-0.303631	0.393728	0.376855	0.283068	0.490225	0.150311	0.21026	0.559856	0.406719	0.243444
FAM183A	FAM183A	lightgreen	-0.298117	0.402801	0.205114	0.569719	0.495502	0.145301	-0.0549325	0.880197	-0.262097	0.464451	-0.219269	0.542752	-0.356544	0.311876	0.654575	0.0400007	-0.0187257	0.959052	-0.314342	0.376389	-0.142869	0.693776	0.128027	0.724487
HR	HR	lightgreen	-0.297542	0.403754	0.13322	0.713698	0.673634	0.032717	0.0728912	0.841395	-0.215273	0.550313	-0.31151	0.380936	0.214658	0.55148	0.147369	0.684541	0.457616	0.183568	0.021542	0.952899	-0.109156	0.764046	0.396966	0.256023
ANO1	ANO1	lightgreen	-0.295808	0.406631	-0.204252	0.571378	0.868223	0.00112189	0.0181827	0.960238	0.311168	0.381487	-0.0776639	0.831131	0.0708637	0.845762	-0.418116	0.229194	0.158828	0.661196	0.200586	0.57845	0.457812	0.183356	0.802598	0.00519537
PCDHA6	PCDHA6	lightgreen	-0.28758	0.420414	0.0315006	0.931161	0.915594	0.000200351	-0.0965174	0.790824	0.0375394	0.917998	0.345376	0.328344	0.0461449	0.899273	-0.166335	0.646043	0.405418	0.245101	-0.011699	0.974412	0.410284	0.238934	0.654262	0.0401286
EGR1	EGR1	lightgreen	-0.28423	0.426089	-0.0181789	0.960247	0.929794	9.75926e-05	-0.112553	0.756885	0.198065	0.583334	-0.0634248	0.861815	0.196603	0.586173	-0.286247	0.422669	0.338885	0.338118	0.0681722	0.851564	0.331876	0.348836	0.798699	0.0055899
NT5C2	NT5C2	lightgreen	-0.27896	0.435085	0.026638	0.941771	0.931812	8.70632e-05	-0.0705285	0.846484	0.179934	0.618892	0.1449	0.689602	0.219201	0.542882	-0.306779	0.388592	0.477133	0.163186	0.0177234	0.961242	0.388714	0.26694	0.799735	0.00548311
GRAMD2A	GRAMD2A	lightgreen	-0.276999	0.438456	-0.0199791	0.956313	0.849783	0.00185073	-0.0239556	0.947627	-0.104355	0.774192	0.00946301	0.979302	0.405747	0.244682	-0.269541	0.451382	0.490048	0.150481	-0.0430364	0.906032	0.457281	0.18393	0.56832	0.0865075
CFAP91	CFAP91	lightgreen	-0.276478	0.439354	0.166551	0.645609	0.81531	0.00404672	-0.0139943	0.969394	-0.131408	0.717458	0.00209205	0.995424	0.0589053	0.871591	-0.0415664	0.909231	0.672885	0.0329848	-0.0908347	0.802931	0.35098	0.320024	0.552882	0.0973971
DMD	DMD	lightgreen	-0.275456	0.441116	0.112754	0.756463	0.855003	0.00161725	-0.0263416	0.942418	0.0128532	0.971888	0.0384011	0.916121	-0.00791192	0.982694	-0.195591	0.58814	0.634694	0.0486855	-0.0219712	0.951961	0.474895	0.16545	0.665694	0.0356314
ABLIM1	ABLIM1	lightgreen	-0.274256	0.443191	-0.101689	0.779841	0.911424	0.000241726	-0.102824	0.777436	-0.00184352	0.995967	0.157297	0.664301	0.277453	0.437674	-0.228915	0.524674	0.281897	0.43006	0.0702332	0.84712	0.357593	0.310352	0.622196	0.054742
KATNAL2	KATNAL2	lightgreen	-0.267997	0.454078	0.324307	0.360601	0.362494	0.303283	-0.0978708	0.787947	0.0349814	0.923572	0.0029291	0.993593	-0.475036	0.165307	0.71313	0.0205987	-0.200692	0.578245	-0.467611	0.172951	-0.289725	0.416801	0.195359	0.588593
SLC25A37	SLC25A37	lightgreen	-0.263333	0.46227	0.00459407	0.989951	0.908385	0.000275597	-0.103589	0.775816	0.348422	0.323808	0.0266317	0.941784	0.251876	0.482665	-0.308943	0.38508	0.337052	0.340904	-0.00797859	0.982548	0.304927	0.391609	0.884886	0.000667122
NR4A2	NR4A2	lightgreen	-0.262461	0.463808	-0.130611	0.719113	0.86021	0.00140638	-0.000410258	0.999103	0.0947497	0.794586	0.0143964	0.968514	0.445319	0.197145	-0.383126	0.274475	0.364673	0.300167	0.142743	0.694035	0.328952	0.353357	0.692618	0.0264143
MEIS2	MEIS2	lightgreen	-0.255806	0.475625	0.0712413	0.844948	0.881535	0.000745112	-0.0713487	0.844717	0.272734	0.445827	-0.0523074	0.88589	0.0381603	0.916646	-0.258113	0.471514	0.508972	0.132981	-0.00769529	0.983168	0.396156	0.257083	0.847275	0.00197115
BBOX1	BBOX1	lightgreen	-0.255545	0.476092	0.0912732	0.801995	0.805686	0.00489736	-0.132965	0.714227	-0.210768	0.558887	0.0454291	0.900829	-0.0453109	0.901086	-0.176633	0.625446	0.520829	0.122688	0.312901	0.378699	0.21132	0.557833	0.45654	0.184733
CD83	CD83	lightgreen	-0.25349	0.479769	0.242021	0.500516	0.857092	0.00153008	-0.180451	0.617867	0.269649	0.451193	0.134941	0.710134	0.207212	0.56569	-0.272151	0.446838	0.528332	0.116438	-0.140772	0.698092	0.307447	0.387507	0.824135	0.0033649
LAMC2	LAMC2	lightgreen	-0.252877	0.480869	-0.0572239	0.875232	0.796477	0.00582406	-0.0301029	0.934209	-0.0101759	0.977743	0.580858	0.0782634	-0.0289797	0.93666	-0.0938776	0.796443	0.281661	0.430463	0.0358111	0.921764	0.354815	0.314395	0.502896	0.138456
ZFP36	ZFP36	lightgreen	-0.250718	0.484748	-0.0153016	0.966536	0.865511	0.001213	-0.144321	0.690791	0.0511842	0.888327	0.0354404	0.922571	0.434736	0.209283	-0.319313	0.368471	0.348309	0.323976	0.0962752	0.791339	0.246396	0.492557	0.658484	0.0384257
FOS	FOS	lightgreen	-0.250567	0.485021	0.0318438	0.930412	0.879539	0.000794636	-0.0990584	0.785424	0.10479	0.773272	-0.0901787	0.80433	0.340179	0.336158	-0.261628	0.465281	0.480673	0.159641	0.00546813	0.988039	0.305582	0.390541	0.736397	0.0151484
VEGFD	VEGFD	lightgreen	-0.24049	0.503313	0.0450788	0.90159	0.851888	0.00175383	0.0055956	0.98776	-0.0102547	0.97757	0.0513772	0.887909	0.122033	0.736993	-0.172968	0.63275	0.673625	0.0327203	-0.0112061	0.97549	0.430248	0.214557	0.658844	0.0382826
MANSC1	MANSC1	lightgreen	-0.239159	0.505749	0.0444477	0.902962	0.821029	0.00359467	0.01374	0.969949	-0.0139987	0.969384	-0.0440168	0.9039	0.368571	0.294638	-0.254352	0.478225	0.662984	0.0366649	-0.0159901	0.965031	0.366581	0.297453	0.651087	0.0414424
CBWD5	CBWD5	lightgreen	-0.236834	0.51002	-0.09737	0.789011	0.741587	0.0140867	0.214526	0.551732	0.0538934	0.88245	0.10486	0.773124	0.579918	0.0788629	-0.159609	0.659614	0.554981	0.0958679	-0.259959	0.468236	0.409173	0.240335	0.624242	0.0537179
ETV4	ETV4	lightgreen	-0.233472	0.51622	-0.248567	0.488627	0.68875	0.0276245	-0.0973859	0.788977	-0.0285836	0.937524	0.282984	0.428208	-0.168685	0.641323	-0.237647	0.508525	-0.0930092	0.798293	0.526931	0.11759	0.154104	0.670789	0.369722	0.293015
SIX1	SIX1	lightgreen	-0.225275	0.531467	0.330628	0.350762	0.7045	0.0229245	-0.101419	0.780415	0.0167754	0.963314	0.0620199	0.864852	0.33007	0.351626	-0.23946	0.505199	0.734799	0.0154862	-0.154608	0.669764	0.26211	0.464428	0.603318	0.064803
BBOF1	BBOF1	lightgreen	0.223517	0.53476	-0.227933	0.526503	0.467576	0.172988	-0.221662	0.538245	0.329717	0.352172	0.579507	0.0791264	0.623309	0.0541834	-0.019491	0.95738	0.43451	0.209546	-0.263188	0.462526	0.177782	0.623162	0.576409	0.0811277
BOP1	BOP1	lightgreen	0.218173	0.544821	0.104412	0.774072	-0.488125	0.152333	-0.205051	0.56984	0.187107	0.604735	0.131002	0.718301	-0.347139	0.325715	0.463652	0.177112	-0.506271	0.135399	0.139345	0.701034	-0.85112	0.00178874	-0.295495	0.407151
ZNF497	ZNF497	lightgreen	-0.217427	0.546232	-0.247218	0.491067	0.749135	0.0126371	-0.108519	0.76539	0.147937	0.683378	0.315152	0.375093	0.0130372	0.971486	-0.393871	0.260088	-0.0132029	0.971124	0.469159	0.171341	0.228783	0.52492	0.549448	0.0999323
DEPTOR	DEPTOR	lightgreen	-0.216797	0.547424	-0.263776	0.461489	0.716103	0.0198368	-0.0490732	0.892911	0.222424	0.536813	0.0481892	0.89483	0.302136	0.396178	-0.493938	0.146776	0.00862103	0.981143	0.466117	0.174515	0.139497	0.70072	0.616511	0.0576545
ATP6V0A4	ATP6V0A4	lightgreen	-0.213517	0.553649	-0.203212	0.57338	0.626989	0.0523632	0.101662	0.779898	-0.22067	0.540111	0.106316	0.770045	-0.0248489	0.945676	-0.458747	0.182348	0.443778	0.198885	0.233962	0.515314	0.797364	0.00572976	0.317222	0.371791
ALDH9A1	ALDH9A1	lightgreen	-0.211583	0.557331	-0.0828008	0.82011	0.792747	0.00623275	0.0651752	0.858033	0.423001	0.223234	0.523503	0.120437	0.136489	0.70693	-0.295567	0.407031	0.366856	0.297063	-0.0248865	0.945594	0.372669	0.288883	0.83067	0.00291627
FAM13A	FAM13A	lightgreen	-0.209693	0.56094	-0.067869	0.852219	0.785868	0.00703908	-0.102101	0.778968	0.602804	0.065093	0.0409423	0.910589	-0.0893108	0.806184	-0.338277	0.33904	0.138952	0.701843	0.00497016	0.989128	0.413215	0.235263	0.932947	8.15228e-05
PACS1	PACS1	lightgreen	-0.199835	0.579903	0.114382	0.753037	0.776443	0.00826047	-0.195889	0.58756	0.429544	0.215391	0.396924	0.256078	0.267023	0.455784	-0.0847012	0.81604	0.178109	0.622512	-0.211928	0.556674	0.0574547	0.874732	0.79879	0.00558048
EDRF1	EDRF1	lightgreen	-0.197949	0.583559	-0.0474187	0.896504	0.733303	0.0158071	0.101167	0.780948	0.221042	0.539411	0.594364	0.0699713	0.372178	0.289569	-0.255036	0.477001	0.479893	0.160418	-0.178709	0.621322	0.419716	0.227232	0.676362	0.0317541
FOCAD	FOCAD	lightgreen	-0.195992	0.587361	0.075436	0.83592	0.816014	0.00398898	-0.0630173	0.862696	0.115489	0.75071	0.281907	0.430043	0.136771	0.706347	-0.3367	0.34144	0.665991	0.0355193	0.102194	0.778771	0.392281	0.26219	0.706099	0.0224805
AMIGO1	AMIGO1	lightgreen	-0.188876	0.60126	-0.00721347	0.984221	0.739833	0.0144395	-0.0162897	0.964376	-0.0607514	0.867596	0.555197	0.0957113	-0.0013785	0.996985	-0.141192	0.697227	0.519202	0.12407	0.114226	0.753365	0.333973	0.345612	0.481847	0.158476
PRUNE2	PRUNE2	lightgreen	-0.186506	0.605915	0.325548	0.358659	0.630259	0.0507804	-0.0842723	0.816958	0.00352788	0.992283	0.283827	0.426774	-0.0317549	0.930606	-0.178962	0.62082	0.754795	0.0116209	-0.138512	0.702752	0.400768	0.251078	0.52143	0.122179
F3	F3	lightgreen	-0.186019	0.606875	-0.282233	0.429487	0.701689	0.0237197	0.131142	0.718011	0.371607	0.290369	0.58559	0.0752897	0.218346	0.544495	-0.29107	0.414541	0.135318	0.709353	0.0307198	0.932864	0.371374	0.290694	0.691035	0.0269048
EHF	EHF	lightgreen	-0.184896	0.609086	-0.111046	0.76006	0.746212	0.0131854	-0.0845836	0.816291	-0.069016	0.849744	0.307317	0.387718	0.556899	0.094484	-0.253779	0.479251	0.318783	0.369311	-0.014663	0.967932	0.312911	0.378682	0.476475	0.16385
ZNF395	ZNF395	lightgreen	-0.184785	0.609305	0.103547	0.775904	0.667046	0.0351231	-0.17232	0.634045	0.249418	0.487092	0.530923	0.114327	0.466571	0.174039	-0.338248	0.339085	0.233036	0.517026	-0.0588797	0.871646	0.137871	0.704075	0.613438	0.0592704
KLF4	KLF4	lightgreen	-0.1824	0.614011	-0.0843352	0.816823	0.863495	0.0012841	-0.131548	0.717166	0.318551	0.369679	0.302868	0.394977	0.362054	0.303913	-0.337262	0.340585	0.331102	0.35003	-0.0166822	0.963518	0.35853	0.308994	0.815938	0.00399518
SLC20A2	SLC20A2	lightgreen	-0.182081	0.614641	-0.12636	0.727959	0.826943	0.00316644	0.0787966	0.828699	0.340602	0.335519	0.416991	0.230579	0.282664	0.428754	-0.267437	0.455059	0.493531	0.147161	-0.090961	0.802661	0.438793	0.20458	0.830931	0.00289924
LIPJ	LIPJ	lightgreen	-0.172954	0.632778	-0.185437	0.608021	0.649182	0.0422441	-0.215195	0.550462	-0.0461619	0.899236	-0.100606	0.782138	0.127189	0.726232	-0.394793	0.258874	0.0503137	0.890217	0.0596369	0.870007	0.672782	0.0330218	0.390752	0.26422
BYSL	BYSL	lightgreen	-0.172617	0.633452	-0.166297	0.646119	0.635283	0.0484113	0.059185	0.870985	0.507383	0.134401	0.598572	0.0675103	-0.097957	0.787763	-0.265805	0.457919	0.0805727	0.824887	0.125359	0.730045	0.253564	0.479637	0.722319	0.0183069
PER3	PER3	lightgreen	-0.168049	0.6426	-0.106405	0.769857	0.837462	0.00249735	-0.0628	0.863166	0.475598	0.164737	0.341667	0.333911	0.273879	0.443843	-0.298343	0.402427	0.322931	0.362761	-0.103271	0.776488	0.39171	0.262947	0.901756	0.000361461
ESR2	ESR2	lightgreen	-0.166184	0.646348	-0.0229096	0.949911	0.734305	0.0155917	-0.0736861	0.839684	-0.150429	0.678283	0.106992	0.768616	0.367148	0.29665	-0.414473	0.233696	0.630644	0.0505965	0.29407	0.409524	0.322653	0.363199	0.484242	0.156115
ZNF396	ZNF396	lightgreen	-0.164709	0.649316	-0.130448	0.719452	0.712536	0.0207534	-0.0522237	0.886072	0.347771	0.324775	0.669846	0.0340864	0.144104	0.691237	-0.154472	0.670042	0.109586	0.763139	-0.0698844	0.847872	0.264911	0.459491	0.664451	0.0361029
RALGDS	RALGDS	lightgreen	-0.155089	0.668787	-0.136037	0.707865	0.7087	0.0217712	-0.022776	0.950203	0.619569	0.0560756	0.469292	0.171203	0.218491	0.544222	-0.332077	0.348527	0.12183	0.737418	-0.054559	0.881007	0.284228	0.426092	0.872531	0.00098756
DCAF11	DCAF11	lightgreen	-0.152187	0.674695	-0.146392	0.686543	0.821076	0.00359108	-0.0329889	0.927915	0.356064	0.312574	0.392335	0.262118	0.343753	0.330774	-0.121663	0.737767	0.31092	0.381886	-0.187178	0.604594	0.316053	0.373654	0.80387	0.00507111
ITGA3	ITGA3	lightgreen	-0.149997	0.679165	0.260045	0.468084	0.505226	0.136341	0.0924818	0.799417	0.000794199	0.998263	0.513026	0.129405	0.0226069	0.950573	0.279998	0.433307	0.641249	0.0456955	-0.394602	0.259125	0.0899134	0.804897	0.405094	0.245515
ACSM5	ACSM5	lightgreen	-0.149881	0.679401	-0.116919	0.747708	0.826652	0.00318661	-0.148263	0.682711	0.483248	0.157093	0.0963962	0.791082	0.0722122	0.842857	-0.032833	0.928255	0.154394	0.670199	-0.139804	0.700087	0.233384	0.516383	0.877178	0.000856238
ADAMTS18	ADAMTS18	lightgreen	-0.148385	0.68246	0.000813842	0.99822	0.830878	0.00290269	-0.0704649	0.846621	0.100715	0.781907	0.262294	0.464103	0.0523092	0.885886	-0.13119	0.71791	0.653974	0.0402466	-0.0234431	0.948746	0.423393	0.222759	0.698712	0.0245821
TMC1	TMC1	lightgreen	0.145712	0.687936	-0.430359	0.214426	0.538339	0.108418	-0.263717	0.461593	-0.0559191	0.878059	0.282086	0.429738	-0.0781967	0.829987	-0.0445397	0.902762	0.258159	0.471432	0.106476	0.769706	0.604463	0.064161	0.31408	0.376807
PAX9	PAX9	lightgreen	-0.141653	0.696277	0.136488	0.706934	0.709762	0.0214859	-0.0440691	0.903786	-0.0280367	0.938718	0.220249	0.540905	0.19982	0.579933	-0.211231	0.558003	0.811606	0.00436041	-0.0801926	0.825702	0.43797	0.205529	0.57253	0.0836799
MPP3	MPP3	lightgreen	-0.14002	0.699641	-0.273759	0.44405	0.459671	0.181355	0.277746	0.43717	0.34704	0.325863	0.540576	0.106674	0.594953	0.0696233	-0.28582	0.423391	0.133428	0.713266	-0.251369	0.483578	0.372054	0.289742	0.538097	0.108608
ELL2	ELL2	lightgreen	-0.133203	0.713734	0.103005	0.777052	0.736327	0.015163	-0.199227	0.581081	0.279394	0.434342	0.174665	0.629365	-0.0683232	0.851239	-0.417349	0.230137	0.546971	0.101786	0.293152	0.411057	0.280681	0.432138	0.747855	0.0128752
TCEAL6	TCEAL6	lightgreen	-0.13171	0.716831	0.0340024	0.925706	0.7625	0.010332	-0.0449132	0.90195	-0.00584008	0.987225	0.0808665	0.824257	0.0522181	0.886084	-0.111796	0.758479	0.750576	0.0123726	-0.0020771	0.995456	0.412221	0.236504	0.614321	0.0588033
SEMA6A	SEMA6A	lightgreen	-0.130183	0.720001	-0.0702692	0.847043	0.787527	0.00683823	-0.299777	0.400058	0.493915	0.146798	0.0831337	0.819397	-0.176344	0.626022	-0.138657	0.702451	0.0464479	0.898614	0.153111	0.672812	0.132941	0.714276	0.832008	0.00283001
CNKSR2	CNKSR2	lightgreen	-0.128097	0.724341	0.0036072	0.992109	0.716248	0.0198001	-0.0149598	0.967283	0.0124264	0.972821	-0.0263358	0.94243	0.00104471	0.997715	-0.234248	0.514786	0.745901	0.0132447	0.184785	0.609304	0.388733	0.266915	0.605486	0.0635907
MAOA	MAOA	lightgreen	-0.120923	0.739314	0.0198701	0.956551	0.63985	0.0463231	0.0527358	0.884961	-0.0232268	0.949219	0.149318	0.680552	0.630693	0.050573	-0.252966	0.480708	0.733267	0.0158149	-0.174378	0.629937	0.371088	0.291096	0.537592	0.109004
COBL	COBL	lightgreen	0.120637	0.739913	-0.342998	0.331907	0.499801	0.141297	-0.16102	0.65676	0.00886704	0.980605	0.476217	0.164111	0.509903	0.132155	-0.395832	0.257508	0.413447	0.234973	0.419077	0.228014	0.188735	0.601537	0.379426	0.279528
SCN2A	SCN2A	lightgreen	-0.118105	0.745218	0.0760268	0.834649	0.77774	0.00808423	-0.131775	0.716696	0.315797	0.374062	0.086682	0.811801	-0.0669609	0.854178	-0.154638	0.669702	0.613511	0.0592317	-0.0170647	0.962682	0.341777	0.333745	0.81635	0.00396163
VWF	VWF	lightgreen	-0.117846	0.745762	0.3743	0.28661	0.520485	0.12298	-0.196998	0.585405	0.25896	0.470009	0.585238	0.0755081	0.165142	0.648445	-0.225955	0.530195	0.539073	0.107844	-0.243905	0.497081	0.208648	0.562939	0.571636	0.0842751
RORB	RORB	lightgreen	0.117689	0.746091	-0.302164	0.396132	0.586705	0.0745995	-0.268346	0.453469	-0.129813	0.720772	0.105491	0.77179	0.380949	0.277442	-0.387329	0.268797	0.549048	0.10023	0.445823	0.196577	0.340653	0.33544	0.384214	0.272999
EYA4	EYA4	lightgreen	-0.116692	0.748184	-0.167397	0.643908	0.756603	0.0113089	-0.24852	0.488714	0.286626	0.422027	-0.148865	0.681478	-0.0966726	0.790494	-0.392109	0.262419	0.206585	0.566892	0.222849	0.536014	0.523316	0.120594	0.717921	0.0193806
SLITRK6	SLITRK6	lightgreen	-0.114932	0.751881	0.227058	0.528135	0.571504	0.0843632	-0.00925761	0.979751	-0.0869654	0.811195	0.166501	0.645708	0.0456138	0.900427	-0.0992663	0.784982	0.867953	0.00113072	-0.0544247	0.881298	0.309518	0.384151	0.455841	0.185493
RIBC2	RIBC2	lightgreen	-0.112733	0.756507	-0.127828	0.724901	0.807182	0.00475748	-0.293801	0.409973	0.440559	0.202552	0.101035	0.781229	-0.00407614	0.991084	-0.437745	0.205789	0.185891	0.607127	0.204243	0.571394	0.430264	0.214539	0.837705	0.00248318
PHF21B	PHF21B	lightgreen	-0.107216	0.768143	0.0297112	0.935064	0.507527	0.134271	-0.170263	0.638161	-0.309681	0.383887	-0.170916	0.636854	-0.262508	0.463725	0.592558	0.0710453	0.179333	0.620084	-0.181347	0.616094	-0.02513	0.945063	0.136204	0.707519
MXI1	MXI1	lightgreen	-0.10692	0.768768	-0.0576698	0.874266	0.802082	0.00524648	-0.127077	0.726464	0.278091	0.436578	0.537305	0.10923	0.211977	0.556581	-0.202905	0.573973	0.466261	0.174363	-0.0844177	0.816647	0.385397	0.271399	0.751376	0.0122276
RPGRIP1L	RPGRIP1L	lightgreen	-0.103584	0.775826	-0.105687	0.771375	0.599968	0.0667064	-0.190423	0.598229	0.51405	0.12851	0.603521	0.0646886	-0.0689126	0.849968	-0.370612	0.291763	-0.0103247	0.977417	-0.0103574	0.977346	0.455694	0.185653	0.681217	0.0300888
ARHGEF37	ARHGEF37	lightgreen	-0.102468	0.778189	0.13877	0.70222	0.558646	0.0932348	0.0568122	0.876124	-0.15929	0.66026	0.418782	0.228376	0.297174	0.404362	-0.033152	0.92756	0.820873	0.0036065	-0.174966	0.628765	0.287366	0.420775	0.37766	0.281956
ZNF69	ZNF69	lightgreen	0.100526	0.782309	-0.390139	0.265037	0.495702	0.145114	-0.26497	0.459387	0.137339	0.705173	-0.256577	0.47425	0.302664	0.395312	0.113679	0.754516	-0.0386432	0.915594	0.244226	0.496497	-0.177406	0.62391	0.423837	0.222224
LRRC2	LRRC2	lightgreen	-0.097588	0.788548	-0.171396	0.635892	0.825604	0.00326001	-0.220599	0.540246	0.385156	0.271724	0.203748	0.572348	0.294487	0.408828	-0.34393	0.330508	0.263352	0.462236	-0.0365319	0.920193	0.471003	0.169433	0.826931	0.00316729
CHST9	CHST9	lightgreen	-0.0973748	0.789001	0.0440683	0.903788	0.667727	0.0348689	0.00961318	0.978973	-0.0764223	0.833799	0.0104587	0.977124	0.0789684	0.82833	-0.0514404	0.887771	0.823915	0.0033808	-0.0274456	0.940008	0.37295	0.28849	0.526583	0.117877
FBXO32	FBXO32	lightgreen	-0.0955936	0.79279	0.120538	0.740121	0.480944	0.159372	0.00272205	0.994046	-0.115655	0.750361	0.593096	0.0707242	-0.169641	0.639406	-0.00665507	0.985443	0.604645	0.0640593	0.112321	0.757375	0.167837	0.643024	0.28996	0.416404
NR3C2	NR3C2	lightgreen	-0.0942214	0.795711	-0.147688	0.683887	0.705964	0.022518	-0.0812085	0.823523	0.113868	0.754118	0.299587	0.400372	0.613549	0.0592116	-0.333352	0.346565	0.412948	0.235596	0.131016	0.718272	0.169663	0.639363	0.600963	0.0661373
ACVR1B	ACVR1B	lightgreen	-0.0850032	0.815393	-0.210672	0.55907	0.698079	0.0247681	0.0582896	0.872924	0.210076	0.560207	0.229092	0.524344	0.656571	0.0391912	-0.389547	0.265826	0.538468	0.108316	-0.0499497	0.891007	0.430789	0.213917	0.693496	0.0261447
PKHD1	PKHD1	lightgreen	-0.0831937	0.819268	-0.191143	0.596819	0.482029	0.158296	-0.222208	0.537218	-0.138811	0.702134	-0.0928833	0.798562	-0.0870675	0.810977	-0.398368	0.254194	0.118379	0.744645	0.141431	0.696734	0.762164	0.0103859	0.225544	0.530964
TRAIP	TRAIP	lightgreen	-0.0826012	0.820538	-0.0141077	0.969146	0.510679	0.131468	-0.214431	0.551911	0.195637	0.58805	0.511936	0.13036	-0.215211	0.550431	0.481739	0.158583	-0.147392	0.684494	-0.329087	0.353149	-0.0650507	0.858302	0.376627	0.283382
MBNL3	MBNL3	lightgreen	-0.0796269	0.826916	-0.136295	0.707331	0.753951	0.0117686	-0.132243	0.715725	0.535005	0.11105	0.454906	0.186511	0.0286983	0.937274	-0.357699	0.310198	0.316671	0.372669	0.106267	0.770148	0.375852	0.284455	0.872375	0.000992231
NR1D2	NR1D2	lightgreen	-0.0775298	0.831419	-0.211864	0.556796	0.810754	0.00443499	-0.0891409	0.806546	0.203338	0.573138	0.327118	0.356209	0.342642	0.332442	-0.371802	0.290095	0.512926	0.129492	0.181718	0.615361	0.394534	0.259214	0.735654	0.0153047
SLC2A9	SLC2A9	lightgreen	0.0723771	0.842502	-0.360237	0.306526	0.563603	0.0897474	0.126615	0.727427	-0.0475545	0.896209	0.242336	0.499939	0.400904	0.250901	-0.105552	0.77166	0.722521	0.0182587	0.244202	0.496542	0.213386	0.553898	0.456901	0.184341
ATP1B1	ATP1B1	lightgreen	0.0648045	0.858834	-0.169672	0.639344	0.646014	0.0436006	-0.219267	0.542757	0.135328	0.709331	0.472473	0.167923	0.26881	0.452657	-0.389356	0.266081	0.582666	0.0771185	0.331722	0.349074	0.293905	0.409799	0.583493	0.0765983
SYBU	SYBU	lightgreen	-0.063999	0.860574	-0.173691	0.631308	0.552021	0.0980288	0.171534	0.635616	-0.160083	0.658654	0.219055	0.543157	0.0721706	0.842947	-0.256325	0.4747	0.779314	0.00787375	0.326891	0.356563	0.399668	0.252503	0.375361	0.285135
EPB41L1	EPB41L1	lightgreen	-0.0638675	0.860858	-0.00863866	0.981104	0.749279	0.0126105	-0.214087	0.552565	0.373535	0.287675	0.451677	0.190054	0.375186	0.285378	-0.370918	0.291334	0.46473	0.175974	0.00117528	0.997429	0.295357	0.40738	0.796593	0.00581172
LRFN5	LRFN5	lightgreen	-0.0632624	0.862166	-0.249936	0.486158	0.261818	0.464945	-0.161712	0.655361	-0.175781	0.627141	-0.179691	0.619373	0.0347506	0.924075	-0.406783	0.243363	-0.117627	0.746221	0.0814114	0.823088	0.722344	0.018301	0.0267062	0.941622
LVRN	LVRN	lightgreen	0.0622001	0.864462	-0.132064	0.716096	0.683457	0.0293409	-0.194005	0.59123	0.23417	0.51493	0.543421	0.104481	0.0575606	0.874503	-0.166035	0.646647	0.608746	0.0617956	0.0195219	0.957312	0.441438	0.201547	0.665428	0.0357318
USP44	USP44	lightgreen	-0.0589139	0.871572	0.0419564	0.908382	0.655437	0.0396495	-0.0453959	0.900901	0.0436257	0.90475	0.0789096	0.828456	0.0317521	0.930612	-0.180445	0.617879	0.825423	0.00327283	0.0143194	0.968683	0.455691	0.185656	0.595091	0.0695421
CGNL1	CGNL1	lightgreen	0.0514863	0.887672	-0.268771	0.452725	0.723561	0.0180114	-0.108145	0.766179	0.268081	0.453932	0.0671805	0.853704	0.3994	0.25285	-0.307291	0.38776	0.624009	0.0538339	0.183488	0.611862	0.324811	0.359812	0.767517	0.00954887
ATRNL1	ATRNL1	lightgreen	-0.0484735	0.894213	0.130901	0.71851	0.595396	0.0693625	-0.101268	0.780734	0.206011	0.567995	-0.0412255	0.909972	-0.0480987	0.895027	-0.234199	0.514878	0.766661	0.0096793	0.107417	0.767718	0.292375	0.412356	0.666843	0.035199
PTGDR2	PTGDR2	lightgreen	-0.0450291	0.901698	-0.211395	0.557691	0.706343	0.0224135	0.00798956	0.982524	0.131035	0.718231	-0.021382	0.953248	0.217274	0.546522	-0.33162	0.349231	0.663966	0.0362882	0.346072	0.327305	0.296676	0.405189	0.673696	0.032695
TACC2	TACC2	lightgreen	-0.0448776	0.902028	-0.0858981	0.813478	0.487073	0.153352	0.0416297	0.909093	0.0173442	0.962071	0.402943	0.248273	0.78406	0.00726274	-0.278779	0.435396	0.510983	0.1312	-0.076918	0.832734	0.179493	0.619766	0.413793	0.234542
ASB2	ASB2	lightgreen	-0.0436195	0.904764	-0.0562874	0.877261	0.62897	0.0514006	-0.180415	0.61794	-0.091965	0.800519	0.685193	0.0287702	0.0432265	0.905619	-0.0305182	0.933304	0.427914	0.217331	0.0431091	0.905874	0.291763	0.41338	0.359678	0.307334
SLC23A1	SLC23A1	lightgreen	0.0414267	0.909534	-0.0668834	0.854345	0.617975	0.056895	-0.0952348	0.793553	0.119958	0.741336	-0.0407953	0.910909	0.138823	0.702109	-0.203299	0.573212	0.81572	0.00401308	0.0332235	0.927404	0.456518	0.184757	0.633416	0.0492833
MYZAP	MYZAP	lightgreen	0.0340502	0.925602	-0.0754116	0.835972	0.592536	0.0710584	-0.117399	0.7467	0.454457	0.187002	0.58126	0.0780081	-0.0434952	0.905034	-0.257349	0.472875	0.51313	0.129313	0.135603	0.708763	0.271635	0.447735	0.741354	0.0141333
KANK4	KANK4	lightgreen	-0.0301734	0.934056	-0.312969	0.378589	0.570698	0.0849025	-0.342534	0.332605	0.370733	0.291594	0.214109	0.552524	-0.0773435	0.83182	-0.486244	0.154159	-0.209857	0.560626	0.458251	0.182882	0.313126	0.378337	0.552788	0.0974659
MTCL1	MTCL1	lightgreen	0.0276964	0.93946	-0.170603	0.63748	0.622622	0.0545278	-0.172563	0.633559	0.311704	0.380623	0.712492	0.0207648	-0.0933452	0.797577	-0.0857498	0.813795	0.315776	0.374095	0.0999334	0.783566	0.258415	0.470977	0.608658	0.0618434
APP	APP	lightgreen	-0.0226158	0.950553	-0.249186	0.487509	0.66495	0.035913	-0.278267	0.436275	0.421113	0.225527	0.122749	0.735497	-0.0388337	0.915179	-0.418117	0.229192	0.0832442	0.81916	0.552168	0.097921	0.109171	0.764015	0.715383	0.0200194
PDE4B	PDE4B	lightgreen	0.0207565	0.954615	-0.139426	0.700865	0.622855	0.0544106	-0.0106031	0.976808	0.222134	0.537357	0.391487	0.263244	0.613136	0.0594311	-0.299409	0.400666	0.67968	0.0306095	-0.0319155	0.930256	0.291448	0.413907	0.667637	0.0349025
FOXO4	FOXO4	lightgreen	-0.0199105	0.956463	-0.144594	0.690232	0.743951	0.0136208	-0.153828	0.671351	0.427695	0.217592	0.524888	0.119281	0.0903363	0.803994	-0.284022	0.426442	0.444101	0.198519	0.0970952	0.789595	0.352515	0.317765	0.811799	0.00434369
HS6ST2	HS6ST2	lightgreen	0.0196345	0.957066	-0.414332	0.233872	0.41498	0.233067	-0.0483728	0.894432	-0.274358	0.443014	-0.129981	0.720422	0.207699	0.564756	-0.544452	0.103694	0.352671	0.317536	0.586594	0.074668	0.542458	0.10522	0.1531	0.672833
ATP1A1	ATP1A1	lightgreen	-0.0136857	0.970068	-0.137184	0.705494	0.615917	0.0579647	-0.00276619	0.993949	0.238191	0.507526	0.51349	0.128999	0.604863	0.0639375	-0.339782	0.336759	0.579548	0.0790999	-0.0590026	0.87138	0.331817	0.348927	0.645786	0.0436994
EIF4B	EIF4B	lightgreen	0.011885	0.974005	-0.0701728	0.847251	0.615679	0.058089	-0.136356	0.707206	0.467979	0.172568	0.678625	0.0309702	0.33905	0.337867	-0.178787	0.621167	0.386033	0.270541	-0.221032	0.53943	0.287867	0.419929	0.743564	0.0136963
ZBTB7C	ZBTB7C	lightgreen	0.00517255	0.988685	0.0416615	0.909023	0.548726	0.100471	-0.140769	0.698098	0.466146	0.174484	0.651399	0.0413118	0.417922	0.229432	-0.131192	0.717905	0.395768	0.257592	-0.320969	0.365851	0.182253	0.614303	0.707335	0.0221417
CEMIP	CEMIP	midnightblue	0.744872	0.0134422	-0.468367	0.172163	-0.266263	0.457116	-0.604541	0.0641173	0.584505	0.0759646	0.250599	0.484963	0.397926	0.254769	0.159013	0.660821	-0.160375	0.658064	0.0549034	0.88026	-0.363476	0.301876	0.187554	0.603855
ANLN	ANLN	midnightblue	0.680404	0.0303634	-0.566876	0.0874908	-0.4085	0.241185	-0.392422	0.262004	0.535361	0.110767	0.172155	0.634374	0.380674	0.277818	-0.430584	0.21416	-0.114975	0.75179	0.376495	0.283565	0.0473493	0.896655	0.083027	0.819625
CDC20	CDC20	midnightblue	0.675807	0.0319484	-0.404901	0.245763	-0.394209	0.259643	-0.370287	0.29222	0.553313	0.0970816	0.666733	0.0352402	-0.128785	0.722909	0.282597	0.428867	-0.139306	0.701113	0.00654595	0.985681	-0.222839	0.536033	0.0439723	0.903996
RRM2	RRM2	midnightblue	0.671546	0.033467	-0.4122	0.23653	-0.396782	0.256264	-0.399645	0.252532	0.740804	0.0142433	0.363376	0.302019	-0.0422977	0.907639	0.0593765	0.870571	-0.17702	0.624676	-0.133407	0.71331	0.0549905	0.880071	0.188796	0.601417
ASPM	ASPM	midnightblue	0.665878	0.0355619	-0.540694	0.106583	-0.40906	0.240478	-0.421088	0.225557	0.520129	0.123281	0.205275	0.569409	0.0328623	0.928191	-0.410615	0.238518	-0.138763	0.702234	0.512843	0.129565	0.0781689	0.830047	0.0534918	0.883321
BUB1	BUB1	midnightblue	0.653854	0.0402957	-0.442835	0.199956	-0.326761	0.356766	-0.368319	0.294994	0.641602	0.0455381	0.681486	0.0299983	0.051384	0.887894	-0.122305	0.736424	-0.056688	0.876393	0.151747	0.675593	-0.00318396	0.993035	0.169857	0.638974
KIF11	KIF11	midnightblue	0.650356	0.0417487	-0.488388	0.152079	-0.304727	0.391935	-0.312365	0.37956	0.541978	0.10559	0.70333	0.0232534	0.354536	0.314804	-0.232889	0.5173	0.0447394	0.902328	0.178153	0.622425	0.0119108	0.973949	0.143782	0.6919
CENPF	CENPF	midnightblue	0.634539	0.0487578	-0.49832	0.142669	-0.371568	0.290422	-0.370129	0.292442	0.580823	0.0782856	0.530563	0.114619	0.0741628	0.838658	-0.292723	0.411773	-0.155567	0.667813	0.378735	0.280477	-0.0199873	0.956295	0.0941053	0.795958
KIF14	KIF14	midnightblue	0.629431	0.0511786	-0.542984	0.104817	-0.414077	0.234189	-0.400662	0.251214	0.483392	0.156951	0.124645	0.731536	0.0455691	0.900524	-0.412573	0.236064	-0.206129	0.567767	0.613727	0.0591175	-0.0387471	0.915368	0.0201588	0.955921
NEK2	NEK2	midnightblue	0.628031	0.0518553	-0.509694	0.13234	-0.318486	0.369782	-0.392829	0.261465	0.589123	0.0731175	0.287798	0.420046	0.0615531	0.865861	-0.350887	0.320162	-0.109053	0.764264	0.598954	0.0672894	-0.148929	0.681348	0.162017	0.654746
ASF1B	ASF1B	midnightblue	0.627568	0.0520806	-0.460447	0.180523	-0.229128	0.524278	-0.261947	0.464717	0.786609	0.00694888	0.415937	0.231881	0.499166	0.141884	-0.171055	0.636574	0.0878787	0.809243	-0.144874	0.689656	0.0862471	0.812732	0.395037	0.258552
IQGAP3	IQGAP3	midnightblue	0.621615	0.0550352	-0.501044	0.140152	-0.382792	0.274929	-0.397648	0.255132	0.602626	0.0651934	0.202355	0.575033	-0.145168	0.689054	-0.238126	0.507646	-0.237513	0.508772	0.545659	0.102777	-0.144443	0.690542	0.10467	0.773527
CDCA2	CDCA2	midnightblue	0.620869	0.055413	-0.48799	0.152463	-0.352541	0.317727	-0.379805	0.279008	0.496096	0.144744	0.629241	0.0512701	0.0286783	0.937318	-0.175491	0.62772	-0.182292	0.614225	0.391138	0.263707	-0.114109	0.753611	0.0331694	0.927522
CDK1	CDK1	midnightblue	0.601909	0.065599	-0.43693	0.206731	-0.196717	0.58595	-0.244165	0.496608	0.876564	0.000872825	0.372302	0.289396	0.320872	0.366005	-0.270948	0.448929	0.133994	0.712094	-0.0201569	0.955925	0.131169	0.717953	0.4858	0.154591
MKI67	MKI67	midnightblue	0.585694	0.0752251	-0.433372	0.210878	-0.318994	0.368977	-0.339571	0.337078	0.467161	0.173422	0.764417	0.0100276	0.119248	0.742823	-0.172487	0.633712	-0.104017	0.774909	0.210914	0.558607	0.00396154	0.991334	0.0415639	0.909236
CDC25A	CDC25A	midnightblue	0.581557	0.0778197	-0.424	0.222026	-0.166727	0.645254	-0.340425	0.335786	0.859724	0.00142516	0.498739	0.14228	0.0161111	0.964766	-0.130148	0.720074	-0.0476794	0.895938	0.132814	0.71454	-0.0398003	0.913075	0.438044	0.205444
UHRF1	UHRF1	midnightblue	0.580113	0.0787385	-0.509684	0.132349	-0.270315	0.450032	-0.355959	0.312727	0.725764	0.0174954	0.0235209	0.948577	0.324403	0.360451	-0.432792	0.211559	-0.141306	0.696992	0.274845	0.442172	0.0719836	0.843349	0.307635	0.387201
SPC24	SPC24	midnightblue	0.577109	0.0806724	-0.316388	0.373119	-0.358477	0.309069	-0.369386	0.293488	0.721625	0.0184735	0.0836436	0.818304	-0.110291	0.761653	0.345871	0.327604	-0.289659	0.416911	-0.264992	0.459348	-0.186005	0.606902	0.197706	0.584029
TLX2	TLX2	midnightblue	0.564571	0.0890762	-0.346122	0.32723	-0.0955294	0.792926	-0.189654	0.599735	0.490864	0.149698	0.345961	0.32747	-0.0846794	0.816086	-0.240017	0.504178	0.593397	0.0705448	0.226222	0.529696	0.318579	0.369634	0.359567	0.307494
KIFC1	KIFC1	midnightblue	0.564456	0.0891555	-0.492708	0.147941	-0.263812	0.461425	-0.115068	0.751594	0.730503	0.0164203	0.561997	0.0908679	0.452969	0.188632	-0.150135	0.678883	0.0231921	0.949294	0.00583677	0.987232	-0.0682045	0.851495	0.313994	0.376945
E2F2	E2F2	midnightblue	0.562397	0.0905879	-0.425707	0.219971	-0.193975	0.591288	-0.315133	0.375123	0.762284	0.0103665	0.660973	0.0374449	-0.00723489	0.984175	-0.0527029	0.885032	-0.102432	0.778266	0.00449159	0.990175	0.0478939	0.895472	0.328316	0.354345
BIRC5	BIRC5	midnightblue	0.561798	0.0910075	-0.351177	0.319734	-0.307776	0.386973	-0.326501	0.35717	0.850256	0.00182861	0.383599	0.273834	-0.0273087	0.940307	0.0283197	0.9381	-0.223484	0.534822	-0.139157	0.70142	-0.0281338	0.938506	0.314192	0.376628
CKAP2	CKAP2	midnightblue	0.552174	0.0979162	-0.3387	0.338399	-0.0924336	0.79952	-0.240311	0.50364	0.88943	0.000571084	0.336612	0.341574	0.3688	0.294315	-0.212266	0.556029	0.257071	0.473369	-0.165489	0.647744	0.148561	0.682102	0.588194	0.0736848
CENPA	CENPA	midnightblue	0.548301	0.100788	-0.340817	0.335193	-0.256318	0.474713	-0.306721	0.388686	0.878085	0.000832177	0.283711	0.426971	-0.0203355	0.955535	-0.0921152	0.800199	-0.0958143	0.79232	-0.147629	0.684008	0.136694	0.706507	0.398135	0.254496
GPR19	GPR19	midnightblue	0.545714	0.102736	-0.21902	0.543222	-0.149736	0.679698	-0.343662	0.33091	0.81901	0.00374988	0.0502881	0.890273	-0.116081	0.749467	0.235426	0.512613	0.0979518	0.787774	-0.201948	0.575818	-0.122796	0.735397	0.475929	0.164402
KPNA2	KPNA2	midnightblue	0.545424	0.102955	-0.403632	0.247387	-0.177566	0.62359	-0.243272	0.498233	0.814528	0.00411161	0.570551	0.085001	0.375066	0.285545	-0.20683	0.566422	0.0192069	0.958	-0.0573124	0.87504	0.0299734	0.934492	0.420215	0.226622
EPHA6	EPHA6	midnightblue	0.537178	0.10933	-0.235072	0.513265	-0.0375882	0.917892	-0.204015	0.571834	0.450703	0.19113	0.575001	0.0820485	-0.0167902	0.963282	-0.0852911	0.814777	0.659107	0.0381785	0.081559	0.822772	0.195979	0.587385	0.365901	0.298419
PABPC1	PABPC1	midnightblue	0.52879	0.116063	-0.468709	0.171809	-0.0327489	0.928439	-0.187892	0.603191	0.735333	0.0153728	0.494441	0.146301	0.509663	0.132368	-0.272181	0.446787	0.224366	0.533169	0.176247	0.626215	-0.0672136	0.853633	0.509166	0.132809
NCAPH	NCAPH	midnightblue	0.527465	0.11715	-0.321746	0.364627	-0.0674996	0.853015	-0.282875	0.428393	0.930367	9.45079e-05	0.331216	0.349853	0.316787	0.372484	-0.212973	0.554684	0.1598	0.659227	-0.0393571	0.91404	-0.00599878	0.986878	0.613586	0.0591922
BIRC3	BIRC3	midnightblue	0.526327	0.118089	-0.280575	0.432319	-0.0575706	0.874481	-0.115895	0.749858	0.684951	0.0288493	0.603015	0.0649736	0.432636	0.211742	-0.0724516	0.842342	0.509347	0.132648	-0.267657	0.454673	0.148942	0.681321	0.500321	0.140817
DLGAP5	DLGAP5	midnightblue	0.519626	0.123709	-0.343942	0.330491	-0.238884	0.506254	-0.234691	0.513968	0.696003	0.0253854	0.749209	0.0126233	0.21659	0.547816	-0.121983	0.737097	-0.0311896	0.931839	-0.0705911	0.846349	0.0198224	0.956656	0.270899	0.449015
NCAPG	NCAPG	midnightblue	0.514872	0.127795	-0.365132	0.299514	-0.23225	0.518482	-0.268204	0.453716	0.910516	0.000251505	0.315498	0.374539	0.0473469	0.89666	-0.264771	0.459737	-0.101983	0.779218	0.0736908	0.839674	0.0517545	0.88709	0.438061	0.205424
HOXC10	HOXC10	midnightblue	0.509918	0.132141	-0.319083	0.368835	-0.0411475	0.910142	-0.136364	0.70719	0.888526	0.000589338	0.304399	0.392472	0.27516	0.441627	-0.129486	0.721451	0.36958	0.293215	-0.178441	0.621854	0.133498	0.713121	0.642848	0.0449851
UNC13A	UNC13A	midnightblue	0.506444	0.135243	-0.490277	0.150261	0.0578364	0.873905	-0.370471	0.291962	0.578282	0.0799137	0.728419	0.0168872	-0.00177771	0.996111	0.0287962	0.93706	-0.0149346	0.967338	-0.0870829	0.810944	0.274932	0.442021	0.366893	0.297011
ATP8A2	ATP8A2	midnightblue	0.505158	0.136402	-0.258211	0.47134	-0.28298	0.428214	-0.264168	0.460799	0.6115	0.0603049	-0.226948	0.528341	0.481097	0.15922	0.15974	0.659349	-0.0515674	0.887496	-0.278157	0.436465	-0.267298	0.455302	0.261611	0.46531
ANKRD44	ANKRD44	midnightblue	0.504576	0.136929	-0.370422	0.29203	-0.00725924	0.984121	-0.203132	0.573533	0.843824	0.00214602	0.0803873	0.825285	0.29431	0.409124	-0.377675	0.281936	0.369728	0.293006	0.0691177	0.849525	0.227619	0.527088	0.650691	0.041608
FAM72D	FAM72D	midnightblue	0.497966	0.142998	-0.430079	0.214757	-0.231661	0.519572	-0.330065	0.351633	0.74221	0.0139629	0.135516	0.708944	-0.168217	0.642262	-0.35628	0.31226	-0.187924	0.603129	0.45859	0.182517	0.00459429	0.98995	0.312187	0.379847
CRYBG3	CRYBG3	midnightblue	0.497847	0.143108	-0.420625	0.226121	0.0202235	0.955779	-0.226944	0.528349	0.638827	0.0467853	0.573896	0.0827755	0.670904	0.0336999	-0.265574	0.458326	0.252268	0.481961	-0.102885	0.777306	0.153263	0.672502	0.47654	0.163784
CCNA2	CCNA2	midnightblue	0.497581	0.143357	-0.379374	0.279599	-0.0633678	0.861938	-0.320735	0.366221	0.928928	0.000102387	0.248561	0.488638	0.30181	0.396713	-0.297879	0.403196	-0.0134939	0.970488	-0.0105651	0.976891	0.0878164	0.809376	0.586243	0.0748848
MAD2L1	MAD2L1	midnightblue	0.495702	0.145114	-0.358063	0.309669	-0.0903159	0.804038	-0.205664	0.568661	0.819495	0.00371217	0.615123	0.0583808	0.231282	0.520275	-0.282058	0.429787	0.161638	0.655512	-0.0913891	0.801748	0.250232	0.485624	0.497765	0.143185
THBS2	THBS2	midnightblue	0.495356	0.145439	-0.412309	0.236394	-0.335117	0.343859	-0.342382	0.332833	0.490361	0.15018	-0.123156	0.734646	0.490802	0.149758	-0.51764	0.125406	-0.185799	0.607308	0.31862	0.369569	0.0181558	0.960297	0.112996	0.755952
HOXA3	HOXA3	midnightblue	0.495184	0.1456	-0.307925	0.386731	-0.254281	0.478352	-0.327914	0.35497	0.887849	0.000603279	0.0770902	0.832364	-0.0423073	0.907618	-0.0542354	0.881709	-0.247459	0.490631	0.130363	0.719628	-0.265495	0.458465	0.396078	0.257185
CKAP2L	CKAP2L	midnightblue	0.494694	0.146062	-0.328	0.354837	-0.233181	0.516758	-0.3068	0.388558	0.8934	0.000495844	0.0334462	0.926918	-0.0401267	0.912364	-0.267754	0.454503	-0.122105	0.736842	0.136076	0.707785	0.0255797	0.944081	0.439911	0.203294
SLC6A11	SLC6A11	midnightblue	0.488193	0.152268	-0.336764	0.341343	-0.205411	0.569148	-0.22204	0.537534	0.803894	0.00506878	0.204162	0.571549	0.548504	0.100636	-0.135467	0.709044	-0.0683761	0.851125	-0.115725	0.750214	-0.176955	0.624805	0.413446	0.234974
KIF2C	KIF2C	midnightblue	0.487109	0.153317	-0.302679	0.395287	-0.187491	0.60398	-0.293703	0.410136	0.844907	0.00208998	0.565561	0.0883929	-0.079094	0.82806	-0.00608966	0.986679	-0.154173	0.670649	-0.0462021	0.899148	-0.0691466	0.849463	0.386613	0.26976
SGO1	SGO1	midnightblue	0.483919	0.156433	-0.30582	0.390153	-0.199607	0.580346	-0.234147	0.514973	0.78321	0.00736966	0.693297	0.0262055	0.0657923	0.856701	-0.10768	0.767161	-0.0511636	0.888372	-0.0920188	0.800405	0.0508061	0.889148	0.35167	0.319008
SPTLC2	SPTLC2	midnightblue	0.479844	0.160467	-0.518131	0.124985	-0.0224008	0.951023	-0.0432183	0.905636	0.523859	0.120139	0.517745	0.125316	0.780713	0.00768996	-0.218777	0.543682	0.305982	0.38989	-0.0947751	0.794532	0.14362	0.692233	0.3907	0.264289
FHAD1	FHAD1	midnightblue	0.477912	0.162402	-0.289705	0.416834	-0.268105	0.453889	-0.326713	0.356841	0.539229	0.107722	0.116815	0.747925	-0.144555	0.69031	0.610444	0.0608738	-0.36677	0.297185	-0.358657	0.308808	-0.315106	0.375166	0.109621	0.763066
WDR4	WDR4	midnightblue	0.477858	0.162456	-0.474824	0.165522	-0.24947	0.486997	-0.320079	0.367258	0.698316	0.0246983	-0.0440573	0.903812	-0.149638	0.679899	-0.12955	0.721317	-0.377212	0.282574	0.455458	0.18591	-0.254518	0.477928	0.248667	0.488447
PRKCH	PRKCH	midnightblue	0.471576	0.168844	-0.409549	0.239861	0.0207782	0.954567	-0.21444	0.551895	0.74168	0.0140682	0.292407	0.412302	0.691638	0.0267174	-0.347839	0.324674	0.218626	0.543967	-0.0498328	0.891261	0.114706	0.752357	0.565159	0.0886697
MINAR1	MINAR1	midnightblue	0.471086	0.169349	-0.470486	0.169967	0.0328343	0.928252	-0.272234	0.446694	0.789651	0.006587	-0.00223912	0.995102	0.192338	0.594483	-0.493846	0.146862	0.166926	0.644854	0.389762	0.265539	0.159102	0.660642	0.602818	0.0650846
NLN	NLN	midnightblue	0.47061	0.16984	-0.362703	0.302982	-0.000302617	0.999338	-0.25979	0.468535	0.583947	0.0763135	0.701737	0.0237059	0.572732	0.0835457	-0.322275	0.363793	0.215117	0.550609	-0.0117449	0.974312	0.143042	0.693419	0.406101	0.24423
TPX2	TPX2	midnightblue	0.467296	0.17328	-0.268931	0.452446	-0.166548	0.645615	-0.2419	0.500737	0.915306	0.000203026	0.492624	0.148021	0.0780001	0.830409	-0.109175	0.764005	-0.0533172	0.8837	-0.150378	0.678385	0.0242386	0.947009	0.479542	0.160769
TLR6	TLR6	midnightblue	0.46706	0.173527	-0.305985	0.389884	0.07132	0.844779	-0.250588	0.484983	0.883267	0.000704006	0.299209	0.400997	0.087325	0.810427	-0.291726	0.413442	0.339633	0.336984	-0.012683	0.97226	0.281244	0.431175	0.697011	0.0250843
FLVCR2	FLVCR2	midnightblue	0.465571	0.175088	-0.272565	0.446119	-0.162779	0.653207	-0.218944	0.543366	0.964994	6.29772e-06	0.206777	0.566524	0.101543	0.78015	-0.215153	0.550541	0.0208295	0.954455	-0.0605241	0.868088	0.0371161	0.91892	0.554315	0.0963514
TOP2A	TOP2A	midnightblue	0.465251	0.175425	-0.304341	0.392567	-0.202243	0.575249	-0.244115	0.4967	0.667642	0.0349008	0.786186	0.00700022	0.00558782	0.987777	-0.096054	0.79181	-0.0791117	0.828022	-0.00613858	0.986572	0.0266484	0.941748	0.255649	0.475906
STX11	STX11	midnightblue	0.463508	0.177265	-0.298967	0.401396	0.0760195	0.834665	-0.190092	0.598877	0.513657	0.128853	0.745111	0.0133962	0.546355	0.102251	-0.205926	0.568157	0.490649	0.149904	-0.153274	0.67248	0.231049	0.520708	0.454083	0.18741
CDCA8	CDCA8	midnightblue	0.463429	0.177348	-0.276307	0.439648	-0.122677	0.735646	-0.24451	0.49598	0.953068	2.00534e-05	0.393058	0.261161	0.0313824	0.931419	-0.142647	0.694232	-0.00562731	0.987691	-0.0914391	0.801641	0.0404319	0.9117	0.548863	0.100368
HOXC9	HOXC9	midnightblue	0.460536	0.180428	-0.295986	0.406334	-0.167055	0.644595	-0.139713	0.700273	0.930805	9.22067e-05	0.403532	0.247516	0.156269	0.666388	0.00201448	0.995593	-0.00898508	0.980347	-0.218447	0.544304	-0.06452	0.859449	0.509432	0.132573
AURKA	AURKA	midnightblue	0.455196	0.186195	-0.27543	0.441161	-0.15957	0.659694	-0.219014	0.543233	0.957319	1.3788e-05	0.362696	0.302993	0.0644423	0.859616	-0.14089	0.697849	-0.0481263	0.894967	-0.0995321	0.784418	0.00223813	0.995104	0.524513	0.119594
KIF4A	KIF4A	midnightblue	0.454769	0.186661	-0.271471	0.44802	-0.179697	0.619362	-0.238634	0.506712	0.752039	0.0121084	0.723005	0.0181433	0.0192697	0.957863	-0.102256	0.77864	-0.0506829	0.889416	-0.127067	0.726486	0.10057	0.782214	0.338473	0.338743
DPYD	DPYD	midnightblue	0.453922	0.187586	-0.383355	0.274164	-0.0323679	0.929269	-0.153894	0.671216	0.928516	0.000104726	0.159082	0.660683	0.361744	0.304359	-0.315518	0.374508	0.156255	0.666416	0.0017315	0.996212	0.087208	0.810677	0.650509	0.0416843
FOXM1	FOXM1	midnightblue	0.452154	0.189528	-0.270299	0.45006	-0.106667	0.769303	-0.239453	0.505211	0.787447	0.00684777	0.729463	0.0166521	0.0586194	0.87221	-0.014391	0.968526	-0.00857257	0.981249	-0.153884	0.671237	0.00890744	0.980517	0.41825	0.229029
ADGRF4	ADGRF4	midnightblue	0.451823	0.189893	-0.294901	0.408139	-0.239516	0.505095	-0.256803	0.473847	0.740844	0.0142354	0.40146	0.250183	-0.129407	0.721616	-0.19051	0.598057	-0.110518	0.761173	-0.15913	0.660585	0.346924	0.326035	0.298308	0.402486
KIF23	KIF23	midnightblue	0.451039	0.190758	-0.351763	0.318871	-0.0942095	0.795736	-0.291102	0.414488	0.906172	0.00030238	0.421514	0.225039	-0.0202118	0.955805	-0.24234	0.499933	-0.111954	0.758146	0.0115679	0.974699	0.151315	0.676473	0.508607	0.133307
TRIB3	TRIB3	midnightblue	0.446594	0.19571	-0.282612	0.428841	-0.205392	0.569184	-0.0950558	0.793934	0.56862	0.0863035	0.529302	0.115645	0.702915	0.0233705	-0.0722886	0.842692	0.119904	0.741448	-0.310077	0.383246	-0.0505733	0.889653	0.267427	0.455076
FOXP2	FOXP2	midnightblue	0.444462	0.198112	-0.339071	0.337835	-0.160965	0.656872	-0.253756	0.479293	0.887518	0.000610177	0.0341324	0.925422	0.25588	0.475494	-0.295492	0.407155	-0.106338	0.769998	-0.107547	0.767444	0.158861	0.66113	0.493103	0.147566
MELK	MELK	midnightblue	0.442089	0.200805	-0.26933	0.451749	-0.137279	0.705299	-0.255066	0.476948	0.964479	6.67274e-06	0.319584	0.368041	0.0500361	0.89082	-0.177822	0.623083	-0.0824535	0.820854	-0.0749195	0.83703	0.0201616	0.955914	0.539224	0.107726
CCNB1	CCNB1	midnightblue	0.441091	0.201943	-0.323803	0.361392	0.0097915	0.978583	-0.256979	0.473533	0.844503	0.00211078	0.665047	0.0358764	0.207812	0.56454	-0.157355	0.664182	0.048493	0.894171	-0.0696506	0.848376	0.0482519	0.894694	0.552413	0.0977406
BUB1B	BUB1B	midnightblue	0.440275	0.202877	-0.333672	0.346074	-0.115985	0.749669	-0.263336	0.462265	0.93181	8.70706e-05	0.183418	0.612001	0.0651236	0.858145	-0.288383	0.419059	-0.0823294	0.82112	-0.0562668	0.877305	0.202322	0.575097	0.539233	0.107719
CDC25C	CDC25C	midnightblue	0.439211	0.204099	-0.200433	0.578746	-0.163968	0.650809	-0.282124	0.429674	0.931801	8.71156e-05	0.384088	0.27317	0.0134778	0.970523	0.0130385	0.971483	-0.135995	0.707952	-0.206442	0.567167	-0.0967715	0.790284	0.482426	0.157904
NDC1	NDC1	midnightblue	0.438971	0.204375	-0.507605	0.134201	0.25312	0.480432	-0.354607	0.3147	0.625127	0.0532788	0.452748	0.188874	0.06624	0.855734	-0.45881	0.18228	0.253689	0.479412	0.377542	0.282119	0.389532	0.265847	0.601879	0.0656162
KIF18B	KIF18B	midnightblue	0.434509	0.209548	-0.288604	0.418686	-0.199895	0.579788	-0.256762	0.47392	0.935851	6.85332e-05	0.136959	0.705959	-0.0770649	0.832418	-0.188602	0.601797	-0.181552	0.615689	0.0741855	0.838609	-0.0506689	0.889446	0.47136	0.169066
SKA1	SKA1	midnightblue	0.430194	0.214621	-0.272916	0.445511	-0.191889	0.59536	-0.231197	0.520434	0.835228	0.00262997	0.605154	0.0637751	-0.0151781	0.966806	-0.0998334	0.783778	-0.162063	0.654652	-0.0567824	0.876188	-0.0256468	0.943934	0.376467	0.283604
AURKB	AURKB	midnightblue	0.428041	0.217179	-0.234091	0.515077	-0.108807	0.764782	-0.277029	0.438404	0.943629	4.12573e-05	0.261908	0.464785	-0.134134	0.711805	0.00371417	0.991875	-0.106847	0.768923	-0.0536371	0.883006	-0.11402	0.753799	0.536195	0.110106
GATA2	GATA2	midnightblue	0.420753	0.225966	-0.263947	0.461188	-0.116954	0.747634	-0.254153	0.478581	0.765771	0.00981637	0.734623	0.0155237	0.021459	0.95308	-0.0810102	0.823949	-0.0923153	0.799772	-0.0717499	0.843853	0.00255249	0.994416	0.379584	0.279311
SQLE	SQLE	midnightblue	0.420643	0.2261	-0.343291	0.331468	-0.0530743	0.884226	-0.282413	0.429181	0.667832	0.0348298	0.68646	0.0283584	0.089853	0.805026	-0.291519	0.413788	-0.0355416	0.922351	0.316194	0.373428	-0.073539	0.840001	0.371148	0.291011
SLC6A17	SLC6A17	midnightblue	0.419199	0.227864	-0.353762	0.315936	-0.155757	0.667428	-0.0445107	0.902826	0.573633	0.082949	0.75373	0.0118077	-0.0750523	0.836745	-0.102369	0.7784	0.132294	0.715618	0.215074	0.55069	-0.0336518	0.92647	0.265479	0.458493
CCNB2	CCNB2	midnightblue	0.418963	0.228154	-0.224875	0.532216	-0.134417	0.711218	-0.218484	0.544235	0.944578	3.85956e-05	0.375033	0.285591	-0.0447447	0.902317	-0.110452	0.761311	-0.0404429	0.911676	-0.161712	0.655361	0.0722088	0.842864	0.52786	0.116826
FANCA	FANCA	midnightblue	0.418124	0.229184	-0.418423	0.228816	-0.0322926	0.929434	-0.242026	0.500506	0.723464	0.0180343	0.173509	0.631671	-0.248741	0.488314	0.34351	0.331138	-0.242917	0.498881	0.0399256	0.912802	-0.287858	0.419945	0.407179	0.242859
HGH1	HGH1	midnightblue	0.417913	0.229443	-0.27691	0.438609	-0.320709	0.366262	-0.0965321	0.790793	0.477384	0.162933	0.323052	0.362571	0.00151178	0.996693	0.553645	0.0968392	-0.261015	0.466366	-0.0811914	0.82356	-0.655188	0.0397507	0.052558	0.885346
POP1	POP1	midnightblue	0.416675	0.230969	-0.402679	0.248612	0.0239328	0.947677	-0.352447	0.317865	0.871892	0.00100671	0.205279	0.569401	0.0743696	0.838213	-0.319634	0.367963	-0.155983	0.666969	0.337848	0.339692	-0.0915089	0.801492	0.572616	0.0836229
BRIP1	BRIP1	midnightblue	0.412253	0.236464	-0.336057	0.342422	-0.0700291	0.84756	-0.299224	0.400972	0.934803	7.30285e-05	0.0786917	0.828924	0.0203208	0.955567	-0.313273	0.378102	-0.136321	0.707278	0.0790047	0.828252	0.114238	0.753341	0.567114	0.0873281
TNFSF4	TNFSF4	midnightblue	0.41021	0.239028	-0.330498	0.350963	-0.135042	0.709924	-0.256519	0.474354	0.697873	0.0248289	-0.164244	0.650253	0.557056	0.0943715	-0.336573	0.341634	-0.0632784	0.862131	-0.0820401	0.82174	0.0901529	0.804385	0.411466	0.23745
ESPL1	ESPL1	midnightblue	0.408738	0.240885	-0.362682	0.303013	0.00309468	0.99323	-0.306098	0.3897	0.726623	0.0172971	0.709342	0.0215986	-0.0161872	0.9646	-0.242644	0.499379	-0.077673	0.831112	0.0699817	0.847662	0.202148	0.575432	0.42985	0.215029
TRIP13	TRIP13	midnightblue	0.408384	0.241332	-0.312926	0.378659	-0.0689065	0.849981	-0.267505	0.454939	0.923816	0.000134325	0.398482	0.254045	-0.0344774	0.92467	-0.237352	0.509067	-0.116842	0.747869	-0.0340138	0.925681	0.161611	0.655566	0.537672	0.108941
FAM83D	FAM83D	midnightblue	0.406972	0.243123	-0.245724	0.493775	-0.111994	0.758063	-0.23825	0.507417	0.977945	1.00799e-06	0.251971	0.482496	0.012907	0.971771	-0.161821	0.655141	-0.093812	0.796583	-0.072159	0.842972	-0.00449957	0.990157	0.566899	0.0874751
KIAA1841	KIAA1841	midnightblue	0.40627	0.244016	-0.265212	0.458961	0.0332856	0.927268	-0.347899	0.324584	0.498224	0.142758	0.423041	0.223185	0.713759	0.0204358	-0.305204	0.391157	0.139935	0.699816	-0.245384	0.494393	0.251026	0.484193	0.375465	0.284991
NUSAP1	NUSAP1	midnightblue	0.405879	0.244514	-0.262158	0.464344	-0.113878	0.754098	-0.242334	0.499944	0.976371	1.32561e-06	0.155368	0.668218	0.0647458	0.858961	-0.205713	0.568567	-0.104496	0.773894	-0.0699767	0.847673	0.0268073	0.941401	0.571289	0.0845068
WWC1	WWC1	midnightblue	0.403125	0.248039	-0.313693	0.377428	-0.145669	0.688026	-0.0444404	0.902978	0.527227	0.117346	0.678573	0.0309882	0.647961	0.0427635	-0.11601	0.749616	0.1348	0.710425	-0.215077	0.550684	-0.0179172	0.960819	0.267584	0.454802
RAD51AP1	RAD51AP1	midnightblue	0.402187	0.249245	-0.33823	0.339111	0.0706085	0.846312	-0.189742	0.599562	0.656713	0.039134	0.821968	0.00352403	0.155122	0.668719	-0.209869	0.560603	0.208538	0.56315	-0.0963377	0.791206	0.315101	0.375174	0.476772	0.16355
HOXA5	HOXA5	midnightblue	0.401549	0.250068	-0.218109	0.544943	-0.161695	0.655396	-0.231226	0.520379	0.897065	0.000433058	0.46802	0.172525	-0.109525	0.763267	-0.0736367	0.83979	-0.145236	0.688913	-0.0146661	0.967925	-0.107896	0.766705	0.450121	0.191776
CDKN3	CDKN3	midnightblue	0.400721	0.251138	-0.231796	0.519324	-0.171026	0.636632	-0.160093	0.658634	0.958783	1.20125e-05	0.133705	0.712692	0.175618	0.627467	-0.135419	0.709144	-0.062662	0.863464	-0.213958	0.552811	0.00191544	0.99581	0.537282	0.109248
SLC44A5	SLC44A5	midnightblue	0.400557	0.25135	-0.308065	0.386504	-0.186442	0.606041	-0.0371656	0.918812	0.773682	0.008645	-0.0120082	0.973736	0.0527499	0.88493	-0.284722	0.425254	0.17565	0.627403	-0.184532	0.609802	0.426452	0.219078	0.450923	0.190887
UBE2C	UBE2C	midnightblue	0.399399	0.252852	-0.234956	0.51348	-0.0820727	0.82167	-0.194004	0.591231	0.980647	5.99558e-07	0.251877	0.482665	0.0201728	0.95589	-0.167945	0.642807	0.0115038	0.974839	-0.113032	0.755878	0.0582964	0.872909	0.608509	0.0619246
DENND3	DENND3	midnightblue	0.39873	0.253721	-0.31185	0.380389	0.0325193	0.928939	-0.421913	0.224554	0.639452	0.0465025	0.0515957	0.887434	-0.163564	0.651624	-0.317461	0.371411	-0.032831	0.92826	0.646763	0.0432771	-0.204392	0.571108	0.445268	0.197201
RRAGD	RRAGD	midnightblue	0.39867	0.253799	-0.249953	0.486127	-0.131973	0.716285	-0.119179	0.742967	0.638744	0.0468229	0.740997	0.0142048	0.460337	0.18064	-0.124329	0.732194	0.0773815	0.831738	-0.159061	0.660725	-0.0642689	0.859991	0.331603	0.349257
AATK	AATK	midnightblue	-0.398574	0.253925	0.316806	0.372454	0.296953	0.404729	0.10732	0.767923	0.65142	0.041303	0.309236	0.384607	-0.136577	0.706749	-0.280583	0.432305	-0.364133	0.300937	-0.178567	0.621603	-0.0573859	0.874881	0.549684	0.0997564
UBE2T	UBE2T	midnightblue	0.394829	0.258825	-0.28337	0.42755	0.0110213	0.975894	-0.208327	0.563553	0.980741	5.88075e-07	0.19488	0.589524	0.136202	0.707525	-0.287923	0.419836	0.0853436	0.814665	-0.0034954	0.992354	0.0864897	0.812213	0.690024	0.0272215
TUBA1C	TUBA1C	midnightblue	0.394744	0.258938	-0.267461	0.455017	-0.0281548	0.93846	-0.146766	0.685776	0.892871	0.00050542	0.54902	0.100251	0.312818	0.378832	-0.157516	0.663857	0.0820907	0.821632	-0.216519	0.547952	0.0566089	0.876564	0.582672	0.0771147
FNDC1	FNDC1	midnightblue	0.394518	0.259235	-0.226709	0.528787	-0.29903	0.401291	-0.209184	0.561914	0.849028	0.0018864	0.115564	0.750554	0.280974	0.431637	-0.275082	0.441762	-0.247354	0.490822	0.0609566	0.867152	-0.223267	0.535229	0.352402	0.317932
PMEPA1	PMEPA1	midnightblue	0.393861	0.260101	-0.264533	0.460157	-0.163638	0.651475	-0.181064	0.616655	0.8083	0.00465475	0.109225	0.7639	0.554464	0.0962429	-0.186952	0.605039	-0.0947125	0.794665	-0.154798	0.669377	-0.148419	0.682391	0.446501	0.195815
RPP25	RPP25	midnightblue	0.392724	0.261604	-0.230228	0.522232	-0.234771	0.513821	-0.0256384	0.943953	0.840925	0.00230132	0.540078	0.107061	0.0141398	0.969075	0.0824296	0.820905	-0.0351661	0.923169	-0.275884	0.440377	-0.0602454	0.86869	0.386337	0.270131
C2CD2	C2CD2	midnightblue	0.392722	0.261606	-0.357896	0.309912	0.182339	0.614133	-0.16997	0.638747	0.733976	0.0156623	0.496882	0.144009	-0.0555053	0.878955	-0.304717	0.391952	0.392309	0.262153	0.216406	0.548166	0.271126	0.448619	0.656562	0.0391945
PLK1	PLK1	midnightblue	0.389259	0.266212	-0.285225	0.4244	-0.0834046	0.818816	-0.219788	0.541774	0.962986	7.85309e-06	0.227603	0.527118	-0.059871	0.869501	-0.217222	0.546621	-0.0975363	0.788658	0.0731228	0.840896	-0.00817437	0.98212	0.574444	0.082414
COCH	COCH	midnightblue	0.388698	0.266962	-0.247123	0.491239	-0.0615609	0.865845	-0.0536935	0.882884	0.874232	0.000937919	0.559283	0.0927815	0.0372371	0.918657	-0.0969774	0.789846	0.190124	0.598814	-0.124594	0.731643	0.0601961	0.868797	0.5617	0.0910757
CKS2	CKS2	midnightblue	0.38848	0.267253	-0.254493	0.477973	-0.0212246	0.953592	-0.149595	0.679986	0.960951	9.70326e-06	0.254146	0.478593	0.291515	0.413795	-0.267841	0.454352	0.132952	0.714254	-0.171218	0.636249	0.127389	0.725814	0.665884	0.0355595
GM2A	GM2A	midnightblue	0.388385	0.26738	-0.228237	0.525937	-0.160668	0.657471	0.0938435	0.796516	0.803721	0.00508556	0.173515	0.631658	0.385033	0.271892	-0.0443575	0.903159	0.321402	0.365169	-0.407489	0.242466	0.108957	0.764466	0.516631	0.126274
PTTG1	PTTG1	midnightblue	0.387747	0.268235	-0.0450576	0.901636	-0.203825	0.572198	-0.227689	0.526958	0.887539	0.000609725	0.383931	0.273383	-0.0808954	0.824195	0.0548005	0.880483	-0.0307227	0.932858	-0.319251	0.36857	-0.0686859	0.850456	0.444905	0.197612
CDC7	CDC7	midnightblue	0.386511	0.269897	-0.396604	0.256496	0.0305642	0.933203	-0.207543	0.565054	0.665343	0.035764	0.662269	0.0369409	0.450874	0.190941	-0.2515	0.483341	-0.00145455	0.996818	-0.192672	0.593831	0.273736	0.44409	0.438088	0.205393
NETO2	NETO2	midnightblue	0.386248	0.270251	-0.264604	0.460031	-0.0851555	0.815067	-0.108282	0.765891	0.83362	0.00272852	0.669908	0.0340637	0.172083	0.634518	-0.121368	0.738383	0.0448787	0.902025	-0.114214	0.75339	-0.0114567	0.974942	0.486293	0.154111
HDAC9	HDAC9	midnightblue	0.38414	0.2731	-0.115449	0.750794	-0.0245932	0.946235	-0.256961	0.473566	0.890331	0.000553328	0.0865307	0.812125	0.0206209	0.954911	-0.336096	0.342362	0.245322	0.494505	0.105138	0.772537	0.0325417	0.92889	0.641165	0.0457327
PIK3AP1	PIK3AP1	midnightblue	0.378462	0.280852	-0.232415	0.518177	-0.0420449	0.908189	-0.175575	0.627552	0.984891	2.23901e-07	0.138899	0.701953	0.151296	0.676513	-0.200352	0.578903	0.049866	0.891189	-0.130139	0.720093	0.0438836	0.904189	0.657531	0.0388056
ORC1	ORC1	midnightblue	0.378407	0.280927	-0.373507	0.287714	0.0462865	0.898965	-0.295686	0.406833	0.84727	0.00197141	0.45555	0.185809	0.025191	0.94493	-0.358422	0.309149	-0.0885368	0.807837	0.0232816	0.949099	0.324452	0.360374	0.558962	0.0930097
KCNJ15	KCNJ15	midnightblue	0.378222	0.281182	-0.204044	0.571778	-0.0657863	0.856714	-0.148934	0.681338	0.950085	2.5566e-05	0.139373	0.700975	-0.0385605	0.915774	-0.177549	0.623625	0.114535	0.752716	0.00703377	0.984614	-0.0126766	0.972274	0.626235	0.0527331
AGMAT	AGMAT	midnightblue	0.376575	0.283455	-0.12756	0.725458	-0.0430218	0.906064	-0.182322	0.614165	0.66203	0.0370336	0.547236	0.101587	-0.219047	0.543171	0.458583	0.182524	0.0685675	0.850712	-0.370125	0.292448	-0.164492	0.649753	0.390334	0.264777
CHD1L	CHD1L	midnightblue	0.371771	0.290139	-0.297124	0.404446	-0.00564805	0.987645	-0.0769108	0.832749	0.445637	0.196786	0.688449	0.02772	0.722048	0.0183719	-0.125531	0.729687	0.259	0.469937	-0.229956	0.522738	0.0491251	0.892798	0.323736	0.361497
PIF1	PIF1	midnightblue	0.370305	0.292196	-0.163129	0.652501	-0.191545	0.596033	-0.233646	0.515898	0.953839	1.87856e-05	0.227767	0.526812	-0.03235	0.929308	-0.106128	0.770442	-0.20086	0.57792	-0.115171	0.751378	-0.0991209	0.785291	0.480588	0.159725
PIMREG	PIMREG	midnightblue	0.369246	0.293685	-0.236161	0.511258	-0.151406	0.676288	-0.19326	0.592682	0.934502	7.43592e-05	0.184805	0.609264	-0.135638	0.708691	-0.104574	0.773729	-0.170392	0.637903	0.073328	0.840455	-0.156131	0.666669	0.499844	0.141258
TROAP	TROAP	midnightblue	0.368408	0.294867	-0.175445	0.62781	-0.153784	0.671442	-0.195246	0.588812	0.922439	0.000144063	0.0879763	0.809034	-0.0801091	0.825882	0.121762	0.737559	-0.163617	0.651516	-0.240154	0.503927	-0.153797	0.671414	0.497799	0.143153
ZNF623	ZNF623	midnightblue	0.362781	0.302871	-0.403266	0.247857	0.187667	0.603634	-0.356939	0.311302	0.681665	0.0299381	0.218953	0.543349	-0.0379119	0.917187	-0.397033	0.255936	0.042408	0.907399	0.600552	0.066372	-0.0447481	0.902309	0.578406	0.0798337
ACVR1C	ACVR1C	midnightblue	0.359263	0.307933	-0.340052	0.33635	0.0201303	0.955983	-0.118988	0.743368	0.895975	0.00045108	0.192575	0.59402	0.489084	0.151407	-0.273918	0.443775	0.054676	0.880753	-0.18278	0.613261	0.113925	0.753998	0.642954	0.0449383
SPOCD1	SPOCD1	midnightblue	0.358999	0.308314	-0.128356	0.723802	-0.15631	0.666305	-0.276197	0.439838	0.914007	0.00021542	0.122555	0.735901	-0.0973162	0.789125	0.110824	0.760528	-0.243421	0.497963	-0.253601	0.479569	-0.164095	0.650552	0.470594	0.169855
CANX	CANX	midnightblue	0.357998	0.309763	-0.264379	0.460427	0.149878	0.679408	-0.11561	0.750457	0.750676	0.0123545	0.424335	0.221622	0.629643	0.0510762	-0.297738	0.403428	0.391227	0.263588	-0.138654	0.702458	0.107655	0.767216	0.676856	0.0315819
SPOCK1	SPOCK1	midnightblue	0.355119	0.313952	-0.14415	0.691142	0.0722783	0.842715	-0.140638	0.698368	0.819445	0.00371606	-0.0389059	0.915022	0.274906	0.442066	-0.301914	0.396542	0.453116	0.18847	-0.0916012	0.801295	0.165048	0.648633	0.710693	0.0212381
MMP11	MMP11	midnightblue	0.35389	0.315749	-0.19194	0.595262	-0.166503	0.645706	-0.195296	0.588715	0.961488	9.18685e-06	0.182032	0.614738	0.0284363	0.937846	-0.102828	0.777428	-0.198595	0.582305	-0.183092	0.612645	-0.0436023	0.904801	0.507376	0.134407
CORO7-PAM16	CORO7-PAM16	midnightblue	0.353849	0.315809	-0.238285	0.507354	-0.240438	0.503407	-0.244467	0.496059	0.441613	0.201347	-0.177386	0.623949	-0.164768	0.649197	-0.329786	0.352064	-0.0366886	0.919852	-0.0446048	0.902621	0.531952	0.113496	0.146382	0.686563
SLFN13	SLFN13	midnightblue	0.353733	0.315979	-0.276547	0.439234	0.23294	0.517205	-0.0914557	0.801606	0.812852	0.00425303	0.532412	0.113125	0.258354	0.471085	-0.0773257	0.831858	0.431713	0.212827	-0.252335	0.481841	0.216795	0.547429	0.757739	0.0111158
HOMER2	HOMER2	midnightblue	0.353601	0.316172	-0.258424	0.470961	-0.0544147	0.88132	-0.184305	0.610251	0.976991	1.19265e-06	0.135519	0.708937	0.199494	0.580563	-0.254254	0.4784	-0.0750348	0.836782	-0.0321176	0.929815	-0.0387364	0.915391	0.623177	0.0542495
CENPL	CENPL	midnightblue	0.352129	0.318333	-0.301134	0.397825	0.0655513	0.857221	-0.265983	0.457607	0.971756	2.69072e-06	0.197342	0.584736	0.0055213	0.987923	-0.290433	0.41561	-0.055397	0.87919	0.0577517	0.874089	0.108721	0.764965	0.685513	0.0286656
HOXC6	HOXC6	midnightblue	0.350771	0.320333	-0.217607	0.545892	-0.0425823	0.90702	-0.113207	0.75551	0.961092	9.56577e-06	0.0874503	0.810159	0.256274	0.474791	-0.15685	0.665207	0.071964	0.843391	-0.208902	0.562453	0.00832061	0.9818	0.65326	0.0405401
CDC45	CDC45	midnightblue	0.350503	0.320728	-0.354754	0.314484	0.04212	0.908026	-0.183393	0.61205	0.93812	5.95055e-05	0.397946	0.254742	-0.036104	0.921125	-0.219875	0.541609	-0.078387	0.829578	0.0908861	0.802821	0.0534369	0.88344	0.628051	0.0518459
SCRIB	SCRIB	midnightblue	-0.350263	0.321083	-0.0926748	0.799006	0.0283389	0.938058	0.374772	0.285953	-0.447973	0.194167	-0.00106344	0.997674	-0.333939	0.345663	0.25955	0.468961	-0.440792	0.202285	0.398516	0.254001	-0.392454	0.261961	-0.378408	0.280926
KIF20A	KIF20A	midnightblue	0.34848	0.323722	-0.19881	0.581888	-0.0823026	0.821178	-0.195425	0.588464	0.984663	2.37612e-07	0.109034	0.764303	0.0267219	0.941588	-0.151832	0.675419	-0.0870321	0.811053	-0.0972538	0.789258	-0.0384901	0.915927	0.604169	0.0643255
CDR2L	CDR2L	midnightblue	0.347007	0.325911	-0.313958	0.377003	0.0893209	0.806162	-0.241916	0.500707	0.922452	0.000143967	0.433931	0.210223	0.265093	0.45917	-0.233331	0.516481	-0.0683811	0.851114	-0.012586	0.972473	-0.0213215	0.95338	0.655377	0.039674
PANK1	PANK1	midnightblue	0.346839	0.326161	-0.402712	0.248569	0.180547	0.617678	-0.136363	0.707191	0.393749	0.260249	0.638552	0.04691	0.737869	0.0148418	-0.139756	0.700186	0.251062	0.48413	-0.0518672	0.886845	0.0231634	0.949357	0.407131	0.242921
PRAME	PRAME	midnightblue	0.346472	0.326707	-0.159842	0.659142	-0.114037	0.753764	-0.190194	0.598678	0.868711	0.00110606	0.578613	0.0797003	-0.0684068	0.851058	-0.00943256	0.979368	-0.116742	0.748079	-0.201057	0.577541	-0.0356773	0.922055	0.458515	0.182597
AHNAK2	AHNAK2	midnightblue	0.3433	0.331454	-0.197307	0.584805	0.0901984	0.804289	-0.220124	0.541141	0.542435	0.105238	0.41565	0.232236	-0.351737	0.31891	-0.148652	0.681915	0.317989	0.370572	0.399084	0.253261	-0.00236205	0.994833	0.449489	0.192477
WDHD1	WDHD1	midnightblue	0.34203	0.333363	-0.209662	0.561	-0.023144	0.9494	-0.273363	0.444736	0.730888	0.016335	0.764201	0.0100616	0.0380325	0.916924	-0.0417321	0.90887	-0.141318	0.696967	-0.158073	0.662727	0.015586	0.965914	0.402796	0.248461
MCM4	MCM4	midnightblue	0.341935	0.333507	-0.28705	0.42131	0.0512775	0.888125	-0.246959	0.491537	0.957192	1.39499e-05	0.0671894	0.853685	0.237008	0.509699	-0.262568	0.463619	-0.0729049	0.841365	0.0231438	0.9494	-0.0469458	0.897532	0.681787	0.0298973
SKA3	SKA3	midnightblue	0.340776	0.335255	-0.264598	0.460041	-0.137689	0.704452	-0.138678	0.702408	0.963017	7.82697e-06	0.199219	0.581096	-0.0451502	0.901435	-0.194676	0.589922	-0.175796	0.627113	-0.0147651	0.967708	-0.00750728	0.983579	0.529059	0.115843
HOXC8	HOXC8	midnightblue	0.338199	0.33916	-0.359905	0.307005	-0.0202071	0.955815	0.0421892	0.907875	0.923703	0.000135109	0.269905	0.450747	0.0443307	0.903217	-0.276434	0.439429	0.165878	0.646962	-0.0376343	0.917792	0.242796	0.499101	0.640661	0.0459585
KIAA1549L	KIAA1549L	midnightblue	0.337998	0.339465	-0.387548	0.268503	0.0165408	0.963827	-0.364701	0.300128	0.733052	0.0158615	0.155854	0.667231	-0.15298	0.673078	-0.372284	0.289421	-0.286386	0.422433	0.524938	0.11924	-0.0693235	0.849082	0.443443	0.199265
APBA2	APBA2	midnightblue	0.336262	0.342109	-0.316372	0.373145	0.0792637	0.827696	-0.328811	0.353577	0.720912	0.0186459	0.669142	0.0343451	-0.140975	0.697674	-0.100711	0.781916	-0.19419	0.590868	0.156757	0.665397	-0.0296879	0.935115	0.451915	0.189792
CDC6	CDC6	midnightblue	0.335869	0.342709	-0.216104	0.548738	0.0803847	0.82529	-0.15328	0.672468	0.966628	5.21209e-06	0.196675	0.586032	0.0366403	0.919957	-0.173117	0.632453	0.166131	0.646454	-0.173383	0.631922	0.175921	0.626862	0.735596	0.015317
PLCB1	PLCB1	midnightblue	0.335562	0.343178	-0.326787	0.356724	-0.0635756	0.861489	-0.347123	0.325738	0.56536	0.0885312	-0.198465	0.582558	0.107614	0.767302	-0.688598	0.0276727	-0.0686617	0.850509	0.427297	0.218067	0.313547	0.377663	0.352108	0.318364
HJURP	HJURP	midnightblue	0.335049	0.343963	-0.20503	0.56988	-0.124258	0.732343	-0.191836	0.595465	0.953381	1.95317e-05	-0.0256973	0.943824	0.080245	0.82559	-0.146561	0.686195	-0.169549	0.63959	-0.104483	0.773922	-0.0762734	0.834119	0.552136	0.0979443
TICRR	TICRR	midnightblue	0.33175	0.34903	-0.315075	0.375216	0.0769089	0.832753	-0.346877	0.326105	0.878805	0.000813426	0.325238	0.359144	-0.111241	0.759649	-0.326314	0.357462	-0.181429	0.615932	0.0996386	0.784191	0.214981	0.550867	0.588138	0.0737189
SLCO4A1	SLCO4A1	midnightblue	0.331173	0.34992	-0.280685	0.432131	-0.145404	0.688569	0.0209075	0.954285	0.812872	0.00425138	0.52243	0.121337	-0.0809061	0.824172	0.119073	0.74319	-0.085191	0.814991	-0.0995466	0.784387	-0.179871	0.619017	0.414132	0.234121
STXBP6	STXBP6	midnightblue	-0.330161	0.351484	0.0528863	0.884634	0.270913	0.448991	0.340622	0.335487	0.743666	0.0136764	-0.167249	0.644206	-0.155216	0.668527	-0.22411	0.533648	-0.228265	0.525885	-0.225775	0.530533	0.147118	0.685054	0.659124	0.038172
GINS4	GINS4	midnightblue	0.329854	0.351959	-0.272689	0.445904	0.0122002	0.973316	-0.0945597	0.79499	0.652636	0.0407977	0.866637	0.00117453	0.100522	0.782317	-0.0801871	0.825714	0.0881773	0.808605	-0.100295	0.782799	0.0878586	0.809286	0.412391	0.236292
SOAT1	SOAT1	midnightblue	0.329492	0.352521	-0.194156	0.590935	0.0572484	0.875179	-0.201467	0.576748	0.981712	4.78745e-07	0.137707	0.704413	0.0154166	0.966284	-0.194306	0.590644	0.0789341	0.828404	-0.120898	0.739367	0.110831	0.760513	0.718504	0.0192358
SULF1	SULF1	midnightblue	0.329471	0.352554	-0.184792	0.609291	-0.144934	0.689532	-0.194525	0.590216	0.95183	2.22213e-05	-0.0113924	0.975082	0.0833561	0.81892	-0.163222	0.652314	-0.186454	0.606019	-0.111438	0.759234	-0.0772259	0.832072	0.533953	0.111889
TAB2	TAB2	midnightblue	0.328569	0.353953	-0.345248	0.328535	0.3099	0.383533	-0.235406	0.512649	0.646349	0.0434557	0.546755	0.101949	0.523432	0.120497	-0.491748	0.148854	0.369248	0.293682	0.0892821	0.806245	0.31283	0.378812	0.685984	0.0285125
HMGCS1	HMGCS1	midnightblue	0.327845	0.355077	-0.434618	0.209421	0.293057	0.411215	-0.145901	0.68755	0.623416	0.0541298	0.658477	0.0384284	0.428072	0.217142	-0.441679	0.201272	0.340908	0.335056	0.0813298	0.823263	0.390429	0.264651	0.642679	0.0450597
YWHAZ	YWHAZ	midnightblue	0.327621	0.355425	-0.417372	0.230109	0.279499	0.434161	-0.301425	0.397345	0.765314	0.00988739	0.248781	0.488241	0.318612	0.369582	-0.441411	0.201578	0.0825689	0.820607	0.384143	0.273095	0.00702336	0.984637	0.711727	0.0209653
TPBGL	TPBGL	midnightblue	0.326327	0.357443	-0.0683225	0.85124	-0.0751602	0.836513	-0.187384	0.604189	0.935507	6.99868e-05	0.34133	0.334419	-0.0870461	0.811023	0.0298414	0.93478	-0.0054385	0.988104	-0.280475	0.43249	-0.0548142	0.880453	0.56837	0.0864735
PRXL2B	PRXL2B	midnightblue	0.325697	0.358427	-0.308595	0.385644	-0.0385228	0.915856	0.00498346	0.989099	0.851562	0.0017686	0.619707	0.0560045	0.0918155	0.800838	-0.00856922	0.981256	0.00434785	0.990489	-0.203449	0.572923	0.0218018	0.952331	0.522268	0.121473
PRR11	PRR11	midnightblue	0.325389	0.358907	-0.190279	0.598511	-0.103683	0.775615	-0.202999	0.573792	0.962211	8.52287e-06	0.0210282	0.954021	-0.0548005	0.880483	-0.146613	0.686089	-0.159719	0.659392	-0.0851091	0.815167	-0.0215546	0.952871	0.56477	0.0889388
CD109	CD109	midnightblue	0.324737	0.359928	-0.214243	0.552269	-0.112267	0.757487	-0.21352	0.553644	0.870707	0.00104293	-0.145801	0.687753	0.327205	0.356074	-0.273058	0.445265	-0.149844	0.679477	-0.0534906	0.883323	-0.08231	0.821162	0.5236	0.120356
C21orf58	C21orf58	midnightblue	0.323933	0.361187	-0.174655	0.629385	0.00828937	0.981868	-0.291479	0.413855	0.944405	3.90707e-05	0.346865	0.326122	-0.13523	0.709536	-0.0451011	0.901542	-0.167048	0.644611	-0.147534	0.684202	-0.00155465	0.996599	0.591903	0.0714372
TP53I11	TP53I11	midnightblue	0.323904	0.361233	-0.14171	0.69616	-0.0590985	0.871173	-0.200956	0.577735	0.98379	2.96225e-07	0.260893	0.466581	0.0640404	0.860485	-0.113856	0.754144	-0.0867374	0.811683	-0.190952	0.597192	-0.0541076	0.881985	0.607936	0.0622382
LMNB2	LMNB2	midnightblue	0.322507	0.363428	-0.267034	0.455764	0.00646226	0.985864	-0.235113	0.513191	0.979311	7.81869e-07	0.201144	0.577371	0.0169824	0.962862	-0.167723	0.643255	-0.18946	0.600114	-0.0458603	0.899891	-0.0123895	0.972902	0.628442	0.0516559
MTBP	MTBP	midnightblue	0.322357	0.363665	-0.445774	0.196632	-0.00784059	0.98285	-0.282133	0.429659	0.582999	0.0769088	-0.0504113	0.890005	-0.169156	0.640378	-0.475447	0.16489	-0.192606	0.593959	0.699453	0.0243656	0.00726395	0.984111	0.358664	0.308799
CDCA3	CDCA3	midnightblue	0.321112	0.365626	-0.199244	0.581049	0.154507	0.66997	-0.259144	0.469681	0.959828	1.08537e-05	0.386271	0.270221	-0.00787738	0.982769	-0.0952421	0.793538	0.0482497	0.894699	-0.116282	0.749044	0.0323203	0.929373	0.738318	0.0147492
CTSC	CTSC	midnightblue	0.320401	0.36675	-0.128629	0.723234	-0.0739567	0.839102	0.0401146	0.91239	0.797179	0.00574933	0.519908	0.123469	0.0117143	0.974378	0.100544	0.782271	0.251293	0.483714	-0.434911	0.209078	0.119518	0.742258	0.51382	0.128711
MTHFD1L	MTHFD1L	midnightblue	0.317661	0.371093	-0.193027	0.593138	0.262833	0.463151	-0.362779	0.302874	0.787004	0.00690109	0.321791	0.364555	-0.283845	0.426743	-0.140888	0.697852	0.180002	0.618757	0.167352	0.643999	0.099587	0.784301	0.706529	0.0223624
SEMA3E	SEMA3E	midnightblue	0.314601	0.375973	-0.333476	0.346375	-0.165166	0.648395	-0.0144872	0.968316	0.63858	0.0468974	-0.0957025	0.792558	0.701521	0.0237677	-0.27418	0.443322	-0.0529399	0.884518	-0.135405	0.709174	-0.0268277	0.941357	0.358253	0.309394
ITGA11	ITGA11	midnightblue	0.314047	0.376861	-0.15344	0.672142	-0.141842	0.695887	-0.193592	0.592034	0.933942	7.68817e-05	0.00763495	0.9833	0.209238	0.561809	-0.161854	0.655074	-0.187477	0.604007	-0.173259	0.63217	-0.112074	0.757895	0.526224	0.118174
E2F1	E2F1	midnightblue	0.311459	0.381017	-0.0289492	0.936727	-0.135438	0.709104	-0.293287	0.41083	0.673932	0.0326108	0.707039	0.0222226	-0.158187	0.662496	0.134475	0.711098	-0.187798	0.603375	-0.307415	0.387558	-0.0637677	0.861074	0.28092	0.431729
GLRX2	GLRX2	midnightblue	0.31024	0.382984	-0.154184	0.670626	-0.0184238	0.959712	0.0654197	0.857505	0.638229	0.0470571	0.535992	0.110267	0.611412	0.0603525	-0.145811	0.687734	0.414356	0.233841	-0.322682	0.363153	0.0437781	0.904419	0.491149	0.149426
CHRNA5	CHRNA5	midnightblue	0.309598	0.384021	-0.206389	0.567269	0.164912	0.648907	-0.362347	0.303493	0.831803	0.00284309	0.559756	0.0924463	0.212114	0.55632	-0.298045	0.40292	-0.0273691	0.940175	-0.144813	0.689781	0.219186	0.54291	0.632861	0.0495444
MGLL	MGLL	midnightblue	0.307271	0.387792	-0.257167	0.473199	0.151608	0.675876	-0.149575	0.680027	0.582956	0.0769356	0.607788	0.0623192	0.693713	0.0260783	-0.313749	0.377337	0.263726	0.461577	-0.119995	0.741258	0.105688	0.771372	0.524703	0.119436
RNF128	RNF128	midnightblue	0.30635	0.389291	-0.190323	0.598424	-0.0972961	0.789168	-0.135808	0.70834	0.973412	2.11723e-06	0.0438083	0.904353	0.0359917	0.92137	-0.186207	0.606504	-0.109551	0.763213	-0.0591743	0.871008	-0.0647206	0.859015	0.589677	0.0727807
DIAPH2	DIAPH2	midnightblue	0.301219	0.397685	-0.294258	0.40921	0.275751	0.440607	-0.332085	0.348515	0.57748	0.0804322	0.592734	0.07094	0.147431	0.684414	-0.490222	0.150314	0.236516	0.510605	0.0413584	0.909683	0.565712	0.0882894	0.571215	0.0845563
GNPTAB	GNPTAB	midnightblue	0.299864	0.399916	-0.180022	0.618719	0.086445	0.812308	-0.162273	0.654228	0.976699	1.25391e-06	0.168641	0.641411	0.192986	0.593217	-0.314281	0.376486	0.142459	0.694618	-0.128849	0.722775	0.149292	0.680605	0.750524	0.0123822
RALGPS1	RALGPS1	midnightblue	0.298921	0.401472	-0.210612	0.559185	0.254381	0.478174	-0.0777498	0.830947	0.65258	0.0408211	0.327356	0.355838	0.525566	0.118718	-0.466631	0.173976	0.640017	0.0462474	-0.0738976	0.839229	0.379243	0.279778	0.726602	0.0173019
SLC45A3	SLC45A3	midnightblue	0.296771	0.405031	-0.326226	0.3576	-0.0976293	0.78846	-0.160262	0.658293	0.774245	0.00856566	-0.144385	0.690661	-0.209611	0.561097	-0.233615	0.515955	-0.220926	0.53963	0.408326	0.241405	-0.167589	0.643523	0.437321	0.206279
FAM83F	FAM83F	midnightblue	-0.296479	0.405516	0.206125	0.567776	0.311871	0.380354	0.213597	0.553496	-0.559648	0.0925231	0.413359	0.235083	0.000832523	0.998179	0.494744	0.146014	0.2176	0.545905	-0.218733	0.543765	-0.182072	0.61466	-0.177756	0.623214
CRACR2A	CRACR2A	midnightblue	0.294374	0.409016	-0.312507	0.379331	0.124166	0.732535	-0.0471798	0.897024	0.932212	8.5077e-05	0.0792727	0.827677	0.10264	0.777826	-0.284025	0.426437	0.188469	0.602058	0.0782928	0.82978	0.0900909	0.804518	0.758687	0.0109564
PCDH7	PCDH7	midnightblue	0.29373	0.410092	-0.298338	0.402436	-0.121666	0.737761	0.111839	0.758388	0.879655	0.000791679	0.495393	0.145404	0.115511	0.750664	-0.152496	0.674065	0.0177586	0.961165	-0.196659	0.586064	0.118969	0.743407	0.504386	0.137101
GINS1	GINS1	midnightblue	0.293709	0.410127	-0.26941	0.45161	0.145973	0.687401	-0.257804	0.472065	0.949411	2.69517e-05	0.375613	0.284786	-0.0457498	0.900131	-0.238248	0.507421	-0.0785519	0.829224	0.0418004	0.908721	0.0830025	0.819678	0.701598	0.0237457
CDH2	CDH2	midnightblue	0.292221	0.412613	-0.177423	0.623875	-0.107145	0.768293	-0.182001	0.6148	0.954006	1.85194e-05	-0.00601721	0.986838	-0.0641939	0.860153	-0.14867	0.681877	-0.207871	0.564427	-0.0398126	0.913048	-0.086594	0.81199	0.550665	0.0990293
PPEF1	PPEF1	midnightblue	0.291961	0.413048	-0.138839	0.702076	-0.0836301	0.818333	-0.163101	0.652557	0.948152	2.96902e-05	-0.0793975	0.827409	0.0670501	0.853986	-0.130087	0.720202	-0.0977244	0.788258	-0.149318	0.680553	-0.0718922	0.843546	0.592333	0.0711796
STC2	STC2	midnightblue	0.289229	0.417634	-0.0635117	0.861627	-0.181992	0.614818	-0.276526	0.43927	0.912523	0.00023026	0.0972431	0.789281	-0.133179	0.713783	-0.220754	0.539953	-0.268627	0.452977	0.0564446	0.87692	-0.167311	0.644082	0.453294	0.188275
B4GALNT3	B4GALNT3	midnightblue	0.284422	0.425762	-0.050635	0.889519	-0.0360881	0.92116	-0.306486	0.389068	0.90016	0.000384765	-0.13715	0.705563	-0.0303851	0.933594	-0.0103911	0.977272	-0.153778	0.671453	-0.103586	0.77582	-0.238769	0.506465	0.57784	0.080199
OAF	OAF	midnightblue	-0.283808	0.426805	0.213593	0.553503	0.137957	0.703896	0.251078	0.484101	0.776126	0.008304	-0.18092	0.61694	-0.107412	0.767728	-0.241927	0.500687	-0.20771	0.564734	-0.274376	0.442982	0.0226183	0.950548	0.604445	0.0641708
GNE	GNE	midnightblue	0.283224	0.4278	-0.290737	0.415099	0.167824	0.643052	-0.201903	0.575905	0.76377	0.0101295	-0.148476	0.682274	0.552394	0.0977546	-0.368144	0.295241	0.116326	0.748953	0.02832	0.9381	0.0339562	0.925806	0.68462	0.0289576
DONSON	DONSON	midnightblue	0.282112	0.429695	-0.238574	0.506823	0.0778984	0.830628	-0.143127	0.693245	0.976489	1.29945e-06	0.330897	0.350346	0.0478816	0.895499	-0.278392	0.436061	-0.000339001	0.999258	0.0164238	0.964083	0.0477028	0.895887	0.701947	0.0236458
RNF180	RNF180	midnightblue	0.281689	0.430415	-0.331911	0.348782	0.139782	0.700132	-0.118328	0.74475	0.720776	0.0186788	0.756587	0.0113116	0.175334	0.628031	-0.217581	0.545941	0.0343954	0.924849	0.0777119	0.831028	0.0403108	0.911963	0.541954	0.105609
PDE3A	PDE3A	midnightblue	0.281269	0.431133	-0.294208	0.409294	-0.104909	0.773021	-0.142772	0.693975	0.868714	0.00110596	-0.150234	0.678681	0.135758	0.708442	-0.398002	0.25467	-0.210882	0.558669	0.189039	0.600941	-0.0327011	0.928543	0.511622	0.130637
CENPU	CENPU	midnightblue	0.280895	0.431773	-0.333994	0.345579	0.131948	0.716336	-0.0218465	0.952234	0.79028	0.00651386	0.719666	0.0189494	0.219732	0.54188	-0.2218	0.537985	0.138697	0.702369	-0.121771	0.737541	0.217756	0.54561	0.609241	0.0615259
PXDN	PXDN	midnightblue	0.279705	0.433809	-0.330287	0.35129	0.259722	0.468655	-0.266062	0.457469	0.617239	0.0572761	0.736015	0.0152286	0.369473	0.293366	-0.323322	0.362146	0.0639831	0.860609	0.0856862	0.813932	0.130831	0.718655	0.556121	0.0950437
PCLAF	PCLAF	midnightblue	0.277471	0.437643	-0.219064	0.543139	0.0941192	0.795928	-0.16355	0.651652	0.978563	9.00408e-07	0.272371	0.446457	0.165996	0.646725	-0.108662	0.765089	-0.0624025	0.864025	-0.183698	0.611447	-0.0318134	0.930479	0.708335	0.0218698
SPRY4	SPRY4	midnightblue	0.276801	0.438796	-0.243569	0.497693	-0.054957	0.880144	-0.0410496	0.910355	0.683258	0.0294067	-0.13166	0.716934	0.686783	0.0282541	-0.248483	0.488779	0.0561441	0.877571	-0.160255	0.658308	-0.0696022	0.848481	0.482374	0.157955
NEIL3	NEIL3	midnightblue	0.276257	0.439734	-0.161206	0.656383	-0.0268829	0.941236	-0.129953	0.72048	0.970014	3.41164e-06	-3.59047e-05	0.999921	-0.0172557	0.962264	-0.158664	0.661529	-0.0438778	0.904202	-0.0829412	0.819809	-0.0305252	0.933288	0.645749	0.0437152
SSTR1	SSTR1	midnightblue	0.273736	0.44409	-0.192655	0.593863	0.280435	0.432559	-0.223359	0.535056	0.887242	0.000615978	0.212326	0.555916	0.417237	0.230276	-0.181626	0.615542	0.206052	0.567916	-0.21731	0.546454	0.0635357	0.861575	0.825274	0.00328338
COL13A1	COL13A1	midnightblue	0.272044	0.447024	0.0189112	0.958646	-0.142966	0.693575	-0.186538	0.605854	0.93548	7.01009e-05	0.0886225	0.807654	0.143907	0.691642	-0.149576	0.680026	-0.0681416	0.851631	-0.25729	0.472979	-0.122239	0.736562	0.542405	0.105261
SPATS2L	SPATS2L	midnightblue	0.271001	0.448837	-0.149004	0.681195	0.116759	0.748043	-0.18287	0.613083	0.990187	4.00996e-08	0.256584	0.474237	0.0243902	0.946678	-0.183704	0.611437	0.0610939	0.866855	-0.139241	0.701247	0.0677351	0.852507	0.750969	0.0123013
GJA3	GJA3	midnightblue	0.26957	0.451331	0.0150291	0.967131	-0.0203969	0.9554	-0.166763	0.645183	0.921375	0.000151933	0.10971	0.762878	-0.11623	0.749154	-0.11348	0.754935	0.144415	0.690599	-0.186637	0.605658	0.0103683	0.977322	0.640179	0.0461749
SNX24	SNX24	midnightblue	0.268164	0.453786	-0.0674926	0.853031	0.168948	0.640795	-0.11552	0.750645	0.793049	0.00619887	0.608659	0.0618429	0.225888	0.530321	-0.221448	0.538647	0.401453	0.250192	-0.244077	0.496769	0.196239	0.586879	0.693172	0.0262438
NETO1	NETO1	midnightblue	0.267679	0.454636	-0.12885	0.722774	-0.0982944	0.787046	-0.168423	0.641849	0.933854	7.72858e-05	-0.0886724	0.807547	-0.111364	0.759389	-0.12432	0.732215	-0.164087	0.650568	-0.0780177	0.830371	-0.0635326	0.861582	0.555418	0.0955515
PTPRH	PTPRH	midnightblue	0.266286	0.457076	-0.171334	0.636017	-0.0648838	0.858663	-0.20251	0.574733	0.955307	1.65367e-05	0.0330902	0.927694	-0.0774278	0.831638	-0.157821	0.663237	-0.240291	0.503676	-0.117809	0.745839	0.0140781	0.96921	0.567163	0.0872951
LNX1	LNX1	midnightblue	0.265852	0.457838	-0.379017	0.280089	0.199686	0.580192	-0.177655	0.623415	0.62741	0.0521577	-0.114494	0.752802	0.640506	0.0460277	-0.51001	0.13206	0.128647	0.723196	0.239191	0.505691	0.060042	0.869131	0.614109	0.0589154
RRP15	RRP15	midnightblue	0.265649	0.458194	-0.294261	0.409205	0.284207	0.426127	-0.39882	0.253604	0.586934	0.0744584	0.606091	0.0632548	-0.195042	0.589209	0.14749	0.684292	-0.197936	0.583584	0.105165	0.77248	-0.132429	0.715338	0.488214	0.152247
NKX6-1	NKX6-1	midnightblue	-0.263261	0.462397	-0.0190818	0.958274	0.424228	0.221751	0.0605553	0.86802	0.763894	0.01011	-0.125235	0.730304	-0.21277	0.555071	-0.264437	0.460325	-0.323442	0.361959	-0.00485194	0.989387	0.0877828	0.809448	0.742074	0.0139899
HOXD9	HOXD9	midnightblue	-0.263222	0.462465	0.54892	0.100326	-0.0168063	0.963247	0.0531298	0.884106	0.45626	0.185037	0.478004	0.162309	-0.206587	0.566888	-0.0934866	0.797276	-0.165424	0.647875	-0.399505	0.252714	-0.106873	0.768868	0.237601	0.50861
ANO8	ANO8	midnightblue	0.261873	0.464848	-0.239231	0.505618	0.0979946	0.787684	-0.218781	0.543673	0.941509	4.7699e-05	0.150665	0.6778	0.264712	0.45984	-0.184555	0.609757	-0.165834	0.64705	-0.0829596	0.81977	-0.0965986	0.790651	0.677639	0.0313103
CYSTM1	CYSTM1	midnightblue	-0.260923	0.466529	0.426713	0.218765	0.338516	0.338677	0.0896732	0.80541	0.719431	0.0190072	0.152682	0.673686	0.107725	0.767068	-0.256998	0.473499	0.192688	0.593799	-0.423753	0.222324	0.0553538	0.879284	0.7481	0.0128293
COL5A2	COL5A2	midnightblue	0.259564	0.468936	-0.168246	0.642204	-0.0848204	0.815785	-0.197139	0.585131	0.944619	3.84818e-05	-0.0365862	0.920075	-0.00497752	0.989112	-0.216499	0.547989	-0.249109	0.487649	-0.0905178	0.803607	0.00296325	0.993518	0.553742	0.0967685
LXN	LXN	midnightblue	0.259194	0.469593	-0.108695	0.765018	0.180789	0.617198	-0.208742	0.562759	0.890543	0.000549211	0.0656924	0.856916	0.372282	0.289423	-0.393378	0.260739	0.259858	0.468414	-0.161754	0.655277	0.196592	0.586193	0.785841	0.00704235
LRRC15	LRRC15	midnightblue	0.258809	0.470277	-0.133048	0.714055	-0.110158	0.761932	-0.155692	0.66756	0.944551	3.86681e-05	-0.0546217	0.880871	-0.0259338	0.943308	-0.116967	0.747607	-0.213464	0.55375	-0.136082	0.707771	-0.0822877	0.821209	0.546211	0.10236
SPAG5	SPAG5	midnightblue	0.258238	0.471292	-0.19824	0.582994	0.0664429	0.855296	-0.198058	0.583346	0.915215	0.000203879	0.505687	0.135925	-0.0842541	0.816997	-0.22095	0.539585	-0.109406	0.763519	-0.0519032	0.886767	0.107126	0.768332	0.611697	0.0601991
ADAMTS14	ADAMTS14	midnightblue	0.258013	0.471692	-0.0967261	0.79038	-0.115431	0.750832	-0.202775	0.574222	0.937762	6.08696e-05	-0.0675813	0.852839	-0.0430973	0.9059	-0.140325	0.699011	-0.230103	0.522465	-0.0785176	0.829298	-0.135478	0.709022	0.535507	0.110651
ZNF707	ZNF707	midnightblue	0.25794	0.471822	-0.427757	0.217518	0.246686	0.49203	-0.161877	0.655028	0.551717	0.0982522	0.518387	0.124766	0.145891	0.68757	-0.287119	0.421193	0.0442048	0.903491	0.507974	0.133872	-0.130427	0.719494	0.512865	0.129545
FAM241A	FAM241A	midnightblue	0.25773	0.472196	-0.26832	0.453515	0.0312957	0.931608	0.10093	0.781451	0.675997	0.0318818	-0.0838601	0.817841	0.680661	0.0302763	-0.282333	0.429318	0.321944	0.364314	-0.23533	0.51279	0.145332	0.688717	0.580011	0.0788038
PACC1	PACC1	midnightblue	0.256723	0.473989	-0.177315	0.624089	-0.0296383	0.935223	-0.155728	0.667486	0.977634	1.06565e-06	0.0788819	0.828516	-0.0660307	0.856186	-0.177973	0.622782	-0.166289	0.646135	-0.0758396	0.835052	-0.0041677	0.990883	0.617572	0.0571032
KIF13B	KIF13B	midnightblue	0.25668	0.474067	-0.282973	0.428226	0.181301	0.616186	-0.144107	0.691231	0.728455	0.0168791	0.0427151	0.906731	0.684778	0.028906	-0.410087	0.239182	0.155065	0.668835	0.000923424	0.99798	0.0358983	0.921574	0.667472	0.0349642
COL12A1	COL12A1	midnightblue	0.256176	0.474965	-0.147544	0.684181	-0.09106	0.80245	-0.178152	0.622428	0.952085	2.17609e-05	-0.0284659	0.937781	0.00655038	0.985672	-0.176338	0.626034	-0.232868	0.517337	-0.117022	0.747491	-0.0444817	0.902889	0.558467	0.0933625
DAB1	DAB1	midnightblue	0.254616	0.477752	-0.144951	0.689498	0.00341771	0.992524	-0.183919	0.611013	0.944414	3.90463e-05	-0.112616	0.756754	0.108549	0.765327	-0.173255	0.632178	-0.101617	0.779993	-0.130356	0.719642	-0.0427121	0.906738	0.647487	0.0429662
SLC4A4	SLC4A4	midnightblue	0.254116	0.478647	-0.111609	0.758873	-0.0455117	0.900649	-0.185727	0.607448	0.958911	1.18658e-05	-0.0453321	0.90104	-0.034507	0.924606	-0.142532	0.694469	-0.145217	0.688952	-0.102892	0.777291	-0.0762013	0.834274	0.608993	0.0616609
SEC14L1	SEC14L1	midnightblue	0.253914	0.479009	-0.153664	0.671685	0.0760715	0.834553	-0.237376	0.509024	0.958898	1.18805e-05	0.0669613	0.854177	0.225512	0.531023	-0.182897	0.61303	-0.12274	0.735514	-0.159971	0.658883	-0.0623336	0.864174	0.688729	0.0276311
MLKL	MLKL	midnightblue	0.253419	0.479897	-0.116465	0.748659	0.015379	0.966366	-0.0381133	0.916748	0.953767	1.89017e-05	0.258152	0.471444	-0.0197085	0.956904	-0.0426075	0.906965	0.0918358	0.800795	-0.298951	0.401423	0.063694	0.861233	0.667611	0.0349123
CPT1A	CPT1A	midnightblue	0.25325	0.480198	-0.305414	0.390815	0.355382	0.313568	-0.231794	0.519326	0.777285	0.00814579	0.600551	0.0663724	0.352621	0.317609	-0.272446	0.446326	0.134683	0.710667	-0.0392882	0.914189	0.155618	0.667711	0.750907	0.0123125
ZNF90	ZNF90	midnightblue	0.253075	0.480513	-0.255524	0.47613	0.208947	0.562367	-0.224074	0.533716	0.756004	0.0114116	-0.12299	0.734992	0.558983	0.0929945	-0.30419	0.392813	0.0850243	0.815348	-0.135363	0.709259	0.11003	0.762202	0.695502	0.0255359
ELF4	ELF4	midnightblue	0.252508	0.48153	-0.159591	0.659651	0.222667	0.536356	-0.216353	0.548265	0.971044	2.96999e-06	0.239011	0.506021	0.0714501	0.844498	-0.23884	0.506336	0.128283	0.723953	-0.153761	0.671488	0.179325	0.6201	0.818908	0.00375784
VDR	VDR	midnightblue	0.251462	0.48341	-0.0966287	0.790587	-0.042955	0.906209	-0.162983	0.652795	0.975399	1.5557e-06	0.0317401	0.930639	-0.0117133	0.974381	-0.154596	0.669789	-0.106304	0.770071	-0.150171	0.678809	-0.0413151	0.909777	0.624701	0.0534899
POSTN	POSTN	midnightblue	0.250708	0.484766	-0.0955101	0.792967	-0.131206	0.717877	-0.13028	0.719801	0.946936	3.25279e-05	-0.0330036	0.927883	0.0512402	0.888206	-0.196982	0.585435	-0.154725	0.669525	-0.179943	0.618874	-0.0190412	0.958362	0.547357	0.101496
S1PR3	S1PR3	midnightblue	0.250639	0.484891	-0.129121	0.722211	-0.0721808	0.842925	-0.154588	0.669805	0.952836	2.04476e-05	-0.0535042	0.883294	0.00745011	0.983704	-0.124312	0.732231	-0.178646	0.621447	-0.150456	0.678227	-0.0710411	0.84538	0.583618	0.0765195
AMPH	AMPH	midnightblue	0.249249	0.487397	-0.125164	0.730453	-0.0876812	0.809665	-0.148701	0.681815	0.952242	2.14803e-05	-0.0326722	0.928606	-0.0621151	0.864646	-0.117085	0.747359	-0.190568	0.597945	-0.116888	0.747771	-0.0825243	0.820702	0.567648	0.0869643
PGK1	PGK1	midnightblue	0.248794	0.488219	-0.127905	0.724739	0.0659753	0.856306	-0.13696	0.705957	0.542289	0.10535	0.566048	0.0880584	0.716174	0.0198187	-0.307454	0.387495	0.188386	0.602221	-0.26517	0.459036	0.109615	0.763078	0.43218	0.212278
GPSM2	GPSM2	midnightblue	0.247171	0.491152	-0.275792	0.440537	0.43675	0.20694	-0.324445	0.360385	0.623919	0.0538786	0.639762	0.0463625	0.0627912	0.863185	-0.357442	0.310571	0.273705	0.444143	0.0737455	0.839556	0.427749	0.217528	0.706947	0.0222476
ZWINT	ZWINT	midnightblue	0.247066	0.491343	-0.281919	0.430023	0.356192	0.312388	-0.166738	0.645234	0.85614	0.00156937	0.409293	0.240184	0.387066	0.26915	-0.207724	0.564709	0.207575	0.564994	-0.218515	0.544176	0.2116	0.557299	0.835549	0.00261062
NUDT1	NUDT1	midnightblue	0.246332	0.492673	0.0275336	0.939816	-0.20566	0.568668	-0.180125	0.618514	0.550565	0.0991029	0.0173734	0.962007	-0.307943	0.386701	0.636906	0.0476621	-0.286336	0.422518	-0.489686	0.150828	-0.378022	0.281458	0.179865	0.619028
AHRR	AHRR	midnightblue	0.245844	0.493558	-0.144619	0.69018	-0.0357027	0.922	-0.173818	0.631054	0.94637	3.39137e-05	-0.0606013	0.86792	-0.108727	0.764951	-0.133965	0.712155	-0.170926	0.636833	-0.0988772	0.785808	-0.0126867	0.972252	0.599673	0.0668757
ARHGEF39	ARHGEF39	midnightblue	0.245516	0.494154	-0.122523	0.735968	0.0690895	0.849586	-0.233796	0.515622	0.978063	9.86721e-07	0.0657613	0.856768	-0.0619516	0.865	-0.131885	0.716467	-0.110871	0.760429	-0.117479	0.746532	-0.0196928	0.956939	0.690441	0.0270907
PCDHGB2	PCDHGB2	midnightblue	0.245093	0.49492	-0.112131	0.757775	-0.0807954	0.824409	-0.169374	0.639941	0.942813	4.36564e-05	-0.0840326	0.817471	-0.0419183	0.908465	-0.131105	0.718086	-0.192275	0.594606	-0.102257	0.778637	-0.097335	0.789085	0.569554	0.0856722
CXCR2	CXCR2	midnightblue	0.245047	0.495005	-0.372946	0.288496	0.287362	0.420782	-0.308208	0.386271	0.742419	0.0139216	0.0390958	0.914609	0.456534	0.184739	-0.420603	0.226148	-0.0696346	0.848411	0.00954604	0.97912	0.247632	0.490319	0.68802	0.027857
GPR158	GPR158	midnightblue	0.242265	0.50007	-0.128172	0.724185	-0.103148	0.776749	-0.126646	0.727364	0.951908	2.20789e-05	0.0350571	0.923407	-0.114518	0.75275	-0.0981526	0.787348	-0.213231	0.554194	-0.150055	0.679047	-0.0452251	0.901272	0.546367	0.102242
WNT5A	WNT5A	midnightblue	0.239358	0.505385	-0.183877	0.611096	0.0405555	0.911431	0.0196444	0.957045	0.871355	0.00102302	-0.134932	0.710152	0.314383	0.376322	-0.259383	0.469258	0.211375	0.557729	-0.149878	0.679409	0.0754607	0.835866	0.692146	0.0265599
CREG2	CREG2	midnightblue	0.23851	0.506941	-0.121017	0.739119	-0.0798445	0.826449	-0.169815	0.639059	0.941689	4.71277e-05	-0.0719702	0.843378	-0.0594637	0.870382	-0.126511	0.727643	-0.223056	0.535626	-0.123871	0.733152	-0.0668953	0.85432	0.561522	0.0912006
SIX2	SIX2	midnightblue	-0.238251	0.507416	0.118064	0.745304	0.209023	0.562221	0.216797	0.547426	0.807124	0.00476284	0.30186	0.396631	-0.0820889	0.821636	-0.227488	0.527333	-0.229334	0.523895	-0.260131	0.467931	0.0448879	0.902005	0.62985	0.0509767
EPDR1	EPDR1	midnightblue	0.238132	0.507633	-0.118952	0.743442	-0.056728	0.876306	-0.140104	0.699468	0.95654	1.48086e-05	-0.0336861	0.926395	-0.0572178	0.875245	-0.11349	0.754913	-0.15949	0.659856	-0.136888	0.706106	-0.0629209	0.862904	0.596361	0.0687964
OLFML3	OLFML3	midnightblue	0.235792	0.511938	-0.0585683	0.87232	-0.00728164	0.984072	-0.139978	0.699727	0.936099	6.7502e-05	-0.077986	0.830439	-0.0675787	0.852845	-0.113212	0.755498	0.00884239	0.980659	-0.178381	0.621973	-0.00171203	0.996255	0.648449	0.0425554
SLC37A2	SLC37A2	midnightblue	0.23518	0.513066	-0.102302	0.778541	-0.0748808	0.837114	-0.148433	0.682362	0.946562	3.34386e-05	-0.0610865	0.866871	-0.0529441	0.884509	-0.102386	0.778364	-0.181167	0.61645	-0.145944	0.687461	-0.0859584	0.813349	0.576	0.0813947
MACO1	MACO1	midnightblue	0.235112	0.513192	-0.242808	0.499079	0.305592	0.390525	-0.0519631	0.886637	0.87476	0.00092286	0.409336	0.240129	0.330344	0.351202	-0.287366	0.420776	0.349145	0.322737	-0.137635	0.704561	0.216673	0.54766	0.845435	0.00206304
SPCS3	SPCS3	midnightblue	0.234555	0.514219	-0.25917	0.469635	0.202335	0.575072	-0.00883903	0.980666	0.849847	0.0018477	-0.0146504	0.967959	0.438727	0.204655	-0.174714	0.629267	0.241128	0.502145	-0.225491	0.531062	0.0983156	0.787001	0.777978	0.00805205
SPP1	SPP1	midnightblue	0.234445	0.514423	-0.103222	0.776592	-0.0863542	0.812503	-0.151469	0.67616	0.943529	4.1547e-05	-0.0479966	0.895249	-0.0870993	0.810909	-0.0931516	0.79799	-0.206505	0.567047	-0.13985	0.699991	-0.087754	0.809509	0.559588	0.0925657
TNFRSF11A	TNFRSF11A	midnightblue	0.234267	0.514752	-0.134479	0.711089	-0.0431432	0.9058	-0.149609	0.679958	0.961803	8.89282e-06	-0.00213933	0.99532	-0.0793795	0.827447	-0.12859	0.723314	-0.185674	0.607553	-0.103759	0.775455	-0.0598087	0.869636	0.600403	0.0664571
ACAT1	ACAT1	midnightblue	-0.233102	0.516905	0.285392	0.424116	0.378988	0.280128	0.136807	0.706272	0.418119	0.22919	0.318729	0.369397	0.621418	0.0551346	-0.319706	0.367849	0.311052	0.381674	-0.426043	0.219568	0.100729	0.781878	0.591095	0.071923
CCN4	CCN4	midnightblue	0.231298	0.520246	-0.106445	0.769773	-0.0778719	0.830684	-0.1467	0.685912	0.942816	4.36474e-05	-0.0691138	0.849534	-0.0839006	0.817754	-0.118277	0.744859	-0.188312	0.602367	-0.128401	0.723707	-0.063746	0.861121	0.569719	0.0855612
CYP27B1	CYP27B1	midnightblue	0.231163	0.520496	-0.19525	0.588804	0.0373712	0.918364	-0.0728717	0.841437	0.913133	0.000224075	-0.128692	0.723103	0.182648	0.613523	-0.103858	0.775245	-0.0390382	0.914734	-0.247976	0.489697	0.0262544	0.942608	0.663243	0.0365653
ADAMTS7	ADAMTS7	midnightblue	0.230636	0.521475	-0.146688	0.685936	-0.0337653	0.926223	-0.160375	0.658064	0.962697	8.09843e-06	0.0621551	0.86456	-0.0421318	0.908	-0.0810852	0.823788	-0.244658	0.495712	-0.155946	0.667043	-0.0845014	0.816468	0.59138	0.0717519
DOCK9	DOCK9	midnightblue	0.230155	0.522369	-0.325133	0.359308	0.407378	0.242608	-0.207393	0.565343	0.829906	0.00296634	0.486709	0.153706	0.284655	0.425366	-0.302671	0.3953	0.155655	0.667636	0.017748	0.961188	0.178901	0.620941	0.831336	0.00287311
IGSF21	IGSF21	midnightblue	0.228384	0.525663	0.0302986	0.933783	-0.0408715	0.910743	-0.0383926	0.91614	0.821619	0.00355016	0.203766	0.572312	-0.242736	0.49921	0.177212	0.624294	0.143106	0.693288	-0.3446	0.329505	-0.063605	0.861426	0.547303	0.101536
RMI2	RMI2	midnightblue	0.227915	0.526537	-0.168269	0.642157	0.300181	0.399393	-0.0607115	0.867682	0.803613	0.0050961	0.532732	0.112867	-0.00973629	0.978704	-0.0569589	0.875806	0.376733	0.283236	-0.226749	0.528712	0.236681	0.5103	0.775793	0.00834991
F2R	F2R	midnightblue	0.227844	0.526668	-0.212162	0.556228	-0.0424644	0.907276	-0.0248987	0.945568	0.904715	0.000321025	-0.0623925	0.864046	0.32711	0.356222	-0.2049	0.570129	-0.0984147	0.786791	-0.188866	0.60128	-0.0347505	0.924075	0.597615	0.068065
CFI	CFI	midnightblue	0.227376	0.527542	-0.165143	0.648441	0.0150957	0.966986	0.165699	0.647323	0.740438	0.0143171	0.0759981	0.834711	0.564935	0.0888246	-0.293175	0.411018	0.416654	0.230995	-0.269177	0.452016	0.151703	0.675682	0.619095	0.0563182
APOC2	APOC2	midnightblue	0.227327	0.527632	-0.204785	0.570352	-0.232921	0.517239	0.134261	0.711542	0.735283	0.0153833	-0.151982	0.675114	-0.144391	0.690648	0.27869	0.43555	-0.185303	0.608284	-0.303191	0.394449	-0.171209	0.636267	0.334894	0.3442
CDH11	CDH11	midnightblue	0.22653	0.52912	-0.114629	0.752519	-0.0389913	0.914836	-0.163738	0.651272	0.950884	2.39904e-05	-0.0612145	0.866594	-0.0681343	0.851646	-0.129451	0.721524	-0.184454	0.609957	-0.114992	0.751755	-0.0615716	0.865822	0.600268	0.0665344
KIAA0040	KIAA0040	midnightblue	0.226196	0.529744	-0.149587	0.680002	0.0424866	0.907228	-0.157791	0.663299	0.966136	5.52281e-06	-0.0451781	0.901374	-0.0112128	0.975475	-0.168715	0.641262	-0.104259	0.774397	-0.103354	0.776313	-0.0061902	0.986459	0.678148	0.0311343
GIPR	GIPR	midnightblue	0.225868	0.530358	-0.111711	0.75866	-0.0869441	0.811241	-0.123935	0.733018	0.942927	4.33163e-05	-0.0559561	0.877979	-0.0804866	0.825072	-0.107213	0.76815	-0.196699	0.585986	-0.148442	0.682345	-0.0595908	0.870107	0.561825	0.0909884
FGL1	FGL1	midnightblue	0.220758	0.539946	-0.165884	0.646949	-0.0898246	0.805086	-0.0559523	0.877987	0.848169	0.00192758	-0.145532	0.688306	0.366571	0.297467	-0.169315	0.64006	-0.153406	0.67221	-0.197195	0.585023	-0.123436	0.734061	0.525454	0.118811
GSDME	GSDME	midnightblue	0.21919	0.542901	-0.216085	0.548773	0.10343	0.776153	-0.0217808	0.952377	0.911104	0.000245141	0.543471	0.104443	0.148418	0.682393	-0.148224	0.682791	0.0171373	0.962523	-0.209294	0.561703	0.0768456	0.832889	0.663995	0.0362769
ARPC5	ARPC5	midnightblue	0.219108	0.543056	-0.200437	0.578739	0.349149	0.322731	-0.201857	0.575995	0.929028	0.000101825	0.248617	0.488537	0.116842	0.747869	-0.298818	0.401642	0.213188	0.554275	-0.00719131	0.98427	0.158519	0.661822	0.887949	0.000601204
MMP13	MMP13	midnightblue	0.216698	0.547613	-0.0758633	0.835001	-0.0857283	0.813841	-0.153575	0.671866	0.937782	6.07919e-05	-0.0560301	0.877818	-0.11182	0.75843	-0.0961118	0.791687	-0.216119	0.548709	-0.136184	0.707562	-0.0965063	0.790848	0.554208	0.0964296
MMP9	MMP9	midnightblue	0.215855	0.54921	-0.0791677	0.827902	-0.0838842	0.817789	-0.149706	0.67976	0.934151	7.59328e-05	-0.0686799	0.850469	-0.114154	0.753517	-0.0861912	0.812851	-0.21506	0.550717	-0.142965	0.693579	-0.0938636	0.796473	0.55386	0.0966829
CCPG1	CCPG1	midnightblue	0.214098	0.552545	-0.140256	0.699154	0.123527	0.73387	-0.0398526	0.912961	0.858471	0.00147445	0.372797	0.288704	0.501141	0.140063	-0.288072	0.419583	0.178713	0.621314	-0.281273	0.431127	0.101205	0.780868	0.695953	0.0254003
NPHS1	NPHS1	midnightblue	0.21371	0.553282	0.00625794	0.986311	-0.0255685	0.944105	-0.116344	0.748915	0.915503	0.000201195	-0.0741918	0.838596	-0.101418	0.780417	-0.107945	0.766602	0.052847	0.88472	-0.184685	0.609502	-0.024029	0.947467	0.630749	0.0505465
GDPD5	GDPD5	midnightblue	0.212486	0.555611	-0.163433	0.651887	0.121691	0.737708	-0.264377	0.460431	0.907078	0.000291193	0.237839	0.508172	-0.0505687	0.889663	0.0113596	0.975154	-0.283096	0.428017	-0.0503315	0.890178	-0.231722	0.51946	0.628975	0.0513982
SLC31A1	SLC31A1	midnightblue	0.210418	0.559555	-0.382474	0.275362	0.0261365	0.942865	0.181996	0.614811	0.675496	0.0320577	0.124071	0.732734	0.716757	0.0196718	-0.348452	0.323764	0.135271	0.70945	-0.1951	0.589096	0.191259	0.596593	0.527276	0.117305
KIF24	KIF24	midnightblue	0.207745	0.564669	-0.24491	0.495255	0.273365	0.444732	-0.242508	0.499627	0.940145	5.22194e-05	0.0279893	0.938821	0.0391499	0.914491	-0.252889	0.480847	-0.048657	0.893814	0.0277312	0.939385	0.0821648	0.821473	0.810746	0.00443572
DPP4	DPP4	midnightblue	0.207669	0.564814	-0.0991735	0.785179	-0.0716891	0.843984	-0.120682	0.739818	0.940467	5.11251e-05	-0.0585105	0.872446	-0.10143	0.780391	-0.100349	0.782685	-0.205303	0.569355	-0.146287	0.686757	-0.0665527	0.855059	0.567804	0.0868577
INTS7	INTS7	midnightblue	0.205471	0.569031	-0.170931	0.636824	0.27863	0.435653	-0.148198	0.682844	0.901817	0.000360592	-0.0652448	0.857883	0.105986	0.770742	-0.243471	0.497872	0.219509	0.5423	-0.0803377	0.825391	0.157724	0.663435	0.849435	0.00186711
ANGPT1	ANGPT1	midnightblue	0.204983	0.569971	-0.131714	0.716822	-0.0625922	0.863615	-0.104867	0.77311	0.938506	5.80613e-05	-0.0806088	0.82481	-0.0972768	0.789209	-0.138475	0.702828	-0.205121	0.569706	-0.0919076	0.800642	-0.054321	0.881523	0.574495	0.0823808
PRKN	PRKN	midnightblue	0.204328	0.57123	-0.379971	0.27878	0.290599	0.415332	0.108541	0.765345	0.669781	0.0341101	0.413195	0.235287	0.179414	0.619924	-0.513523	0.12897	0.479418	0.160893	0.229798	0.523032	0.402001	0.249485	0.717095	0.0195867
ENOX1	ENOX1	midnightblue	0.202462	0.574826	-0.151427	0.676245	-0.0539049	0.882425	-0.0327829	0.928364	0.959107	1.16439e-05	0.0306363	0.933046	-0.0758351	0.835062	-0.131732	0.716786	-0.145486	0.6884	-0.12596	0.728793	-0.0272571	0.940419	0.599116	0.0671963
IQCG	IQCG	midnightblue	0.202376	0.574993	-0.127995	0.724553	-0.00767188	0.983219	-0.116258	0.749094	0.956805	1.44553e-05	-0.0306602	0.932994	-0.0526524	0.885142	-0.103749	0.775476	-0.173892	0.630906	-0.166233	0.646248	-0.0349134	0.92372	0.624724	0.0534786
PGAP4	PGAP4	midnightblue	0.200521	0.578576	-0.100641	0.782065	0.114756	0.752252	-0.068471	0.85092	0.938982	5.6319e-05	-0.0552377	0.879536	0.113063	0.755813	-0.181596	0.615602	0.137572	0.704692	-0.177928	0.622872	0.0426445	0.906885	0.757807	0.0111044
KBTBD11	KBTBD11	midnightblue	0.20043	0.578752	-0.147687	0.68389	-0.105303	0.772187	-0.190012	0.599033	0.860349	0.00140103	-0.094647	0.794804	-0.14292	0.69367	-0.29836	0.4024	-0.335087	0.343904	0.228533	0.525385	-0.169445	0.6398	0.469262	0.171234
ANO5	ANO5	midnightblue	0.199702	0.58016	-0.180111	0.618542	-0.130421	0.719507	0.0478001	0.895676	0.934615	7.38589e-05	0.123434	0.734064	-0.107276	0.768016	-0.114975	0.751791	-0.186656	0.60562	-0.149837	0.679491	-0.00183622	0.995983	0.518899	0.124329
PTMA	PTMA	midnightblue	0.199566	0.580425	-0.177477	0.623769	0.400206	0.251805	-0.0715977	0.84418	0.60541	0.0636329	0.727168	0.017172	0.214238	0.552278	-0.170465	0.637755	0.507952	0.133891	-0.163756	0.651236	0.307554	0.387332	0.719242	0.0190536
SERPINE2	SERPINE2	midnightblue	0.199531	0.580491	-0.0646984	0.859063	0.0361204	0.92109	-0.148141	0.68296	0.962155	8.57337e-06	-0.0165114	0.963891	-0.0818083	0.822237	-0.139494	0.700726	-0.0651711	0.858042	-0.133675	0.712755	-0.0301478	0.934112	0.675144	0.0321816
CSTB	CSTB	midnightblue	0.199517	0.58052	0.000459562	0.998995	-0.00885201	0.980638	-0.114722	0.752323	0.952954	2.0246e-05	0.054249	0.881679	-0.0834738	0.818668	-0.137565	0.704706	0.00509602	0.988853	-0.143998	0.691455	-0.0722593	0.842756	0.649971	0.0419108
PDE4A	PDE4A	midnightblue	0.199325	0.580891	0.00938404	0.979474	-0.130288	0.719784	-0.12014	0.740953	0.915835	0.000198129	-0.045521	0.900629	-0.127673	0.725224	-0.170038	0.638611	-0.127563	0.725453	-0.0495397	0.891897	-0.154108	0.670781	0.529202	0.115726
ESYT3	ESYT3	midnightblue	0.198641	0.582217	-0.218248	0.544681	0.249228	0.487434	-0.275439	0.441145	0.931532	8.84684e-05	0.186472	0.605984	-0.113506	0.75488	-0.202497	0.574759	-0.144448	0.69053	0.0849181	0.815575	0.00946111	0.979306	0.754323	0.0117034
BLM	BLM	midnightblue	0.198605	0.582286	-0.356996	0.311218	-0.0612939	0.866422	0.218281	0.544618	0.752796	0.011973	0.589208	0.073066	0.133407	0.71331	-0.307997	0.386614	0.0157565	0.965541	-0.155481	0.667989	0.349661	0.321973	0.448548	0.193524
TNC	TNC	midnightblue	0.196908	0.58558	0.00949588	0.97923	-0.054641	0.880829	-0.163851	0.651044	0.942659	4.41204e-05	-0.00984357	0.978469	-0.136637	0.706624	-0.124889	0.731027	-0.1184	0.7446	-0.144202	0.691036	-0.0871492	0.810802	0.592262	0.0712225
KL	KL	midnightblue	0.195565	0.588192	-0.188154	0.602677	0.27801	0.436718	-0.16389	0.650965	0.880354	0.000774125	-0.125361	0.730042	0.121358	0.738405	-0.301176	0.397756	0.181918	0.614964	-0.081092	0.823773	0.236145	0.511288	0.831123	0.0028868
HOXD10	HOXD10	midnightblue	0.191979	0.595185	-0.0398878	0.912884	-0.0844373	0.816605	-0.138747	0.702267	0.944743	3.8146e-05	0.0241715	0.947156	-0.143249	0.692994	-0.106761	0.769105	-0.219819	0.541714	-0.143895	0.691666	-0.0968895	0.790033	0.552766	0.0974823
MAML3	MAML3	midnightblue	0.190173	0.598718	-0.327366	0.355822	0.462857	0.177954	-0.217617	0.545873	0.657857	0.0386756	0.421783	0.224712	0.563134	0.0900733	-0.294522	0.40877	0.166185	0.646346	-0.121854	0.737368	0.245886	0.493482	0.761191	0.0105434
LMOD3	LMOD3	midnightblue	0.189172	0.60068	-0.107578	0.767378	-0.0724005	0.842452	-0.0862355	0.812756	0.870723	0.00104242	-0.169143	0.640404	-0.235854	0.511824	0.00316356	0.99308	-0.205531	0.568917	-0.107368	0.767821	-0.104125	0.77468	0.523166	0.120719
RORC	RORC	midnightblue	-0.187149	0.604652	0.241059	0.502271	-0.00682268	0.985076	0.412821	0.235754	-0.560908	0.0916329	0.332759	0.347477	-0.0473501	0.896654	0.437124	0.206507	0.458288	0.182842	-0.237243	0.509268	-0.119256	0.742807	-0.325187	0.359223
DNAJC22	DNAJC22	midnightblue	0.18606	0.606793	-0.153773	0.671463	0.00295246	0.993542	0.0709601	0.845554	0.856614	0.00154974	-0.155321	0.668314	0.340425	0.335785	-0.205682	0.568627	0.105295	0.772205	-0.260211	0.467788	0.0560092	0.877863	0.640763	0.0459125
STX1A	STX1A	midnightblue	0.184774	0.609326	-0.126807	0.727028	0.217682	0.54575	-0.225545	0.530962	0.713753	0.0204374	0.0807477	0.824512	0.647341	0.0430289	-0.203934	0.571989	0.0231657	0.949352	-0.255004	0.477059	-0.0488299	0.893439	0.648526	0.0425226
FGD1	FGD1	midnightblue	0.1845	0.609865	-0.124962	0.730875	0.215868	0.549184	-0.232378	0.518245	0.939426	5.47254e-05	0.391568	0.263135	-0.119125	0.74308	-0.206506	0.567044	-0.058295	0.872912	-0.0731349	0.84087	0.107188	0.768201	0.739859	0.0144341
FAAP24	FAAP24	midnightblue	0.183194	0.612443	-0.313142	0.378311	0.0708112	0.845875	0.220037	0.541304	0.837571	0.00249095	0.513956	0.128593	0.242971	0.498781	-0.177383	0.623955	0.133464	0.713192	-0.271667	0.44768	0.231573	0.519736	0.622857	0.0544094
ALDH1L2	ALDH1L2	midnightblue	0.182377	0.614056	-0.13932	0.701084	0.10116	0.780963	-0.118071	0.745291	0.986149	1.58361e-07	0.0639444	0.860692	0.0299276	0.934592	-0.206707	0.566658	-0.0822607	0.821267	-0.15592	0.667096	0.0580192	0.873509	0.726968	0.0172177
NRIP3	NRIP3	midnightblue	0.181465	0.615861	-0.0901529	0.804386	-0.0391954	0.914392	-0.0693397	0.849047	0.942435	4.4802e-05	-0.0764163	0.833812	-0.0768036	0.83298	-0.129633	0.721144	-0.134669	0.710697	-0.161177	0.656442	-0.0239119	0.947723	0.606349	0.063112
SCN9A	SCN9A	midnightblue	0.181419	0.615952	-0.125208	0.73036	-0.0630572	0.86261	-0.0716963	0.843968	0.953416	1.94725e-05	0.0226945	0.950381	-0.0733261	0.840459	-0.132809	0.71455	-0.239046	0.505958	-0.136082	0.707773	-0.0576078	0.8744	0.57167	0.0842522
GTSE1	GTSE1	midnightblue	0.179552	0.619649	-0.103751	0.775472	0.290843	0.414921	-0.264753	0.459769	0.950619	2.45054e-05	0.263139	0.462612	-0.0405721	0.911394	-0.283956	0.426553	0.0502342	0.89039	-0.0478637	0.895538	0.144709	0.689995	0.827822	0.00310611
SLIT2	SLIT2	midnightblue	0.179436	0.61988	-0.106785	0.769052	0.0156544	0.965764	-0.14055	0.698548	0.9454	3.63922e-05	-0.0809818	0.82401	-0.081422	0.823066	-0.12849	0.723523	-0.192047	0.595051	-0.12201	0.73704	-0.0456273	0.900398	0.630971	0.0504402
PLPBP	PLPBP	midnightblue	0.178884	0.620974	-0.186656	0.60562	0.331726	0.349067	0.0394299	0.913881	0.747521	0.0129379	0.263019	0.462824	0.541907	0.105645	-0.302455	0.395654	0.50071	0.140459	-0.205425	0.569121	0.217584	0.545935	0.822552	0.00348065
DDA1	DDA1	midnightblue	0.178848	0.621046	-0.210716	0.558986	0.331043	0.350121	-0.102012	0.779156	0.676704	0.0316347	0.599461	0.0669977	0.551913	0.0981083	-0.186583	0.605765	0.206812	0.566457	-0.281703	0.430392	0.151897	0.675285	0.687854	0.0279101
SOX17	SOX17	midnightblue	-0.17877	0.6212	-0.166462	0.645788	0.0963068	0.791272	0.551624	0.0983208	0.642239	0.0452544	-0.159982	0.65886	0.280592	0.432289	-0.263698	0.461626	-0.00836876	0.981695	-0.187764	0.603442	0.112262	0.757499	0.537633	0.108972
FSCN1	FSCN1	midnightblue	-0.178531	0.621674	0.165	0.648729	0.133402	0.713321	0.0162965	0.964361	0.805722	0.004894	-0.177107	0.624503	-0.25836	0.471075	-0.250584	0.48499	-0.3276	0.355458	-0.0125418	0.972569	-0.126049	0.728608	0.591046	0.071953
COL5A1	COL5A1	midnightblue	0.177385	0.623951	-0.100287	0.782816	-0.0134626	0.970556	-0.16263	0.653509	0.942305	4.52005e-05	-0.074219	0.838537	-0.0650783	0.858243	-0.166863	0.644982	-0.250205	0.485673	-0.117556	0.746371	-0.0383136	0.916312	0.599055	0.0672314
UNC5B	UNC5B	midnightblue	0.176869	0.624976	-0.0416998	0.90894	-0.0191702	0.958081	-0.128718	0.723049	0.95585	1.57582e-05	-0.0465203	0.898457	-0.0413625	0.909674	-0.162492	0.653786	-0.140628	0.698387	-0.156066	0.666799	-0.054717	0.880664	0.625723	0.0529847
SERPINB1	SERPINB1	midnightblue	0.17653	0.62565	-0.0955231	0.79294	0.403168	0.247983	-0.0555279	0.878907	0.745635	0.0132955	0.44944	0.192532	0.302742	0.395184	-0.160639	0.65753	0.534208	0.111685	-0.273494	0.44451	0.230692	0.52137	0.848422	0.0019154
ZDHHC2	ZDHHC2	midnightblue	0.172635	0.633415	-0.0842794	0.816943	0.0296309	0.935239	-0.0774367	0.831619	0.961691	8.99637e-06	-0.0427249	0.90671	0.0615028	0.86597	-0.173734	0.631222	-0.0712676	0.844891	-0.197866	0.583719	-0.00635967	0.986089	0.677276	0.031436
TTL	TTL	midnightblue	0.172626	0.633434	-0.228185	0.526034	0.305367	0.390892	-0.159395	0.660047	0.948175	2.96391e-05	0.101393	0.780469	0.0528871	0.884633	-0.298034	0.402939	0.0522538	0.886006	-0.0745557	0.837813	0.237329	0.50911	0.851312	0.00177995
EPRS1	EPRS1	midnightblue	0.172378	0.633929	-0.0605936	0.867937	0.213059	0.55452	-0.0487505	0.893611	0.89903	0.000401905	0.289844	0.416599	0.235159	0.513105	-0.368875	0.294208	0.326531	0.357124	-0.0914264	0.801668	0.123236	0.734479	0.808299	0.0046549
PLXDC2	PLXDC2	midnightblue	-0.17231	0.634065	0.356983	0.311237	0.32507	0.359406	-0.124736	0.731346	0.730654	0.0163867	-0.117781	0.745898	-0.0345796	0.924448	-0.480769	0.159546	0.130658	0.719016	0.0288611	0.936919	-0.0131165	0.971313	0.750048	0.0124691
DACT3	DACT3	midnightblue	-0.171183	0.636319	0.219205	0.542874	0.368068	0.295347	-0.109231	0.763887	0.824547	0.00333526	-0.162583	0.653603	-0.185535	0.607827	-0.217025	0.546994	-0.0968577	0.7901	-0.154201	0.670592	0.00829994	0.981845	0.793831	0.00611194
ADGRE5	ADGRE5	midnightblue	0.171109	0.636467	-0.0852725	0.814817	0.238779	0.506447	-0.163499	0.651755	0.94965	2.64535e-05	0.213997	0.552735	-0.0676716	0.852644	-0.0385497	0.915798	0.0408694	0.910747	-0.249538	0.486875	0.0572697	0.875133	0.795756	0.00590154
COL1A1	COL1A1	midnightblue	0.171105	0.636475	-0.0683849	0.851106	-0.0672548	0.853544	-0.125741	0.729249	0.929456	9.94417e-05	-0.0990157	0.785514	-0.088306	0.80833	-0.146252	0.68683	-0.24509	0.494927	-0.137032	0.705809	-0.0622883	0.864272	0.559197	0.0928429
ATP5MF-PTCD1	ATP5MF-PTCD1	midnightblue	0.171051	0.636583	-0.221847	0.537897	0.3602	0.30658	-0.142148	0.695259	0.871355	0.00102302	0.47325	0.167127	0.166714	0.645281	-0.0878534	0.809297	0.0702116	0.847167	-0.293956	0.409714	0.19482	0.589642	0.810323	0.00447307
DYM	DYM	midnightblue	0.168509	0.641675	0.076597	0.833424	-0.023688	0.948212	-0.196701	0.585982	0.874464	0.000931266	0.462298	0.178548	0.0582027	0.873112	-0.294505	0.408798	-0.0820407	0.821739	-0.139849	0.699993	-0.0422725	0.907694	0.542999	0.104805
FKBP10	FKBP10	midnightblue	-0.168442	0.641811	0.352649	0.317568	0.170732	0.63722	-0.15201	0.675056	0.797795	0.00568437	-0.165527	0.647669	-0.219386	0.542531	-0.19894	0.581636	-0.24611	0.493075	-0.22131	0.538906	-0.0948507	0.794371	0.621471	0.0551075
MARCKSL1	MARCKSL1	midnightblue	0.168236	0.642225	-0.271114	0.448641	0.28979	0.416691	0.122426	0.736171	0.693308	0.0262023	0.647891	0.0427932	0.4031	0.24807	-0.274651	0.442507	0.399304	0.252975	-0.158678	0.6615	0.268574	0.453071	0.706277	0.0224316
ANTXR2	ANTXR2	midnightblue	0.166942	0.644822	-0.121344	0.738435	0.0750804	0.836684	-0.135521	0.708933	0.964938	6.33773e-06	-0.017966	0.960712	-0.0435211	0.904978	-0.153044	0.672949	-0.164041	0.650661	-0.132821	0.714525	-0.00991483	0.978313	0.683844	0.0292131
PGR	PGR	midnightblue	0.16466	0.649415	-0.196357	0.58665	-0.0509343	0.88887	0.00674077	0.985255	0.939059	5.60396e-05	-0.0294784	0.935572	0.0167555	0.963358	-0.176226	0.626257	-0.232843	0.517384	-0.104581	0.773715	-0.0345161	0.924586	0.578741	0.0796184
FADS1	FADS1	midnightblue	0.163046	0.652669	-0.00593363	0.987021	0.0506532	0.88948	-0.177721	0.623283	0.964985	6.3043e-06	0.0478396	0.89559	-0.112922	0.756109	-0.147933	0.683387	-0.114749	0.752267	-0.169167	0.640357	-0.023722	0.948137	0.670613	0.0338061
MXRA5	MXRA5	midnightblue	0.162954	0.652853	-0.10824	0.76598	0.0483628	0.894453	-0.167251	0.644203	0.945571	3.59453e-05	-0.0787986	0.828694	-0.0709892	0.845491	-0.17233	0.634025	-0.218485	0.544232	-0.105556	0.771653	-0.0151181	0.966937	0.64639	0.0434381
C1QTNF1	C1QTNF1	midnightblue	0.162628	0.653513	-0.0402191	0.912163	-0.0578433	0.87389	-0.121754	0.737577	0.928526	0.000104669	-0.0899452	0.804829	-0.116826	0.747903	-0.109062	0.764244	-0.223562	0.534676	-0.155638	0.66767	-0.0854104	0.814522	0.567197	0.087272
FURIN	FURIN	midnightblue	-0.160418	0.657978	0.157649	0.663587	0.0275571	0.939765	0.296464	0.405541	0.730683	0.0163804	-0.172321	0.634044	0.282417	0.429173	-0.343506	0.331145	0.0093824	0.979478	-0.298303	0.402494	0.0177886	0.9611	0.557933	0.0937434
GRIN2D	GRIN2D	midnightblue	0.159095	0.660656	0.00445054	0.990265	-0.124522	0.731792	-0.235145	0.513132	0.853157	0.00169722	-0.093974	0.796238	-0.214543	0.551699	-0.183954	0.610943	-0.3593	0.307879	-0.1608	0.657205	0.0355985	0.922227	0.440998	0.202049
FN1	FN1	midnightblue	0.158595	0.661669	0.0250096	0.945326	0.110579	0.761045	-0.255156	0.476788	0.969729	3.54182e-06	0.13683	0.706226	0.0270997	0.940763	-0.222291	0.537063	-0.107024	0.768548	-0.197983	0.583492	-0.00396039	0.991337	0.709972	0.02143
TLN2	TLN2	midnightblue	0.156494	0.665931	-0.201368	0.576939	0.246829	0.491772	-0.208479	0.563263	0.641285	0.0456791	-0.151697	0.675694	-0.318997	0.368972	-0.0585014	0.872465	-0.0235212	0.948576	0.410522	0.238636	-0.230181	0.522319	0.596822	0.0685267
C14orf180	C14orf180	midnightblue	-0.155217	0.668526	-0.0226356	0.95051	0.443566	0.199125	-0.0577116	0.874175	0.824361	0.00334861	-0.11573	0.750205	-0.110546	0.761114	-0.201459	0.576764	-0.217504	0.546087	-0.122502	0.736013	0.101564	0.780106	0.815714	0.00401352
HOXD11	HOXD11	midnightblue	0.155192	0.668577	-0.101939	0.779311	-0.097946	0.787787	0.000674432	0.998525	0.930962	9.1388e-05	0.00704803	0.984583	-0.118704	0.743963	-0.0923862	0.799621	-0.225301	0.531418	-0.178068	0.622593	-0.0527749	0.884876	0.537547	0.10904
RNASEH2A	RNASEH2A	midnightblue	0.153192	0.672646	-0.0527522	0.884925	0.114396	0.753009	-0.0110553	0.97582	0.798869	0.00557232	0.614909	0.0584933	0.273112	0.445172	-0.06987	0.847903	0.0929845	0.798346	-0.451783	0.189937	0.0963791	0.791118	0.605843	0.0633925
SMPD3	SMPD3	midnightblue	0.152861	0.67332	-0.0355121	0.922415	-0.0691642	0.849425	-0.113801	0.754259	0.883009	0.000710022	-0.158262	0.662343	-0.160354	0.658108	0.00648385	0.985817	-0.26182	0.464941	-0.210624	0.559161	-0.124544	0.731748	0.524249	0.119814
CEP41	CEP41	midnightblue	0.151562	0.675969	-0.00682124	0.985079	0.109054	0.76426	-0.141338	0.696926	0.973094	2.21955e-06	0.0674273	0.853171	-0.0240788	0.947358	-0.196008	0.587329	-0.00649423	0.985794	-0.146252	0.686829	-0.0205856	0.954988	0.736565	0.0151132
HOXD13	HOXD13	midnightblue	0.150064	0.679029	-0.13054	0.71926	-0.101164	0.780956	0.0517202	0.887164	0.925755	0.000121453	0.0353177	0.922839	-0.123191	0.734572	-0.0926344	0.799092	-0.208747	0.562749	-0.176544	0.625623	-0.0274338	0.940034	0.533474	0.112272
EPHA2	EPHA2	midnightblue	0.1498	0.679568	-0.176688	0.625336	0.383112	0.274494	-0.129679	0.72105	0.917509	0.000183214	0.194655	0.589963	0.0136579	0.970129	-0.241935	0.500671	0.19812	0.583226	-0.0312164	0.931781	0.162351	0.65407	0.900393	0.00038129
ATP2B2	ATP2B2	midnightblue	-0.146422	0.686481	-0.127162	0.726287	0.206617	0.566831	0.355525	0.313359	0.791353	0.00639053	-0.122588	0.735833	0.20126	0.577148	-0.325795	0.358273	-0.0268222	0.941369	-0.259431	0.469172	0.251319	0.483667	0.697184	0.0250329
C1QTNF6	C1QTNF6	midnightblue	0.145787	0.687782	-0.0422533	0.907736	0.0129119	0.97176	-0.144704	0.690006	0.935937	6.81734e-05	-0.102016	0.779148	-0.0858706	0.813537	-0.130408	0.719534	-0.203034	0.573723	-0.154272	0.670448	-0.0614367	0.866113	0.622378	0.0546505
RUNX3	RUNX3	midnightblue	0.144154	0.691135	-0.0574607	0.874719	0.455959	0.185364	-0.120328	0.74056	0.527708	0.11695	0.681905	0.0298576	0.103732	0.775513	-0.164857	0.649017	0.566966	0.0874296	-0.0610451	0.86696	0.220873	0.539729	0.712591	0.0207388
TTC7B	TTC7B	midnightblue	-0.143852	0.691756	0.0609498	0.867167	0.474701	0.165648	-0.121763	0.737557	0.862698	0.00131302	0.014253	0.968828	-0.0835373	0.818532	-0.296793	0.404995	-0.116448	0.748697	-0.0716224	0.844127	0.0818078	0.822238	0.872933	0.000975661
ENTPD2	ENTPD2	midnightblue	0.142933	0.693645	-0.32809	0.354696	0.222529	0.536614	-0.0676533	0.852684	-0.475364	0.164974	0.401396	0.250265	0.569193	0.0859162	0.13889	0.701972	0.265831	0.457874	0.060407	0.868341	0.043455	0.905121	-0.155342	0.668271
RIPPLY3	RIPPLY3	midnightblue	0.142078	0.695402	-0.30163	0.397009	0.160691	0.657425	-0.220094	0.541196	0.569739	0.0855473	-0.0648228	0.858794	-0.241411	0.501629	-0.324728	0.359941	-0.234143	0.514981	0.673122	0.0328998	-0.206306	0.567428	0.449895	0.192026
TRIM7	TRIM7	midnightblue	0.141015	0.69759	-0.0379841	0.917029	0.0829525	0.819785	-0.0750489	0.836752	0.919473	0.000166781	-0.14574	0.687879	-0.0163736	0.964192	-0.11891	0.743532	-0.00320767	0.992983	-0.155986	0.666963	-0.0579194	0.873726	0.700524	0.0240548
PLXDC1	PLXDC1	midnightblue	0.140137	0.699401	0.0519704	0.886621	0.092211	0.799995	-0.130555	0.71923	0.918581	0.000174106	-0.0469531	0.897516	-0.0759599	0.834793	-0.0258383	0.943516	0.0129397	0.971699	-0.280111	0.433114	-0.0608605	0.86736	0.697883	0.0248259
IGDCC4	IGDCC4	midnightblue	0.137099	0.705669	-0.0212156	0.953612	0.0525618	0.885338	-0.159938	0.65895	0.936617	6.53824e-05	-0.088411	0.808106	-0.132442	0.715312	-0.13125	0.717786	-0.16106	0.656679	-0.138439	0.702903	-0.0472816	0.896802	0.653233	0.040551
TMEM150C	TMEM150C	midnightblue	0.135286	0.709418	-0.113917	0.754015	0.296137	0.406084	-0.113825	0.754209	0.949438	2.68958e-05	0.07499	0.836879	0.0927134	0.798924	-0.169112	0.640466	0.103859	0.775244	-0.201124	0.57741	0.102058	0.77906	0.861127	0.00137145
SPARC	SPARC	midnightblue	0.132199	0.715816	-0.0419289	0.908442	0.00838417	0.981661	-0.123464	0.734002	0.936919	6.41683e-05	-0.0891741	0.806475	-0.086845	0.811453	-0.133138	0.713868	-0.21841	0.544374	-0.159319	0.660202	-0.0612581	0.8665	0.616704	0.0575541
TECPR1	TECPR1	midnightblue	0.131404	0.717466	-0.310629	0.382356	0.427398	0.217946	-0.273119	0.445158	0.795392	0.00594092	0.390771	0.264195	0.0422517	0.907739	-0.328722	0.353715	-0.130087	0.720201	0.186324	0.606274	0.124577	0.731678	0.764481	0.0100175
RASL11B	RASL11B	midnightblue	0.130752	0.718821	-0.193121	0.592954	-0.264105	0.460909	0.147839	0.683579	0.69091	0.0269441	-0.226715	0.528776	-0.177999	0.622731	-0.369835	0.292855	-0.2065	0.567056	0.302194	0.396082	-0.0650708	0.858259	0.291181	0.414356
RCOR2	RCOR2	midnightblue	-0.127696	0.725176	0.631224	0.0503196	-0.103339	0.776345	-0.0952428	0.793536	0.514426	0.128183	0.20317	0.573461	-0.294466	0.408863	-0.0629274	0.86289	-0.00206701	0.995478	-0.3395	0.337185	-0.198619	0.582258	0.270706	0.449351
SPINDOC	SPINDOC	midnightblue	0.127496	0.725592	-0.161198	0.656399	0.340445	0.335756	0.0126178	0.972403	0.774445	0.00853756	0.662549	0.0368325	0.183668	0.611508	-0.194182	0.590884	0.292734	0.411755	-0.219471	0.542371	0.241872	0.500787	0.763949	0.0101013
FES	FES	midnightblue	-0.126969	0.726689	0.105296	0.772201	0.258295	0.471191	0.000953602	0.997914	0.845316	0.00206911	0.0440713	0.903781	-0.240147	0.50394	0.0242514	0.946981	-0.244077	0.496768	-0.265696	0.458112	-0.101157	0.78097	0.693716	0.0260772
PKM	PKM	midnightblue	-0.124837	0.731135	0.423691	0.2224	0.227129	0.528003	-0.118822	0.743715	0.730726	0.0163709	0.398603	0.253887	-0.0217601	0.952422	-0.13275	0.714672	0.0472691	0.89683	-0.436417	0.207327	-0.028523	0.937657	0.630367	0.0507288
FUT4	FUT4	midnightblue	0.123553	0.733816	-0.014763	0.967713	0.355999	0.312668	-0.125026	0.73074	0.877628	0.000844238	0.125032	0.730729	-0.00716306	0.984332	-0.168058	0.642581	0.315771	0.374103	-0.14291	0.69369	0.11142	0.759272	0.883404	0.000700832
ST7	ST7	midnightblue	0.119363	0.742581	-0.062832	0.863096	0.322077	0.364105	0.00256222	0.994395	0.835677	0.00260289	0.092697	0.798959	0.361069	0.305329	-0.23608	0.511408	0.397132	0.255805	-0.287263	0.420949	0.173432	0.631825	0.86445	0.00125003
AOC3	AOC3	midnightblue	-0.119154	0.743021	-0.105431	0.771917	0.426982	0.218444	0.0176464	0.961411	0.846734	0.00199787	-0.0947614	0.794561	0.123431	0.734071	-0.317164	0.371883	-0.128468	0.72357	-0.101196	0.780887	0.134685	0.710663	0.845507	0.00205942
SLC9A5	SLC9A5	midnightblue	0.118975	0.743395	-0.121579	0.737943	0.143804	0.691855	-0.0854096	0.814523	0.83876	0.00242252	-0.149732	0.679706	0.423261	0.22292	-0.267891	0.454264	-0.0524376	0.885608	-0.211334	0.557806	0.00869842	0.980974	0.687335	0.0280763
PCDH12	PCDH12	midnightblue	0.118289	0.744832	-0.051319	0.888035	0.0751253	0.836588	-0.116261	0.749089	0.954388	1.79198e-05	-0.021846	0.952235	-0.063747	0.861119	-0.121355	0.738412	-0.185541	0.607815	-0.189488	0.60006	-0.0384172	0.916086	0.672761	0.033029
FGFR3	FGFR3	midnightblue	0.115197	0.751323	0.146798	0.685709	0.0228095	0.95013	-0.196061	0.587227	0.867492	0.00114594	-0.151876	0.67533	-0.210908	0.55862	-0.0607267	0.867649	-0.0687761	0.850262	-0.18202	0.614763	-0.12501	0.730775	0.606754	0.0628884
SLC39A8	SLC39A8	midnightblue	0.114918	0.75191	-0.082737	0.820247	0.102827	0.777428	0.14142	0.696758	0.879091	0.000806058	0.0665028	0.855167	-0.0615784	0.865807	-0.170019	0.638648	0.237664	0.508494	-0.244881	0.495306	0.217008	0.547026	0.715773	0.0199204
CBX8	CBX8	midnightblue	-0.110652	0.76089	0.364645	0.300208	0.062129	0.864616	-0.0209959	0.954092	0.806665	0.00480553	0.0883677	0.808198	-0.167408	0.643886	-0.0153746	0.966376	-0.127869	0.724814	-0.417853	0.229517	-0.156459	0.666002	0.565728	0.088278
LEF1	LEF1	midnightblue	-0.109392	0.763548	-0.00614116	0.986567	0.488028	0.152427	-0.141143	0.697326	0.829664	0.00298234	-0.0919625	0.800525	-0.114098	0.753635	-0.209525	0.561261	-0.119157	0.743014	-0.110736	0.760714	0.128407	0.723695	0.862725	0.00131204
RNF150	RNF150	midnightblue	0.108416	0.765608	-0.0576978	0.874205	0.237766	0.508306	-0.116241	0.74913	0.901935	0.000358911	-0.122468	0.736083	-0.0890673	0.806704	-0.22114	0.539227	0.0916409	0.801211	-0.0514014	0.887856	0.0778272	0.83078	0.799257	0.00553225
PLXNB2	PLXNB2	midnightblue	-0.108412	0.765615	0.399366	0.252894	0.108072	0.766335	-0.119813	0.74164	0.738408	0.0147306	-0.0177516	0.961181	-0.0868506	0.811441	0.135696	0.70857	-0.176059	0.626588	-0.488559	0.151913	-0.290734	0.415105	0.546593	0.102071
ELFN1	ELFN1	midnightblue	0.108155	0.76616	-0.0436151	0.904773	0.0821643	0.821474	-0.117532	0.746422	0.940242	5.18879e-05	-0.0941945	0.795768	-0.0930017	0.798309	-0.15773	0.663422	-0.164871	0.648989	-0.150931	0.677257	-0.011092	0.975739	0.676003	0.0318798
CFAP251	CFAP251	midnightblue	-0.10814	0.76619	-0.207982	0.564215	0.236064	0.511436	0.223993	0.533867	0.810095	0.00449327	-0.0701206	0.847363	-0.187822	0.603329	-0.33354	0.346276	-0.164589	0.649558	0.0823195	0.821141	0.186172	0.606574	0.684495	0.0289987
SLC16A1	SLC16A1	midnightblue	0.107237	0.768098	0.138735	0.702292	-0.0184917	0.959563	-0.374816	0.285893	0.701929	0.0236511	-0.203417	0.572986	0.0757531	0.835238	-0.508662	0.133258	-0.190465	0.598146	-0.0960148	0.791893	0.192731	0.593715	0.452016	0.18968
DLX1	DLX1	midnightblue	0.106606	0.769432	-0.0133578	0.970785	0.0694368	0.848837	-0.0431746	0.905731	0.787692	0.00681845	-0.228184	0.526036	0.415928	0.231893	-0.153451	0.672118	0.00443238	0.990304	-0.28812	0.419502	-0.112272	0.757477	0.623002	0.0543372
ACVRL1	ACVRL1	midnightblue	-0.104193	0.774536	0.0406622	0.911198	0.243059	0.498622	0.0164644	0.963994	0.851986	0.00174941	-0.131253	0.717779	-0.160241	0.658335	-0.0396743	0.913349	-0.231497	0.519878	-0.252655	0.481266	-0.0336447	0.926486	0.706587	0.0223463
ORC6	ORC6	midnightblue	0.100672	0.781997	-0.217126	0.546802	0.40216	0.24928	-0.198255	0.582965	0.785858	0.00704029	0.544582	0.103595	0.115731	0.750202	-0.397287	0.255603	0.00516165	0.988709	-0.0799537	0.826215	0.385325	0.271497	0.758087	0.0110572
INPP5J	INPP5J	midnightblue	-0.0994816	0.784525	0.00556731	0.987822	0.131659	0.716936	0.254846	0.477342	-0.4941	0.146623	-0.113848	0.754161	0.515178	0.12753	0.495392	0.145405	0.299977	0.399729	-0.401985	0.249505	-0.163109	0.65254	-0.175739	0.627226
ABCA4	ABCA4	midnightblue	0.0992886	0.784935	-0.16448	0.649778	0.0249776	0.945396	0.0197834	0.956741	0.898631	0.000408104	-0.101298	0.780671	-0.185491	0.607913	-0.147372	0.684534	-0.218502	0.544201	-0.00657317	0.985622	-0.0376852	0.917681	0.600938	0.0661513
GPR68	GPR68	midnightblue	0.0970631	0.789664	-0.0117312	0.974342	0.176484	0.625742	-0.122512	0.735991	0.937155	6.323e-05	-0.0898235	0.805089	-0.0358756	0.921623	-0.164728	0.649277	-0.0223005	0.951242	-0.184069	0.610715	0.0244809	0.94648	0.762133	0.0103909
FAM136A	FAM136A	midnightblue	0.0968096	0.790203	-0.200771	0.578093	0.458585	0.182522	0.132367	0.715468	0.590734	0.0721406	0.566286	0.087895	0.378702	0.280521	-0.0956525	0.792664	0.544406	0.103729	-0.323789	0.361414	0.313971	0.376982	0.773251	0.00870608
KCTD15	KCTD15	midnightblue	-0.0947156	0.794658	0.0369884	0.919198	0.460625	0.180332	-0.00557522	0.987805	0.844545	0.00210861	0.352545	0.317721	-0.0483566	0.894467	-0.0769677	0.832627	0.0369294	0.919327	-0.315006	0.375326	0.113162	0.755604	0.856211	0.00156639
ATG4A	ATG4A	midnightblue	0.0945178	0.79508	-0.130096	0.720183	0.474282	0.166075	-0.0118188	0.97415	0.583384	0.0766668	0.608178	0.0621057	0.46822	0.172316	-0.215197	0.550457	0.482942	0.157394	-0.32307	0.362542	0.340951	0.334991	0.764061	0.0100835
ARAP3	ARAP3	midnightblue	-0.0907005	0.803217	0.10802	0.766445	0.436661	0.207044	-0.155591	0.667766	0.84884	0.00189538	-0.0656832	0.856936	-0.16065	0.657507	-0.159198	0.660448	-0.0277758	0.939287	-0.179382	0.619986	0.0777695	0.830904	0.858006	0.00149303
ITGA10	ITGA10	midnightblue	0.0903847	0.803891	0.0181835	0.960237	0.241927	0.500686	-0.17696	0.624796	0.915103	0.000204932	-0.0709116	0.845658	-0.117862	0.745728	-0.140363	0.698935	0.0212863	0.953457	-0.163727	0.651295	0.0410361	0.910384	0.791305	0.00639601
GLRX	GLRX	midnightblue	0.0883911	0.808148	-0.118751	0.743865	-0.0005552	0.998785	0.263631	0.461744	0.872164	0.000998547	0.0149616	0.967279	0.0974865	0.788763	-0.183775	0.611296	0.13554	0.708894	-0.241039	0.502308	0.0995758	0.784325	0.638473	0.046946
DEPDC7	DEPDC7	midnightblue	0.0860462	0.813161	-0.0674491	0.853124	0.138027	0.703752	-0.0126997	0.972224	0.945085	3.72255e-05	-0.0494023	0.892196	-0.0600415	0.869132	-0.177546	0.623631	-0.027122	0.940714	-0.153538	0.671941	0.0421357	0.907992	0.740592	0.0142861
CNIH3	CNIH3	midnightblue	0.0821249	0.821558	0.0743093	0.838343	0.0947064	0.794678	-0.200283	0.579036	0.874287	0.000936321	-0.183956	0.610939	-0.143431	0.69262	-0.0198694	0.956553	-0.189443	0.600149	-0.235441	0.512585	-0.110422	0.761375	0.637092	0.0475767
MMP14	MMP14	midnightblue	0.0814979	0.822903	-0.00192485	0.995789	0.0813203	0.823284	-0.119249	0.742821	0.943216	4.24595e-05	-0.0387894	0.915276	-0.116101	0.749425	-0.141878	0.695815	-0.200616	0.578393	-0.178663	0.621413	-0.0343567	0.924933	0.666032	0.0355039
RGS2	RGS2	midnightblue	0.0810052	0.823959	0.276613	0.439121	0.225834	0.530421	-0.190474	0.598129	0.734916	0.0154613	0.0328853	0.928141	0.285061	0.424678	-0.278274	0.436263	0.402646	0.248654	-0.230917	0.520953	-0.0381488	0.916671	0.737357	0.0149478
FRMD1	FRMD1	midnightblue	0.0800641	0.825978	-0.197127	0.585155	0.31625	0.37334	-0.262239	0.4642	0.812297	0.00430066	-0.0817845	0.822288	-0.0266287	0.941791	-0.311615	0.380767	-0.214443	0.55189	-0.0895629	0.805645	0.311774	0.38051	0.720973	0.0186311
BAX	BAX	midnightblue	-0.0774008	0.831697	0.157804	0.663273	0.292127	0.412771	-0.00910358	0.980088	0.889382	0.000572058	0.24152	0.50143	-0.131115	0.718066	-0.120931	0.739299	0.018979	0.958498	-0.308816	0.385286	0.0463906	0.898739	0.784751	0.00717669
IGFBP3	IGFBP3	midnightblue	0.0761189	0.834451	0.0465008	0.898499	0.228002	0.526375	-0.227848	0.526661	0.862214	0.00133083	0.463628	0.177138	0.179364	0.620022	-0.190787	0.597517	-0.117022	0.747492	-0.283317	0.427641	-0.00655923	0.985652	0.688222	0.0277922
BEND6	BEND6	midnightblue	0.0756623	0.835433	0.0217014	0.952551	0.138266	0.703259	-0.0902924	0.804088	0.942528	4.45186e-05	0.212476	0.555629	-0.197745	0.583955	-0.201299	0.577073	-0.0508197	0.889118	-0.186046	0.606821	0.112269	0.757484	0.708776	0.0217508
CCNDBP1	CCNDBP1	midnightblue	0.0754843	0.835816	-0.170117	0.638452	0.390326	0.264787	0.111134	0.759874	0.814459	0.00411738	0.226513	0.529153	0.398097	0.254546	-0.249862	0.486291	0.376712	0.283265	-0.25818	0.471396	0.22886	0.524776	0.881377	0.000748951
TXNIP	TXNIP	midnightblue	0.0744241	0.838096	-0.19491	0.589466	0.364535	0.300364	0.182464	0.613886	0.686715	0.0282761	-0.0239623	0.947612	0.388646	0.267031	-0.35382	0.315851	0.531823	0.113599	-0.0289896	0.936638	0.218865	0.543516	0.827536	0.00312565
FKBP7	FKBP7	midnightblue	0.0737794	0.839483	0.00257046	0.994377	0.105106	0.772604	-0.0930905	0.79812	0.939716	5.37058e-05	-0.0716946	0.843972	-0.105771	0.771197	-0.157775	0.663332	-0.131881	0.716475	-0.183938	0.610975	0.000212514	0.999535	0.695008	0.0256849
SMAD6	SMAD6	midnightblue	-0.07327	0.84058	0.124529	0.731778	0.156736	0.665439	-0.0492902	0.892439	0.874941	0.000917745	-0.184692	0.609488	-0.15152	0.676055	-0.264349	0.460479	-0.169377	0.639935	-0.0859826	0.813297	-0.0384259	0.916067	0.685684	0.0286102
NUDT12	NUDT12	midnightblue	-0.0688868	0.850023	-0.0232088	0.949258	0.35835	0.309254	0.188232	0.602525	0.644197	0.0443915	0.252118	0.482232	0.622526	0.0545757	-0.445484	0.196959	0.355948	0.312743	-0.222797	0.536112	0.196621	0.586137	0.748623	0.0127319
EXT1	EXT1	midnightblue	0.0657584	0.856774	-0.074435	0.838073	0.226678	0.528845	-0.115778	0.750102	0.937791	6.07554e-05	-0.048396	0.894381	-0.106838	0.768941	-0.178968	0.620808	-0.113567	0.754751	-0.101352	0.780556	0.0357333	0.921933	0.771412	0.00897046
COLGALT1	COLGALT1	midnightblue	0.0613551	0.86629	-0.0284698	0.937773	0.297093	0.404497	-0.156786	0.665337	0.948739	2.83896e-05	0.175142	0.628413	0.165892	0.646935	-0.255216	0.47668	-0.0431536	0.905777	-0.202102	0.575521	0.0437526	0.904474	0.828712	0.00304583
TYMS	TYMS	midnightblue	0.0606558	0.867803	-0.144943	0.689515	0.28376	0.426888	-0.0813764	0.823163	0.949073	2.76677e-05	0.0831183	0.81943	-0.0827199	0.820283	-0.227486	0.527337	-0.0945058	0.795105	-0.0745506	0.837824	0.112589	0.75681	0.809947	0.00450641
SHC1	SHC1	midnightblue	0.0603143	0.868541	-0.0235478	0.948518	0.264214	0.460717	-0.150547	0.678042	0.93687	6.43617e-05	-0.0370157	0.919139	-0.0592798	0.87078	-0.165173	0.648381	-0.0647283	0.858999	-0.155939	0.667057	0.0279112	0.938992	0.803959	0.00506253
PABPC4L	PABPC4L	midnightblue	-0.0580757	0.873387	-0.169168	0.640355	0.44188	0.201043	-0.0200083	0.956249	0.843594	0.00215804	-0.12093	0.739301	-0.0123939	0.972892	-0.284704	0.425283	-0.0676757	0.852636	-0.0179724	0.960698	0.177387	0.623947	0.860444	0.0013974
LOXL3	LOXL3	midnightblue	-0.0580603	0.87342	0.313944	0.377025	0.0382044	0.91655	-0.143374	0.692738	0.831418	0.00286777	-0.132335	0.715533	-0.196188	0.586979	-0.162973	0.652815	-0.191205	0.596697	-0.240999	0.502381	-0.123355	0.734229	0.569695	0.085577
NR3C1	NR3C1	midnightblue	0.0566332	0.876511	0.0498913	0.891134	0.352345	0.318016	-0.102886	0.777305	0.889342	0.000572853	0.0548377	0.880403	0.142714	0.694094	-0.301141	0.397812	0.277543	0.43752	-0.184582	0.609705	0.13891	0.70193	0.893454	0.000494865
KLHL33	KLHL33	midnightblue	0.0545234	0.881084	-0.101298	0.78067	0.39913	0.253202	-0.153001	0.673036	0.878561	0.000819736	-0.0835308	0.818546	-0.0384396	0.916037	-0.209567	0.561181	0.0550182	0.880011	-0.122832	0.735322	0.186837	0.605264	0.87428	0.000936525
AP1S1	AP1S1	midnightblue	0.0538151	0.88262	-0.0153125	0.966512	0.442129	0.200759	0.0146344	0.967994	0.620871	0.055412	0.611106	0.0605168	0.0588621	0.871684	0.100561	0.782234	0.411023	0.238006	-0.423223	0.222966	0.196498	0.586377	0.742583	0.0138891
LTBP1	LTBP1	midnightblue	0.0538097	0.882632	-0.0725315	0.842169	0.376021	0.284221	-0.226979	0.528284	0.928923	0.000102416	0.180252	0.618263	-0.053283	0.883774	-0.23168	0.519538	-0.0967464	0.790337	-0.0962139	0.79147	0.101743	0.779727	0.844996	0.00208541
SYDE1	SYDE1	midnightblue	0.0530957	0.88418	0.0987284	0.786124	0.162069	0.65464	-0.129485	0.721454	0.93678	6.47215e-05	0.0970662	0.789657	-0.146743	0.685823	-0.0991191	0.785295	-0.0633694	0.861935	-0.270085	0.450432	-0.00381443	0.991656	0.727404	0.0171179
PDHA1	PDHA1	midnightblue	-0.0526041	0.885246	0.00122206	0.997327	0.506071	0.135578	-0.0403683	0.911838	0.721094	0.0186017	0.623553	0.0540612	0.0165106	0.963893	-0.147115	0.685061	0.180011	0.61874	-0.281502	0.430735	0.251373	0.483569	0.806808	0.00479213
SACS	SACS	midnightblue	0.0511789	0.888339	-0.207033	0.566033	0.403628	0.247393	-0.1325	0.715191	0.835344	0.00262296	-0.023243	0.949183	0.000557512	0.99878	-0.487774	0.152672	0.0433385	0.905375	0.263194	0.462514	0.168896	0.640899	0.844936	0.00208848
RNF130	RNF130	midnightblue	0.0511764	0.888344	0.106045	0.770618	0.17321	0.632267	0.137612	0.704611	0.601641	0.0657514	0.609957	0.0611372	0.347524	0.325142	-0.212815	0.554984	0.46334	0.177442	-0.345069	0.328803	0.131679	0.716895	0.585243	0.0755052
STK39	STK39	midnightblue	0.0506728	0.889438	0.0411661	0.910102	0.214459	0.551859	-0.092459	0.799466	0.905475	0.000311194	-0.0694444	0.848821	-0.13217	0.715875	-0.247047	0.491377	0.0653083	0.857746	-0.0426631	0.906844	0.0176024	0.961507	0.778545	0.00797605
PLOD3	PLOD3	midnightblue	-0.0492988	0.892421	0.203926	0.572004	0.175142	0.628415	-0.142395	0.69475	0.892767	0.000507329	0.0278422	0.939142	-0.137331	0.70519	-0.0893993	0.805994	-0.198395	0.582692	-0.26442	0.460354	-0.131221	0.717846	0.686186	0.0284472
GOLM1	GOLM1	midnightblue	-0.0484237	0.894321	0.228815	0.52486	0.375236	0.285309	-0.119798	0.74167	0.604823	0.0639596	0.681917	0.0298537	-0.0950994	0.793841	-0.171233	0.63622	0.268084	0.453926	-0.251293	0.483715	0.174907	0.628882	0.653093	0.0406091
CCDC68	CCDC68	midnightblue	0.0443553	0.903163	-0.087712	0.809599	0.213316	0.554032	0.0534176	0.883482	0.94655	3.34678e-05	0.110543	0.761121	-0.0661705	0.855884	-0.160162	0.658496	0.00919829	0.97988	-0.222514	0.536644	0.128804	0.722868	0.784125	0.00725462
LINGO1	LINGO1	midnightblue	-0.0442196	0.903459	0.275029	0.441853	-0.0653878	0.857574	-0.0587711	0.871881	0.830272	0.00294226	-0.0940051	0.796171	-0.215864	0.549193	-0.155686	0.667572	-0.235889	0.511759	-0.229708	0.5232	-0.140316	0.69903	0.492972	0.14769
ANGPTL1	ANGPTL1	midnightblue	0.0438502	0.904262	-0.144945	0.68951	0.223732	0.534358	-0.11752	0.746446	0.902701	0.000348155	-0.119689	0.741899	-0.0262032	0.94272	-0.216902	0.547225	-0.253641	0.479499	-0.0513635	0.887938	0.0193257	0.957741	0.726241	0.017385
SIGLEC15	SIGLEC15	midnightblue	-0.042506	0.907186	-0.151967	0.675144	-0.117019	0.747498	0.418402	0.228842	0.757599	0.0111395	-0.0814291	0.82305	-0.0655439	0.857237	-0.0960205	0.791881	-0.192822	0.593537	-0.236194	0.511197	0.0552168	0.879581	0.426853	0.218597
CCT3	CCT3	midnightblue	0.0407561	0.910994	-0.0668542	0.854408	0.410528	0.238628	0.112176	0.757679	0.651431	0.0412983	0.590216	0.0724542	0.309305	0.384495	-0.076728	0.833142	0.426453	0.219077	-0.283747	0.42691	0.103249	0.776536	0.760843	0.0106001
SNAI2	SNAI2	midnightblue	0.0388846	0.915068	-0.00587519	0.987148	0.146528	0.686265	-0.0833165	0.819005	0.924955	0.000126648	-0.10412	0.774691	-0.124617	0.731594	-0.156105	0.666721	-0.160337	0.658142	-0.164977	0.648776	0.00407157	0.991094	0.707461	0.0221073
ABCA6	ABCA6	midnightblue	0.0380536	0.916878	-0.172693	0.6333	0.127813	0.724931	0.074121	0.838748	0.903974	0.000330812	-0.143647	0.692176	0.00972166	0.978736	-0.218769	0.543696	-0.162167	0.654443	-0.125114	0.730557	0.0823269	0.821126	0.690032	0.0272192
CDC25B	CDC25B	midnightblue	0.0376776	0.917697	0.0364134	0.920451	0.41554	0.232372	-0.136771	0.706348	0.73907	0.0145949	0.532678	0.11291	-0.136792	0.706304	0.123412	0.734111	0.127846	0.724862	-0.361243	0.305078	0.0696407	0.848398	0.751478	0.0122092
PARD6G	PARD6G	midnightblue	0.0376485	0.917761	-0.0892638	0.806284	0.284615	0.425435	-0.131769	0.716709	0.91792	0.000179676	-0.00279795	0.99388	-0.125967	0.728778	-0.112052	0.757941	-0.176103	0.626501	-0.12578	0.729167	0.0159955	0.965019	0.777346	0.00813753
SOX12	SOX12	midnightblue	0.0347395	0.924099	-0.0328778	0.928158	0.250362	0.485389	-0.0779363	0.830546	0.77487	0.00847806	0.635814	0.0481653	-0.181786	0.615225	-0.0298206	0.934826	-0.097647	0.788422	-0.268562	0.453091	0.119169	0.742989	0.621197	0.0552464
ADRA1A	ADRA1A	midnightblue	-0.0332749	0.927292	-0.0838354	0.817894	0.458098	0.183048	-0.183084	0.612661	0.84447	0.00211246	-0.090595	0.803442	-0.0897715	0.8052	-0.218773	0.543688	-0.116968	0.747605	-0.0422778	0.907682	0.112986	0.755975	0.854225	0.00165059
LOX	LOX	midnightblue	-0.0299712	0.934497	0.339827	0.33669	-0.0185703	0.959392	-0.228834	0.524825	0.758453	0.0109957	-0.201003	0.577644	0.101638	0.77995	-0.322081	0.364099	-0.20514	0.569668	-0.240449	0.503388	-0.118649	0.744077	0.494587	0.146163
TRIM46	TRIM46	midnightblue	-0.0297451	0.93499	-0.0558627	0.878181	0.46352	0.177251	-0.307061	0.388133	0.777351	0.00813679	0.312508	0.37933	-0.228362	0.525703	-0.231153	0.520515	-0.240953	0.502465	0.0574068	0.874836	0.0891485	0.80653	0.750801	0.0123317
LPL	LPL	midnightblue	-0.0293583	0.935834	-0.0954657	0.793062	0.279321	0.434466	-0.031952	0.930176	0.911281	0.000243242	-0.040449	0.911662	-0.0797651	0.82662	-0.191868	0.595402	-0.207168	0.565774	-0.120427	0.740353	0.0589188	0.871562	0.770003	0.00917668
SHMT2	SHMT2	midnightblue	-0.0285235	0.937656	0.168484	0.641726	-0.0294045	0.935733	0.0669373	0.854229	0.554703	0.0960694	-0.246487	0.492393	0.611834	0.0601259	-0.312511	0.379325	0.0375362	0.918005	-0.321349	0.365252	-0.0965253	0.790807	0.417038	0.230521
CDCA4	CDCA4	midnightblue	0.028295	0.938154	-0.0673604	0.853316	0.382973	0.274683	-0.201632	0.576429	0.916889	0.000188634	0.228691	0.525091	-0.0517813	0.887032	-0.292084	0.412842	-0.0968778	0.790058	0.00504478	0.988965	0.0561264	0.87761	0.83925	0.00239469
PDE7B	PDE7B	midnightblue	-0.0260928	0.942961	0.174513	0.629669	0.204936	0.57006	-0.089766	0.805211	0.895096	0.000466009	-0.00892408	0.98048	-0.125781	0.729167	-0.315579	0.374411	0.0464603	0.898587	-0.199009	0.581504	0.14036	0.698941	0.757135	0.0112182
MMRN2	MMRN2	midnightblue	0.0245545	0.946319	-0.0555751	0.878804	0.33136	0.349632	-0.0851768	0.815022	0.927214	0.000112387	-0.00865961	0.981059	-0.0238717	0.94781	-0.167892	0.642914	-0.018593	0.959342	-0.179092	0.620563	0.0815954	0.822694	0.848197	0.00192623
DNAJC3	DNAJC3	midnightblue	0.0230729	0.949555	0.0380973	0.916783	0.391791	0.26284	0.0272423	0.940452	0.421755	0.224746	0.482367	0.157962	0.649004	0.0423195	-0.389424	0.265991	0.58107	0.0781285	-0.201163	0.577335	0.224334	0.53323	0.638419	0.0469706
DHDDS	DHDDS	midnightblue	0.0217655	0.952411	0.0636478	0.861333	0.448107	0.194017	-0.186066	0.606781	0.761966	0.0104179	0.134346	0.711365	-0.00136673	0.99701	0.180772	0.617232	0.0909061	0.802778	-0.447391	0.194817	-0.00967202	0.978844	0.814164	0.004142
EDIL3	EDIL3	midnightblue	0.0209703	0.954148	-0.148898	0.681412	0.300932	0.398156	-0.135732	0.708497	0.912535	0.000230135	0.0329495	0.928001	0.0160329	0.964937	-0.258551	0.470735	-0.246141	0.493018	-0.109732	0.762831	0.118618	0.744144	0.772043	0.00887918
WSCD1	WSCD1	midnightblue	0.0196668	0.956996	0.0787643	0.828768	0.0176714	0.961356	-0.0405152	0.911518	0.911432	0.00024164	-0.0909612	0.80266	-0.128561	0.723376	-0.191725	0.595681	-0.207015	0.566067	-0.148429	0.682371	-0.0841546	0.81721	0.60913	0.0615861
KLHL14	KLHL14	midnightblue	0.0196583	0.957014	-0.144723	0.689966	0.300732	0.398485	0.19167	0.595789	0.783547	0.00732707	-0.118342	0.744722	0.0221768	0.951512	-0.250482	0.485173	0.325201	0.359201	-0.18161	0.615574	0.346876	0.326106	0.808095	0.00467349
PKN3	PKN3	midnightblue	-0.0192499	0.957906	-0.120693	0.739796	0.353756	0.315945	0.191155	0.596797	0.835438	0.00261728	0.415342	0.232618	0.000714689	0.998437	-0.214494	0.551792	0.221783	0.538017	-0.174228	0.630237	0.231092	0.520628	0.818237	0.00381058
SVEP1	SVEP1	midnightblue	-0.0189085	0.958652	-0.0425029	0.907193	0.312536	0.379285	-0.0720619	0.843181	0.938433	5.83351e-05	0.0512452	0.888195	0.0049711	0.989126	-0.234894	0.513594	-0.124736	0.731346	-0.189158	0.600706	0.0998307	0.783784	0.8208	0.00361204
ALAS1	ALAS1	midnightblue	-0.0188731	0.95873	0.0294211	0.935697	0.320563	0.366493	-0.0267339	0.941561	0.93404	7.64388e-05	0.223363	0.535049	-0.0384153	0.91609	-0.186693	0.605548	0.0250274	0.945287	-0.245009	0.495074	0.0984629	0.786688	0.838258	0.00245126
INHBB	INHBB	midnightblue	0.0187269	0.959049	-0.225771	0.530539	0.448871	0.193165	0.227246	0.527784	0.353953	0.315657	0.656289	0.0393048	-0.0362221	0.920868	-0.145548	0.688274	0.560342	0.0920317	0.0378429	0.917337	0.362325	0.303525	0.588564	0.0734587
FUT8	FUT8	midnightblue	0.0175868	0.961541	-0.0548544	0.880366	0.339159	0.337702	-0.0383491	0.916235	0.921817	0.000148624	-0.0138645	0.969677	0.0401313	0.912354	-0.302326	0.395866	0.0956732	0.79262	-0.17025	0.638187	0.213171	0.554306	0.874591	0.000927653
ADARB1	ADARB1	midnightblue	0.0172443	0.962289	-0.0540445	0.882122	0.40659	0.243609	-0.162586	0.653597	0.881849	0.000737529	-0.0144108	0.968483	-0.158586	0.661686	-0.175524	0.627653	-0.00557168	0.987812	-0.0971629	0.789451	0.136567	0.706769	0.861044	0.00137459
MAST4	MAST4	midnightblue	0.0144509	0.968395	-0.253022	0.480607	0.379469	0.279469	0.160966	0.65687	0.815168	0.00405846	-0.0542676	0.881639	0.237422	0.508939	-0.426022	0.219593	0.247999	0.489655	-0.00129107	0.997176	0.293902	0.409805	0.868223	0.00112188
DLX3	DLX3	midnightblue	0.0136116	0.97023	0.0483205	0.894545	0.230301	0.522097	-0.0971931	0.789387	0.908763	0.000271211	-0.0764358	0.83377	-0.177586	0.623551	-0.150444	0.678253	-0.0492805	0.89246	-0.15828	0.662307	0.0282969	0.93815	0.766593	0.00968975
SPX	SPX	midnightblue	0.0126011	0.972439	-0.0174332	0.961876	0.335794	0.342823	-0.0737313	0.839587	0.890878	0.000542746	-0.086059	0.813134	-0.107955	0.766581	-0.179569	0.619616	0.0613564	0.866287	-0.142964	0.693581	0.114293	0.753224	0.84461	0.00210523
PIWIL4	PIWIL4	midnightblue	0.0125197	0.972617	-0.0366466	0.919943	0.368706	0.294446	-0.0051246	0.98879	0.861329	0.00136383	-0.0347519	0.924072	-0.110751	0.760681	-0.184578	0.609713	0.196627	0.586125	-0.135081	0.709844	0.174535	0.629624	0.867784	0.0011363
LPAR1	LPAR1	midnightblue	-0.0122233	0.973266	-0.0113786	0.975112	0.258469	0.470881	-0.0961595	0.791585	0.915079	0.000205155	-0.084902	0.81561	-0.0992546	0.785007	-0.176684	0.625345	-0.165361	0.648003	-0.161716	0.655354	0.0387603	0.915339	0.76933	0.00927635
NDFIP1	NDFIP1	midnightblue	-0.0114499	0.974957	0.0588559	0.871698	0.387034	0.269194	0.0225588	0.950678	0.785263	0.00711336	-0.00426353	0.990674	0.332383	0.348055	-0.391638	0.263042	0.404174	0.246693	-0.236105	0.511362	0.243088	0.498568	0.880122	0.000779927
LOXL2	LOXL2	midnightblue	-0.0113928	0.975082	0.107126	0.768333	0.0859687	0.813327	-0.150955	0.677207	0.900985	0.000372583	0.127937	0.724674	0.0292926	0.935977	-0.378498	0.280803	-0.28156	0.430637	-0.154331	0.670328	0.0206215	0.95491	0.617676	0.0570496
RNF112	RNF112	midnightblue	0.00978719	0.978593	0.107273	0.768021	0.107935	0.766623	-0.165125	0.648478	0.900441	0.000380575	-0.0502888	0.890271	-0.147014	0.685268	-0.0824454	0.820872	-0.288199	0.419369	-0.23481	0.513748	-0.11127	0.759588	0.636005	0.0480773
SRPX2	SRPX2	midnightblue	0.00734816	0.983927	0.292773	0.411689	-0.0803994	0.825259	-0.175849	0.627007	0.814234	0.00413616	-0.1628	0.653165	-0.187855	0.603265	-0.135567	0.708837	-0.250751	0.484688	-0.229922	0.522801	-0.176971	0.624774	0.473339	0.167036
HAPLN1	HAPLN1	midnightblue	0.0053859	0.988219	0.20416	0.571554	0.00480626	0.989487	-0.171363	0.635959	0.863245	0.00129311	-0.137931	0.703951	-0.189078	0.600864	-0.15036	0.678423	-0.2692	0.451977	-0.197338	0.584745	-0.127977	0.72459	0.555112	0.0957733
SERPINH1	SERPINH1	midnightblue	0.00480198	0.989496	0.080168	0.825755	0.11382	0.75422	-0.0856804	0.813944	0.935974	6.80205e-05	-0.0174889	0.961755	-0.0886299	0.807638	-0.209771	0.560792	-0.188943	0.601129	-0.202552	0.574653	-0.0148831	0.967451	0.684602	0.0289635
SLC7A4	SLC7A4	midnightblue	0.00370928	0.991886	-0.272248	0.446671	-0.0525737	0.885312	0.146935	0.685431	0.576122	0.0813146	-0.211786	0.556945	-0.212473	0.555636	-0.343369	0.33135	-0.313047	0.378464	-0.105757	0.771227	0.516926	0.126019	0.314742	0.375748
IGDCC3	IGDCC3	midnightblue	-0.00262898	0.994249	0.116824	0.747906	0.129898	0.720594	-0.0695231	0.848651	0.923171	0.000138823	0.00807123	0.982345	-0.173648	0.631394	-0.153142	0.672748	-0.121818	0.737443	-0.231389	0.520078	-0.00408921	0.991055	0.694098	0.025961
ADGRB1	ADGRB1	red	-0.955461	1.63138e-05	0.519014	0.12423	0.48623	0.154172	0.707175	0.0221851	-0.342057	0.333323	-0.171448	0.635789	-0.276441	0.439417	-0.120655	0.739876	-0.0696709	0.848332	-0.199626	0.580308	0.200198	0.579202	0.0771449	0.832246
MRAP	MRAP	red	-0.932087	8.56946e-05	0.602771	0.0651115	0.279574	0.434032	0.63653	0.047835	-0.341554	0.334082	-0.290937	0.414765	-0.288987	0.418042	-0.240799	0.502747	-0.238279	0.507365	-0.0413503	0.909701	0.0279192	0.938974	-0.0749148	0.83704
CLCNKB	CLCNKB	red	-0.85747	0.00151468	0.341725	0.333823	0.314311	0.376438	0.874293	0.000936174	-0.232564	0.5179	-0.0535162	0.883268	-0.12785	0.724854	-0.163755	0.651238	-0.0910875	0.802391	-0.253088	0.48049	0.256612	0.474188	0.0383149	0.916309
GABRG3	GABRG3	red	-0.732989	0.0158751	0.258749	0.470384	0.465866	0.174779	0.783081	0.00738588	-0.316287	0.373281	-0.147669	0.683926	-0.180124	0.618516	-0.183695	0.611455	0.303959	0.39319	0.026358	0.942382	0.268408	0.453359	0.155791	0.667359
ELANE	ELANE	red	-0.728404	0.0168906	0.430404	0.214372	-0.0559981	0.877887	0.85333	0.0016896	-0.276184	0.439859	-0.218966	0.543324	-0.181119	0.616546	-0.108423	0.765593	-0.14012	0.699434	-0.250887	0.484444	0.0904185	0.803819	-0.223656	0.534499
TESC	TESC	red	-0.719176	0.0190698	0.485912	0.154482	0.0172454	0.962287	0.847346	0.00196765	-0.241348	0.501743	-0.217754	0.545614	-0.165971	0.646775	-0.109862	0.762557	0.047772	0.895737	-0.30179	0.396746	0.134445	0.711159	-0.116932	0.74768
IRX4	IRX4	red	-0.708065	0.0219429	0.158058	0.662757	0.246706	0.491995	0.948035	2.99546e-05	-0.290431	0.415613	-0.154731	0.669513	-0.159501	0.659834	-0.0391453	0.914501	0.0972893	0.789183	-0.19338	0.592448	0.290255	0.41591	-0.00264406	0.994216
IGSF1	IGSF1	red	-0.679514	0.0306661	-0.0326065	0.928749	0.581557	0.0778193	0.764662	0.00998913	-0.0714045	0.844597	0.213375	0.553919	-0.0513827	0.887897	-0.152819	0.673407	0.0223494	0.951135	-0.135489	0.708999	0.417186	0.230338	0.317615	0.371165
DNASE1L2	DNASE1L2	red	-0.66536	0.0357577	0.081896	0.822049	0.277018	0.438424	0.880127	0.000779786	-0.296634	0.405259	-0.111601	0.758891	-0.200795	0.578047	0.217159	0.54674	-0.0400724	0.912482	-0.251664	0.483046	0.134714	0.710602	-0.0213825	0.953247
EDN3	EDN3	red	-0.647291	0.0430504	-0.0274348	0.940031	0.317613	0.371169	0.950773	2.42044e-05	-0.182009	0.614785	-0.12561	0.729522	-0.0649194	0.858586	-0.118468	0.744458	0.0930625	0.79818	-0.137381	0.705087	0.387735	0.268252	0.116294	0.749019
ACKR1	ACKR1	red	-0.643945	0.0445018	0.299473	0.40056	0.334509	0.34479	0.839579	0.00237614	-0.236648	0.510362	-0.145297	0.688788	-0.015698	0.965669	-0.121105	0.738934	0.446506	0.195809	-0.262076	0.464489	0.336902	0.341133	0.159917	0.658992
GRP	GRP	red	-0.643445	0.0447215	0.221044	0.539407	-0.0358622	0.921652	0.953306	1.96547e-05	-0.231787	0.519339	-0.178307	0.62212	-0.124001	0.732881	-0.0918307	0.800806	-0.039499	0.913731	-0.223741	0.53434	0.187957	0.603064	-0.162176	0.654425
FXYD2	FXYD2	red	-0.640872	0.0458637	0.175555	0.627592	-0.0110672	0.975793	0.962534	8.23902e-06	-0.275663	0.440758	-0.198604	0.582288	-0.1207	0.739782	0.000159357	0.999651	-0.0582269	0.87306	-0.249304	0.487297	0.168821	0.64105	-0.179697	0.619362
PC	PC	red	-0.636648	0.0477809	0.437992	0.205504	0.228286	0.525846	0.529871	0.115181	0.408202	0.241563	0.0944707	0.79518	-0.0187391	0.959023	-0.266282	0.457083	-0.241209	0.501997	-0.340952	0.33499	-0.00227908	0.995015	0.389227	0.266254
FAM162B	FAM162B	red	-0.62571	0.0529911	-0.0888315	0.807207	0.304634	0.392087	0.896651	0.000439843	-0.235835	0.511859	-0.204448	0.571	0.226593	0.529004	-0.227061	0.528131	0.0185862	0.959357	-0.0858707	0.813537	0.33989	0.336595	0.0714754	0.844444
CALML3	CALML3	red	-0.625431	0.0531289	0.155766	0.667409	-0.0373125	0.918493	0.96231	8.43511e-06	-0.280807	0.431923	-0.191139	0.596828	-0.0764736	0.833689	0.00106504	0.99767	-0.0829946	0.819695	-0.237505	0.508785	0.135251	0.709491	-0.203561	0.572708
UGT3A1	UGT3A1	red	-0.62402	0.0538285	-0.0445975	0.902637	0.308997	0.384994	0.953024	2.01282e-05	-0.180742	0.617292	-0.117787	0.745886	-0.0558649	0.878176	-0.110108	0.762037	0.123115	0.734731	-0.136387	0.707142	0.391813	0.262811	0.117041	0.747452
BPIFB1	BPIFB1	red	-0.620531	0.0555846	0.31491	0.375479	0.0149856	0.967226	0.917483	0.000183441	-0.262547	0.463656	-0.137321	0.705211	-0.0807044	0.824604	-0.111267	0.759595	0.196753	0.585881	-0.263808	0.461433	0.231173	0.520479	-0.108185	0.766096
ASCL3	ASCL3	red	-0.614593	0.0586598	0.330012	0.351716	0.0145402	0.9682	0.901405	0.000366499	-0.258087	0.471561	-0.190149	0.598765	-0.120346	0.740522	-0.100031	0.783358	0.213218	0.554217	-0.249214	0.48746	0.219736	0.541872	-0.0996856	0.784092
CFD	CFD	red	-0.597494	0.0681351	0.302489	0.395598	-0.107205	0.768166	0.774097	0.00858643	-0.410688	0.238426	-0.178323	0.622087	-0.268473	0.453246	0.389392	0.266034	-0.251727	0.482933	-0.404118	0.246764	-0.108698	0.765012	-0.381841	0.276225
AGFG2	AGFG2	red	-0.59507	0.0695543	0.244185	0.496572	0.250537	0.485074	0.74901	0.0126601	0.235308	0.51283	-0.0986189	0.786357	0.148642	0.681935	0.0352532	0.922979	-0.0550306	0.879984	-0.514442	0.128169	0.0167202	0.963435	0.338945	0.338026
FXYD4	FXYD4	red	-0.593754	0.0703327	0.365867	0.298468	-0.190826	0.59744	0.695994	0.025388	-0.0877461	0.809526	-0.31103	0.381709	-0.278468	0.43593	-0.266228	0.457178	-0.267822	0.454384	-0.268783	0.452704	0.292821	0.411608	-0.20327	0.573268
MAB21L1	MAB21L1	red	-0.589145	0.0731042	-0.0751634	0.836506	0.356729	0.311607	0.67272	0.0330438	-0.266945	0.455921	-0.272261	0.446647	0.454825	0.1866	-0.339501	0.337184	-0.068269	0.851356	-0.0394091	0.913926	0.297567	0.403712	0.0752354	0.836351
MYOM3	MYOM3	red	-0.58815	0.0737118	0.31279	0.378877	0.129971	0.720442	0.734904	0.0154638	-0.231091	0.520629	-0.2033	0.57321	-0.151603	0.675886	-0.336956	0.341051	0.257543	0.472529	0.204059	0.571749	0.0754531	0.835883	0.00169982	0.996282
CBLN1	CBLN1	red	-0.581176	0.0780609	0.313918	0.377068	0.402324	0.249069	0.702664	0.0234419	-0.25624	0.474851	0.210049	0.560259	0.164269	0.650203	-0.213613	0.553465	0.535978	0.110278	-0.213728	0.553247	0.31752	0.371316	0.183832	0.611183
MT1A	MT1A	red	-0.578585	0.0797186	-0.0643222	0.859876	0.0986337	0.786326	0.974367	1.83122e-06	-0.112843	0.756276	-0.124822	0.731167	-0.0778178	0.830801	-0.0854574	0.814421	-0.0881671	0.808627	-0.152593	0.673868	0.283255	0.427746	-0.00849008	0.981429
AMY1A	AMY1A	red	-0.570927	0.0847494	-0.138302	0.703184	0.20102	0.577611	0.941897	4.64679e-05	-0.124267	0.732325	-0.178558	0.621622	0.017073	0.962664	-0.200233	0.579133	-0.0155084	0.966084	-0.148453	0.682322	0.468684	0.171834	0.0672852	0.853478
SMR3B	SMR3B	red	-0.568038	0.0866985	-0.0195712	0.957204	0.0462291	0.89909	0.990752	3.16455e-08	-0.159307	0.660227	-0.135827	0.708299	-0.0554728	0.879026	-0.0823789	0.821014	-0.0262	0.942727	-0.171298	0.636088	0.271686	0.447646	-0.0598115	0.869629
ELOVL6	ELOVL6	red	-0.567802	0.0868593	0.166587	0.645536	0.0110794	0.975767	0.948506	2.89016e-05	-0.04333	0.905393	-0.169107	0.640477	-0.135798	0.708359	-0.122211	0.736621	0.0926457	0.799068	-0.238044	0.507795	0.249103	0.487661	0.0220029	0.951892
PRR4	PRR4	red	-0.558889	0.0930619	-0.0487017	0.893717	0.0663904	0.855409	0.991267	2.51818e-08	-0.171298	0.636089	-0.124707	0.731406	-0.0493333	0.892346	-0.0792042	0.827824	-0.00678549	0.985157	-0.157041	0.664819	0.289114	0.417828	-0.052626	0.885199
DEGS2	DEGS2	red	-0.555288	0.0956452	0.131989	0.716252	-0.0441377	0.903637	0.952231	2.15002e-05	-0.297211	0.404302	-0.00296761	0.993508	-0.153621	0.671773	0.0401325	0.912352	0.0503335	0.890174	-0.297609	0.403642	0.265265	0.458869	-0.212308	0.555949
AMY1B	AMY1B	red	-0.550662	0.0990314	-0.102186	0.778788	0.104692	0.77348	0.976235	1.35618e-06	-0.154794	0.669385	-0.140183	0.699305	-0.0530965	0.884178	-0.131566	0.71713	-0.00670736	0.985328	-0.146	0.687346	0.391097	0.263762	-0.0170901	0.962626
ZG16B	ZG16B	red	-0.548192	0.10087	-0.0313548	0.931479	0.00221737	0.99515	0.987617	1.01351e-07	-0.183965	0.610921	-0.124692	0.731438	-0.0705438	0.846451	-0.0656686	0.856968	-0.048388	0.894399	-0.155117	0.668729	0.252946	0.480744	-0.110411	0.761399
BPIFA2	BPIFA2	red	-0.540417	0.106797	-0.0696814	0.84831	0.0424332	0.907344	0.987474	1.06079e-07	-0.149602	0.679972	-0.121817	0.737444	-0.060204	0.86878	-0.0757724	0.835196	-0.0334044	0.927009	-0.154811	0.66935	0.287479	0.420586	-0.0586019	0.872248
CCK	CCK	red	-0.539329	0.107644	0.0710703	0.845317	-0.0967627	0.790302	0.957775	1.32158e-05	-0.249391	0.48714	-0.143017	0.69347	-0.156854	0.665199	0.100645	0.782056	-0.0920433	0.800352	-0.250572	0.485012	0.133881	0.712329	-0.228695	0.525083
LRRTM1	LRRTM1	red	-0.53813	0.108582	0.024099	0.947314	-0.0404632	0.911631	0.984582	2.42701e-07	-0.214809	0.551194	-0.14782	0.683618	-0.0854264	0.814487	-0.087268	0.810548	0.020845	0.954421	-0.1804	0.617969	0.291047	0.41458	-0.144259	0.69092
STATH	STATH	red	-0.535579	0.110594	-0.0765291	0.83357	0.0464327	0.898647	0.99055	3.44892e-08	-0.151928	0.675223	-0.127894	0.724764	-0.0143386	0.968641	-0.0836106	0.818375	-0.0176082	0.961494	-0.160779	0.657247	0.285567	0.42382	-0.0526532	0.88514
LPO	LPO	red	-0.534064	0.1118	-0.068888	0.85002	0.0123292	0.973034	0.986421	1.46354e-07	-0.160343	0.658129	-0.12554	0.729669	-0.0449725	0.901821	-0.0781311	0.830128	-0.0544873	0.881162	-0.153182	0.672668	0.272233	0.446695	-0.0882443	0.808462
PRH2	PRH2	red	-0.528781	0.11607	-0.0701117	0.847382	0.0121354	0.973458	0.987872	9.32915e-08	-0.160706	0.657395	-0.120473	0.740258	-0.0498118	0.891307	-0.0690014	0.849776	-0.0421891	0.907875	-0.154817	0.669338	0.270637	0.449472	-0.0868263	0.811493
FAM3D	FAM3D	red	-0.526239	0.118161	0.144489	0.690446	0.278972	0.435065	0.729087	0.0167365	-0.403211	0.247928	-0.229344	0.523877	-0.222528	0.536616	0.401217	0.250496	0.233849	0.515524	-0.342391	0.332821	0.127188	0.726234	-0.0379058	0.9172
HTN3	HTN3	red	-0.52621	0.118185	-0.072828	0.841531	0.0134408	0.970604	0.988308	8.06185e-08	-0.157936	0.663003	-0.121814	0.737452	-0.0483647	0.894449	-0.0719718	0.843375	-0.0357979	0.921792	-0.155739	0.667465	0.277207	0.438099	-0.0827522	0.820214
CA6	CA6	red	-0.522599	0.121195	-0.0755201	0.835739	0.00186625	0.995918	0.987067	1.20515e-07	-0.163498	0.651755	-0.122481	0.736056	-0.0465357	0.898423	-0.07249	0.842259	-0.045067	0.901616	-0.152209	0.674651	0.273515	0.444473	-0.0956062	0.792763
PRR27	PRR27	red	-0.518751	0.124455	-0.0790677	0.828117	0.00183391	0.995988	0.98821	8.33426e-08	-0.154084	0.67083	-0.128083	0.72437	-0.0172872	0.962196	-0.0779591	0.830497	-0.0413732	0.909651	-0.161434	0.655923	0.270855	0.449092	-0.0869805	0.811163
PRH1	PRH1	red	-0.515195	0.127515	-0.0732216	0.840684	-0.013117	0.971312	0.987794	9.5696e-08	-0.166375	0.645962	-0.121149	0.738841	-0.0390576	0.914692	-0.0660803	0.856079	-0.042946	0.906229	-0.156181	0.666566	0.262529	0.463688	-0.106462	0.769736
ALDH2	ALDH2	red	-0.510085	0.131993	-0.0336266	0.926525	0.489067	0.151424	0.726145	0.0174072	0.136004	0.707933	0.452788	0.188831	0.0406529	0.911219	-0.165067	0.648594	0.203884	0.572085	-0.277097	0.438287	0.458362	0.182763	0.421647	0.224877
PRB1	PRB1	red	-0.509809	0.132238	-0.0861503	0.812939	-0.00597962	0.98692	0.988777	6.84761e-08	-0.161229	0.656337	-0.128961	0.722542	0.00581256	0.987285	-0.0794057	0.827391	-0.0335702	0.926648	-0.16128	0.656235	0.267915	0.454222	-0.0945804	0.794946
PRSS1	PRSS1	red	-0.509175	0.132801	-0.0656661	0.856973	-0.0386271	0.915629	0.984707	2.34929e-07	-0.174496	0.629702	-0.112901	0.756153	-0.0598478	0.869551	-0.0511095	0.88849	-0.0579709	0.873614	-0.152452	0.674156	0.242976	0.498773	-0.132343	0.715518
DMBT1	DMBT1	red	-0.50891	0.133037	-0.0794305	0.827338	-0.0270598	0.94085	0.986587	1.3936e-07	-0.175406	0.627889	-0.126973	0.726681	-0.00600631	0.986862	-0.0752711	0.836274	-0.049837	0.891252	-0.157152	0.664595	0.258981	0.469971	-0.121356	0.738408
DCD	DCD	red	-0.508723	0.133204	-0.0666849	0.854774	-0.0381686	0.916628	0.984469	2.4982e-07	-0.176062	0.626583	-0.107678	0.767167	-0.0617329	0.865473	-0.044809	0.902177	-0.0598129	0.869626	-0.155384	0.668186	0.241284	0.501861	-0.134001	0.712081
AMY1C	AMY1C	red	-0.503513	0.137894	-0.0727265	0.84175	-0.0448911	0.901998	0.984539	2.45361e-07	-0.176619	0.625473	-0.113019	0.755904	-0.0465717	0.898345	-0.0569335	0.875861	-0.0582857	0.872932	-0.15351	0.672	0.248626	0.488522	-0.137472	0.7049
ZDHHC11B	ZDHHC11B	red	-0.502431	0.138881	-0.154013	0.670975	0.325654	0.358493	0.900752	0.000375988	-0.241863	0.500803	0.0993474	0.78481	-0.00177519	0.996117	0.0352957	0.922887	0.218427	0.544342	-0.126578	0.727505	0.336043	0.342443	0.0865068	0.812176
HTN1	HTN1	red	-0.49916	0.14189	-0.067494	0.853028	0.0425408	0.90711	0.993849	6.21859e-09	-0.156532	0.665854	-0.123633	0.733648	-0.025101	0.945126	-0.0786652	0.828981	0.103799	0.775371	-0.167054	0.644598	0.31793	0.370664	-0.0358732	0.921628
PRB2	PRB2	red	-0.495016	0.145758	-0.140947	0.697732	0.0793397	0.827533	0.973759	2.00973e-06	-0.112041	0.757964	-0.170268	0.63815	0.13384	0.712414	-0.15868	0.661497	0.0383852	0.916156	-0.174252	0.630189	0.356367	0.312133	0.013629	0.970192
CYP4Z1	CYP4Z1	red	-0.488244	0.152218	-0.0781116	0.83017	-0.0449513	0.901868	0.982023	4.47124e-07	-0.16389	0.650965	-0.0120762	0.973587	-0.055149	0.879728	-0.0386978	0.915475	-0.0475778	0.896159	-0.169738	0.639211	0.249893	0.486234	-0.134721	0.710588
KLK1	KLK1	red	-0.486881	0.153539	-0.0822688	0.82125	-0.0419874	0.908314	0.975987	1.41326e-06	-0.100013	0.783396	-0.135323	0.709343	-0.0778379	0.830758	-0.0186172	0.959289	-0.0775038	0.831475	-0.178559	0.62162	0.221111	0.53928	-0.0857702	0.813752
PRB4	PRB4	red	-0.483057	0.157281	-0.112	0.758051	-0.0352544	0.922977	0.982147	4.34987e-07	-0.168889	0.640914	-0.143721	0.692023	0.0609885	0.867083	-0.101406	0.780442	-0.0340807	0.925535	-0.164656	0.649422	0.284859	0.42502	-0.115969	0.749702
FAM110D	FAM110D	red	-0.462906	0.177902	-0.0633743	0.861924	0.0585867	0.872281	0.97261	2.38216e-06	-0.174097	0.630498	-0.0840553	0.817423	0.131921	0.716393	0.0164032	0.964128	0.156472	0.665974	-0.173681	0.631328	0.136803	0.70628	-0.0251892	0.944934
LGALS7	LGALS7	red	-0.461983	0.178883	0.136695	0.706504	-0.0473971	0.896552	0.807804	0.00470014	-0.390077	0.26512	-0.246977	0.491504	-0.256006	0.475268	0.443498	0.199203	0.0321072	0.929838	-0.368212	0.295144	0.00425953	0.990682	-0.271354	0.448224
RALYL	RALYL	red	-0.46154	0.179355	0.138762	0.702236	0.121313	0.738499	0.879604	0.000792988	-0.093069	0.798166	-0.199639	0.580283	0.0647622	0.858925	-0.163581	0.651589	0.454278	0.187198	-0.243577	0.497678	0.349484	0.322235	0.133064	0.714022
OXER1	OXER1	red	-0.46041	0.180563	-0.0210483	0.953977	0.170536	0.637614	0.865685	0.00120699	0.0158492	0.965338	-0.234857	0.513663	0.409017	0.240532	-0.161961	0.654858	0.203271	0.573266	-0.324219	0.360739	0.255193	0.476722	0.204544	0.570815
CST6	CST6	red	-0.454581	0.186866	-0.052742	0.884947	-0.139548	0.700614	0.898283	0.000413556	-0.314836	0.375597	0.0534298	0.883455	-0.150105	0.678944	0.0923054	0.799794	-0.147942	0.683367	-0.284211	0.42612	0.302156	0.396145	-0.33023	0.351378
GFRA3	GFRA3	red	-0.45177	0.189951	-0.15842	0.662023	0.100207	0.782986	0.960532	1.01213e-05	-0.184824	0.609227	0.10433	0.774246	0.184313	0.610234	-0.122533	0.735947	0.135808	0.708338	-0.117642	0.74619	0.293542	0.410404	-0.0238392	0.947881
NXPE4	NXPE4	red	-0.449885	0.192037	-0.143127	0.693246	0.0437396	0.904502	0.969348	3.72174e-06	-0.0165958	0.963707	-0.17102	0.636645	0.11865	0.744076	-0.151452	0.676195	0.0631897	0.862323	-0.201193	0.577277	0.343955	0.330471	0.0616684	0.865612
KMO	KMO	red	-0.448962	0.193063	-0.106807	0.769006	-0.0579547	0.873649	0.989531	5.1902e-08	-0.147031	0.685233	-0.0626042	0.863589	0.0701293	0.847344	-0.0765681	0.833486	0.0217874	0.952363	-0.185247	0.608393	0.264374	0.460436	-0.110035	0.762191
RPH3A	RPH3A	red	-0.444788	0.197744	-0.124244	0.732374	-0.0849473	0.815513	0.97132	2.85933e-06	-0.18988	0.599292	-0.124115	0.732643	0.139927	0.699833	-0.0963693	0.791139	-0.0287203	0.937226	-0.176404	0.625902	0.255631	0.475938	-0.160012	0.658798
TMED3	TMED3	red	-0.443776	0.198888	0.577129	0.0806595	0.0947435	0.794599	0.49576	0.14506	0.197077	0.585252	-0.148822	0.681566	0.207579	0.564986	-0.0228273	0.950091	0.296413	0.405625	-0.618177	0.0567904	-0.0227414	0.950279	0.284376	0.42584
TAT	TAT	red	-0.441036	0.202006	-0.124734	0.73135	-0.0735966	0.839877	0.970582	3.16243e-06	-0.207836	0.564493	-0.139783	0.70013	-0.0201711	0.955894	-0.114317	0.753175	0.0323167	0.929381	-0.1534	0.672222	0.382074	0.275906	-0.158543	0.661774
IL19	IL19	red	-0.440254	0.202902	-0.103843	0.775277	-0.0403816	0.911809	0.977699	1.0535e-06	-0.195061	0.589172	-0.100275	0.78284	-0.0558831	0.878137	-0.0901571	0.804377	0.106568	0.769511	-0.158179	0.662512	0.380291	0.278341	-0.118368	0.744668
TDO2	TDO2	red	-0.440043	0.203143	-0.117112	0.747302	-0.0710829	0.845289	0.966082	5.55816e-06	-0.0489949	0.893081	-0.11698	0.747579	0.123906	0.733078	-0.0921787	0.800064	-0.0617436	0.86545	-0.199345	0.580853	0.206419	0.567212	-0.0603994	0.868357
RNASE8	RNASE8	red	-0.439796	0.203426	-0.107739	0.767038	-0.0650748	0.85825	0.95242	2.11673e-05	0.0178218	0.961027	-0.139013	0.701718	-0.0958853	0.792169	-0.0879894	0.809006	-0.0725138	0.842208	-0.109133	0.764094	0.203708	0.572424	-0.0175286	0.961668
PIGR	PIGR	red	-0.438394	0.205039	-0.00687868	0.984954	0.108633	0.76515	0.925171	0.00012523	-0.21436	0.552046	-0.158213	0.662442	0.0607495	0.8676	-0.135246	0.709502	0.411837	0.236985	-0.184332	0.610199	0.423918	0.222125	0.0285975	0.937494
BSND	BSND	red	-0.434634	0.209402	0.0150507	0.967084	0.065479	0.857377	0.882043	0.000732894	-0.2728	0.445712	-0.16044	0.657933	-0.177584	0.623555	0.304519	0.392275	0.202325	0.575091	-0.321006	0.365794	0.169352	0.639987	-0.0892546	0.806304
FGFR4	FGFR4	red	-0.422249	0.224145	-0.0620074	0.864879	-0.0390469	0.914715	0.980606	6.047e-07	-0.194156	0.590935	-0.0430254	0.906056	0.177329	0.624062	-0.0787698	0.828756	0.189955	0.599145	-0.215917	0.549092	0.261582	0.465362	-0.0964878	0.790887
ADGRV1	ADGRV1	red	-0.416719	0.230914	-0.253666	0.479453	0.347061	0.32583	0.675583	0.032027	-0.17009	0.638507	0.189876	0.599299	0.518074	0.125034	-0.272804	0.445705	0.0591678	0.871023	-0.15333	0.672366	0.439225	0.204083	0.125028	0.730737
SMR3A	SMR3A	red	-0.40658	0.243622	-0.0231935	0.949292	0.035438	0.922577	0.948452	2.90212e-05	-0.181881	0.615039	-0.117599	0.74628	0.0421733	0.90791	-0.0675011	0.853012	0.363324	0.302093	-0.185697	0.607509	0.326848	0.356629	-0.00728808	0.984058
BHLHA15	BHLHA15	red	-0.401548	0.250069	-0.161548	0.655692	-0.0841622	0.817194	0.976443	1.30967e-06	-0.149941	0.679279	-0.00357793	0.992173	0.0718963	0.843537	-0.11821	0.745	0.036194	0.920929	-0.0923682	0.79966	0.259569	0.468927	-0.130182	0.720004
PASD1	PASD1	red	-0.39841	0.254139	-0.101129	0.781029	-0.0693408	0.849044	0.884758	0.000669983	0.217074	0.5469	-0.137435	0.704976	-0.102981	0.777103	-0.0860066	0.813246	-0.141894	0.695782	-0.202347	0.575049	0.198101	0.583263	0.102935	0.7772
PTGDS	PTGDS	red	-0.38525	0.271597	-0.0539652	0.882294	-0.116772	0.748015	0.88441	0.000677819	0.212549	0.555492	-0.0477522	0.89578	0.0432134	0.905647	-0.0469443	0.897535	-0.14342	0.692643	-0.297762	0.403389	0.111131	0.759881	0.0679826	0.851974
HRH2	HRH2	red	-0.382319	0.275573	-0.0598937	0.869452	-0.1167	0.748168	0.883368	0.000701679	0.185847	0.607212	-0.0674496	0.853123	-0.159129	0.660586	0.0299708	0.934498	-0.140217	0.699236	-0.273042	0.445292	0.144748	0.689915	0.0441894	0.903524
SLC26A9	SLC26A9	red	-0.381516	0.276667	-0.108294	0.765866	-0.0218492	0.952228	0.961324	9.34167e-06	-0.182472	0.61387	-0.167993	0.642711	-0.00037456	0.999181	-0.012678	0.972271	0.238231	0.507451	-0.114486	0.752819	0.246149	0.493004	-0.0652823	0.857802
SCGB2A2	SCGB2A2	red	-0.369309	0.293596	-0.0834957	0.818621	0.043635	0.90473	0.912425	0.000231264	-0.223474	0.534842	-0.135107	0.70979	-0.0676588	0.852672	-0.0516972	0.887214	0.369246	0.293685	-0.0356207	0.922179	0.297601	0.403655	-0.0325843	0.928797
ETNPPL	ETNPPL	red	-0.365111	0.299542	-0.140904	0.697819	-0.0989813	0.785587	0.89142	0.000532401	-0.0307513	0.932795	0.28893	0.418137	-0.0638769	0.860838	-0.0323288	0.929355	-0.0818467	0.822155	-0.220052	0.541276	0.282885	0.428377	-0.108593	0.765234
FAM3B	FAM3B	red	-0.363438	0.30193	0.0701946	0.847204	0.382815	0.274898	0.511873	0.130416	-0.370217	0.292319	-0.284773	0.425166	0.0276704	0.939517	-0.0681812	0.851545	0.601851	0.0656323	-0.275686	0.44072	0.639911	0.0462952	0.127442	0.725704
SLC31A2	SLC31A2	red	-0.337638	0.340012	-0.271524	0.447929	0.0325107	0.928958	0.931742	8.74092e-05	-0.0192308	0.957948	-0.105916	0.77089	0.27869	0.435549	-0.250969	0.484296	0.159325	0.66019	-0.091243	0.802059	0.380365	0.278241	0.0706039	0.846322
SEC11C	SEC11C	red	-0.3352	0.343731	0.0384152	0.916091	0.0600052	0.86921	0.777183	0.0081596	-0.0872826	0.810517	0.273715	0.444127	0.510827	0.131337	-0.131954	0.716323	0.335626	0.343081	-0.360217	0.306556	0.202369	0.575006	0.052291	0.885926
GLYATL2	GLYATL2	red	-0.318296	0.370085	-0.131059	0.718182	0.00791659	0.982684	0.824196	0.00336048	-0.0949161	0.794231	0.492771	0.147881	0.0603303	0.868507	-0.0099232	0.978295	0.115617	0.750442	-0.234784	0.513797	0.290546	0.415421	-0.0605492	0.868033
SLC5A5	SLC5A5	red	-0.308443	0.385891	-0.160647	0.657515	0.0240773	0.947362	0.892639	0.000509672	-0.182918	0.612989	-0.147543	0.684185	0.404432	0.246362	-0.148558	0.682106	0.363808	0.301401	-0.203198	0.573407	0.340405	0.335815	-0.00294741	0.993553
MUCL1	MUCL1	red	-0.296677	0.405188	-0.121641	0.737812	0.00725023	0.984141	0.910704	0.000249458	-0.169325	0.64004	-0.096861	0.790093	0.2938	0.409974	-0.0858692	0.81354	0.428345	0.216817	-0.202904	0.573974	0.30572	0.390316	0.00143512	0.996861
RIMS2	RIMS2	red	-0.296235	0.40592	-0.143062	0.693379	-0.070598	0.846334	0.80556	0.00490925	-0.0817059	0.822457	0.493606	0.14709	0.0588484	0.871714	0.00598343	0.986912	0.00733984	0.983945	-0.230965	0.520863	0.233355	0.516436	-0.121991	0.737081
NXPE2	NXPE2	red	-0.294091	0.409489	-0.309677	0.383894	-0.0957615	0.792432	0.774356	0.00854994	-0.265308	0.458793	0.0269589	0.94107	-0.0214747	0.953046	-0.283855	0.426725	-0.03724	0.91865	-0.0204354	0.955316	0.632747	0.049598	-0.244446	0.496097
HAAO	HAAO	red	-0.289959	0.416407	0.00572045	0.987487	-0.00515358	0.988727	0.618133	0.0568133	-0.0517319	0.887139	-0.257381	0.472818	0.698194	0.0247344	-0.118162	0.745099	0.106544	0.769562	-0.37204	0.289762	0.0589955	0.871396	0.0350807	0.923355
CST2	CST2	red	-0.284947	0.424872	-0.190732	0.597624	-0.0319735	0.930129	0.796619	0.0058089	-0.06286	0.863036	-0.186506	0.605915	0.576249	0.081232	-0.162885	0.652994	0.0976617	0.788391	-0.2092	0.561882	0.158288	0.662291	0.00189426	0.995856
LCT	LCT	red	-0.284146	0.426231	-0.137929	0.703954	-0.145609	0.688148	0.852569	0.00172327	-0.314927	0.375452	-0.0200481	0.956162	-0.164042	0.650659	0.41614	0.23163	0.0371075	0.918939	-0.283574	0.427204	0.0677286	0.852521	-0.295292	0.407488
SCGB1D2	SCGB1D2	red	-0.282157	0.429617	-0.158545	0.66177	-0.104079	0.774778	0.830254	0.00294347	-0.363909	0.301257	-0.235371	0.512714	-0.218129	0.544906	0.194797	0.589686	0.171977	0.634732	0.0629444	0.862853	0.0718519	0.843633	-0.260537	0.467211
SLC22A10	SLC22A10	red	-0.276707	0.438959	-0.0495223	0.891935	0.095151	0.793731	0.824949	0.0033065	-0.144409	0.690611	-0.0768174	0.83295	0.0197172	0.956885	-0.0471201	0.897153	0.586581	0.0746759	-0.156463	0.665994	0.378045	0.281426	0.0923406	0.799719
CRHR1	CRHR1	red	-0.27277	0.445765	-0.0265325	0.942001	-0.143628	0.692215	0.652874	0.0406993	-0.247916	0.489805	0.523362	0.120555	-0.207124	0.565858	0.314956	0.375406	-0.118271	0.744871	-0.245299	0.494546	0.0109581	0.976032	-0.321375	0.365212
DSG3	DSG3	red	-0.2718	0.447449	-0.211412	0.557658	0.0500559	0.890777	0.729348	0.0166779	-0.276816	0.43877	-0.0307541	0.932789	-0.16213	0.654517	-0.216795	0.547428	0.289264	0.417576	0.422793	0.223486	0.191393	0.59633	-0.0927007	0.798951
SORCS1	SORCS1	red	-0.269355	0.451706	-0.222748	0.536203	0.121493	0.738123	0.665885	0.0355592	0.496031	0.144806	0.119166	0.742995	0.316316	0.373234	-0.179614	0.619527	-0.140247	0.699173	-0.295869	0.40653	0.178044	0.622643	0.407233	0.242791
HMGCS2	HMGCS2	red	-0.253334	0.48005	-0.147325	0.684631	-0.016148	0.964686	0.865072	0.00122823	-0.164767	0.649199	-0.112924	0.756105	0.448101	0.194023	-0.106528	0.769597	0.410601	0.238536	-0.210475	0.559447	0.258278	0.47122	-0.00802334	0.98245
DMRTA1	DMRTA1	red	-0.251345	0.48362	-0.22933	0.523902	-0.0789785	0.828308	0.855806	0.00158331	0.265426	0.458586	0.136018	0.707904	-0.100623	0.782103	-0.149536	0.680107	0.0291152	0.936365	-0.127441	0.725707	0.320752	0.366194	0.141059	0.6975
LYZ	LYZ	red	-0.227708	0.526922	-0.212089	0.556366	-0.0337101	0.926343	0.899919	0.000388371	-0.0995085	0.784468	0.0443643	0.903144	0.362282	0.303587	-0.142076	0.695407	0.396696	0.256376	-0.188353	0.602287	0.341522	0.334129	0.00891462	0.980501
SYT12	SYT12	red	-0.227659	0.527014	-0.189779	0.59949	-0.129365	0.721703	0.804395	0.0050204	0.329207	0.352962	0.20054	0.578539	-0.0885557	0.807796	0.0290779	0.936446	-0.105438	0.771901	-0.262543	0.463664	0.149066	0.681067	0.122201	0.736642
PRKACB	PRKACB	red	-0.225036	0.531914	-0.231212	0.520406	0.164459	0.649819	0.733352	0.0157965	0.297542	0.403754	-0.0646571	0.859152	0.545847	0.102635	-0.314462	0.376196	0.292279	0.412516	-0.243368	0.498058	0.348226	0.324099	0.401636	0.249956
FAM83A	FAM83A	red	-0.222331	0.536988	-0.140864	0.697903	-0.127506	0.725571	0.874396	0.000933221	-0.225077	0.531837	0.106816	0.768987	0.369663	0.293098	-0.0289715	0.936678	0.348511	0.323677	-0.319297	0.368496	0.317584	0.371214	-0.152555	0.673944
KLK12	KLK12	red	-0.20756	0.565023	-0.214651	0.551493	-0.311215	0.38141	0.553912	0.0966451	-0.330393	0.351126	-0.144893	0.689617	-0.269776	0.450972	-0.306524	0.389006	-0.238278	0.507365	0.564301	0.0892627	0.06285	0.863057	-0.456122	0.185187
FGG	FGG	red	-0.185229	0.60843	-0.139401	0.700917	-0.0998113	0.783825	0.627533	0.0520978	-0.0421383	0.907986	0.682616	0.0296201	-0.0204375	0.955312	0.0859163	0.813439	-0.0315089	0.931143	-0.236078	0.511412	0.180605	0.617562	-0.140983	0.697657
MYO16	MYO16	red	-0.166873	0.644963	-0.316467	0.372993	-0.167528	0.643645	0.681834	0.0298815	-0.156777	0.665355	0.490975	0.149593	0.127388	0.725817	-0.133774	0.71255	-0.103674	0.775635	0.0891516	0.806523	0.164421	0.649897	-0.255402	0.476347
SERHL2	SERHL2	red	-0.158253	0.662362	-0.185234	0.608419	-0.0645878	0.859302	0.731982	0.0160944	-0.154659	0.66966	-0.160863	0.657078	0.655976	0.0394313	-0.138503	0.70277	0.361474	0.304746	-0.208591	0.563047	0.188828	0.601354	-0.033008	0.927874
SPINK8	SPINK8	red	-0.124034	0.73281	-0.194841	0.589601	-0.0497511	0.891438	0.725268	0.0176106	-0.166961	0.644784	-0.154771	0.669433	0.620227	0.0557395	-0.154957	0.669055	0.478083	0.16223	-0.203213	0.573377	0.273802	0.443976	-0.0122299	0.973251
ACADL	ACADL	red	-0.0912999	0.801938	-0.248834	0.488146	0.0727422	0.841716	0.704364	0.0229628	-0.207706	0.564742	0.0314446	0.931283	0.20322	0.573364	-0.118382	0.744638	0.678992	0.0308446	-0.162736	0.653294	0.597502	0.0681305	0.0442347	0.903426
GJB3	GJB3	red	-0.0617247	0.86549	-0.156584	0.665748	-0.186014	0.606884	0.575786	0.0815339	-0.277702	0.437247	0.561626	0.0911278	-0.230612	0.521519	0.153519	0.671981	0.219908	0.541548	0.0138725	0.96966	0.151393	0.676315	-0.309204	0.384659
ABCC11	ABCC11	red	-0.0246424	0.946127	-0.226969	0.528302	-0.119256	0.742806	0.515395	0.127342	-0.135926	0.708095	-0.160252	0.658314	0.832789	0.00278053	-0.171854	0.634977	0.280751	0.432019	-0.179052	0.620641	0.111606	0.758879	-0.0682537	0.851389
SCML2	SCML2	salmon	-0.558321	0.0934659	0.298976	0.401381	0.593388	0.0705503	0.418086	0.22923	0.36858	0.294625	-0.0843792	0.816729	-0.301478	0.397259	0.143046	0.693411	0.0739546	0.839106	-0.410797	0.23829	0.0996172	0.784237	0.649845	0.041964
RGCC	RGCC	salmon	-0.530937	0.114316	0.294078	0.40951	0.682182	0.0297651	0.126716	0.727216	0.58732	0.0742208	-0.157172	0.664554	-0.120438	0.74033	-0.430612	0.214127	-0.0526585	0.885129	-0.0511996	0.888294	0.181072	0.616637	0.843613	0.00215703
PTGS1	PTGS1	salmon	-0.524126	0.119916	0.381685	0.276437	0.761523	0.0104895	0.29191	0.413134	0.330912	0.350324	0.174512	0.629671	-0.032633	0.928691	-0.121714	0.737661	0.421687	0.224828	-0.394446	0.25933	0.292116	0.412789	0.784232	0.00724123
ARL11	ARL11	salmon	0.518132	0.124984	-0.166783	0.645143	-0.0175673	0.961583	-0.187793	0.603386	0.64836	0.0425935	0.236668	0.510325	0.13392	0.712248	-0.0662381	0.855738	0.676601	0.0316707	-0.131048	0.718205	0.169433	0.639823	0.549639	0.0997897
MPZ	MPZ	salmon	-0.502988	0.138373	0.00518335	0.988662	0.738165	0.0147807	0.352222	0.318197	0.504174	0.137294	-0.148069	0.683107	-0.0106414	0.976724	-0.311576	0.380829	0.0326477	0.928659	-0.142716	0.694089	0.375696	0.284671	0.840205	0.00234114
HOXC4	HOXC4	salmon	0.500086	0.141034	-0.190172	0.59872	0.0399587	0.91273	-0.137614	0.704606	0.546954	0.101799	0.171579	0.635527	0.270996	0.448846	-0.0401045	0.912412	0.782187	0.00749968	-0.137123	0.70562	0.1602	0.658418	0.545854	0.10263
ACACB	ACACB	salmon	-0.484322	0.156037	-0.0195629	0.957223	0.765542	0.0098519	0.292685	0.411836	0.50166	0.139586	-0.0768557	0.832868	-0.10936	0.763616	-0.239975	0.504255	-0.0218165	0.952299	-0.117487	0.746516	0.349876	0.321655	0.835169	0.00263357
TPT1	TPT1	salmon	-0.479178	0.161133	0.369194	0.293758	0.582963	0.0769313	0.381172	0.277138	0.398429	0.254114	0.000957156	0.997906	0.311367	0.381166	-0.312546	0.379269	0.437134	0.206495	-0.420753	0.225965	0.262445	0.463837	0.748665	0.0127242
NRIP2	NRIP2	salmon	-0.448459	0.193624	0.0921935	0.800032	0.816824	0.00392335	0.113436	0.755027	0.503633	0.137785	-0.163725	0.651298	-0.0446014	0.902628	-0.222846	0.53602	0.0414232	0.909542	-0.104075	0.774786	0.225803	0.530479	0.887747	0.000605399
SLC22A3	SLC22A3	salmon	-0.437863	0.205652	0.000258104	0.999435	0.659303	0.0381009	0.199175	0.581182	0.626086	0.052806	-0.0704064	0.846747	0.015012	0.967169	-0.333261	0.346705	-0.188804	0.601402	-0.135221	0.709554	0.270248	0.450149	0.825434	0.003272
COL8A2	COL8A2	salmon	-0.437028	0.206618	0.62598	0.0528581	0.648573	0.0425026	-0.107029	0.768537	0.386738	0.269591	-0.0540891	0.882026	-0.0836979	0.818188	-0.306016	0.389833	0.330671	0.350696	-0.257546	0.472524	0.159928	0.658968	0.74589	0.0132469
COG3	COG3	salmon	-0.433013	0.211299	0.334794	0.344354	0.67773	0.0312786	0.0693571	0.849009	0.597564	0.0680945	-0.183663	0.611518	0.0261074	0.942929	-0.398518	0.253997	0.177674	0.623378	-0.173938	0.630814	0.211382	0.557715	0.896974	0.000434551
GIPC2	GIPC2	salmon	-0.427456	0.217877	0.09433	0.795479	0.40814	0.241642	0.699134	0.0244586	0.396062	0.257206	0.0301776	0.934047	0.0634903	0.861673	-0.223486	0.534819	0.409112	0.240412	-0.317683	0.371057	0.368514	0.294717	0.624502	0.053589
FBXL6	FBXL6	salmon	0.413722	0.234631	-0.337501	0.34022	-0.44429	0.198306	-0.0704932	0.84656	-0.285904	0.423249	0.302894	0.394934	0.155564	0.667821	0.588451	0.0735272	-0.165839	0.64704	0.198902	0.58171	-0.682191	0.029762	-0.530409	0.114744
RBP5	RBP5	salmon	-0.412974	0.235563	0.0535143	0.883272	0.581385	0.0779285	0.587139	0.0743321	0.393463	0.260627	0.103153	0.776738	0.250122	0.485822	-0.275499	0.441042	0.477878	0.162436	-0.296999	0.404653	0.389327	0.266121	0.743622	0.0136849
DLX5	DLX5	salmon	-0.408815	0.240787	0.171226	0.636233	0.760226	0.0107013	-0.0234655	0.948698	0.605401	0.063638	-0.0819961	0.821835	-0.170088	0.638512	-0.266343	0.456976	-0.046658	0.898157	-0.10213	0.778906	0.218631	0.543956	0.893673	0.000490948
NAB2	NAB2	salmon	-0.408109	0.24168	0.319103	0.368804	0.705266	0.0227112	0.00941564	0.979405	0.60482	0.0639615	-0.0811208	0.823711	-0.215272	0.550314	-0.200237	0.579124	0.111218	0.759698	-0.210869	0.558693	0.182023	0.614758	0.888514	0.000589574
ST3GAL6	ST3GAL6	salmon	-0.406801	0.24334	0.293585	0.410333	0.787424	0.00685052	-0.105051	0.772721	0.55915	0.092876	-0.106962	0.76868	-0.0901023	0.804494	-0.316153	0.373495	0.0864705	0.812254	-0.126104	0.728493	0.214721	0.551361	0.908174	0.000278075
CXCL3	CXCL3	salmon	0.395419	0.258051	-0.344522	0.329621	-0.00788182	0.98276	0.0776196	0.831226	0.41614	0.23163	-0.00284821	0.99377	0.161249	0.656297	-0.387342	0.268779	0.731146	0.016278	0.234055	0.515143	0.379149	0.279907	0.429755	0.215141
SMG9	SMG9	salmon	-0.392328	0.262127	0.291134	0.414434	0.724615	0.0177632	-0.00990395	0.978337	0.59409	0.0701336	0.0451001	0.901544	-0.142901	0.693709	-0.0332946	0.927249	0.0380889	0.916801	-0.327509	0.3556	0.0846924	0.816058	0.870757	0.00104138
ATF4	ATF4	salmon	-0.389251	0.266221	0.270919	0.44898	0.655199	0.0397465	0.277412	0.437744	0.504472	0.137023	0.0590747	0.871224	0.257423	0.472743	-0.30773	0.387047	0.460319	0.18066	-0.326997	0.356398	0.260099	0.467988	0.863901	0.00126954
FAM149A	FAM149A	salmon	-0.383486	0.273986	0.0487427	0.893628	0.797128	0.00575479	0.131032	0.718239	0.567095	0.0873416	-0.0474721	0.896388	-0.106836	0.768946	-0.291832	0.413264	0.160984	0.656834	-0.0576301	0.874352	0.325367	0.358941	0.931532	8.8467e-05
APBB3	APBB3	salmon	-0.376868	0.28305	0.207682	0.564788	0.831842	0.00284056	0.0475287	0.896266	0.498903	0.142128	-0.0243134	0.946846	0.108902	0.764583	-0.342125	0.333221	0.362496	0.303279	-0.176345	0.62602	0.334479	0.344836	0.949187	2.74248e-05
PLP2	PLP2	salmon	-0.376815	0.283122	0.58822	0.0736688	0.552717	0.0975177	0.0285147	0.937675	0.39379	0.260195	-0.0752293	0.836364	0.00218447	0.995222	-0.20013	0.579333	0.469635	0.170848	-0.383544	0.273908	0.150277	0.678593	0.722683	0.0182201
SEPTIN5	SEPTIN5	salmon	-0.373974	0.287064	0.347034	0.325872	0.572959	0.0833952	-0.111191	0.759755	0.660896	0.037475	-0.1097	0.762899	-0.258644	0.470571	-0.107027	0.768543	-0.18144	0.61591	-0.249384	0.487153	0.00975728	0.978658	0.786722	0.00693515
SAMD13	SAMD13	salmon	-0.369655	0.293109	0.0675029	0.853009	0.621238	0.0552257	0.500063	0.141055	0.261669	0.465209	-0.0870302	0.811057	0.169792	0.639103	-0.273166	0.445077	0.644381	0.0443112	-0.194495	0.590274	0.445444	0.197004	0.71891	0.0191353
ANK2	ANK2	salmon	-0.369468	0.293373	0.38542	0.271368	0.759648	0.0107966	-0.168057	0.642584	0.448871	0.193164	-0.141107	0.697402	-0.114888	0.751973	-0.395716	0.257661	0.281888	0.430076	-0.0710118	0.845443	0.287886	0.419897	0.852656	0.00171941
[truncated: 369 more rows]
